# Supplementary material for: Discovering potential interactions between rare diseases and COVID-19 by combining mechanistic models of viral infection with statistical modeling
Source: Hum Mol Genet. 2022 Jan 12;31(12):2078–89. doi: 10.1093/hmg/ddac007 (PMC9239744; doi:10.1093/hmg/ddac007)
Supplement: Additional_table_1_ddac007 [file additional_table_1_ddac007.xlsx]

## Sheet: Legend
Additional table 1
Gene causative of rare diseases and the corresponding rere disease and rare disease type

## Sheet: Additional table 1
gene_rare_disease	rare_disease	classification
SOX5	12p12.1 microdeletion syndrome	Rare developmental defect during embryogenesis
LEMD3	12q14 microdeletion syndrome	Rare bone disease
CNOT2	12q15q21.1 microdeletion syndrome	Rare developmental defect during embryogenesis
FOXG1	14q11.2 microduplication syndrome	Rare developmental defect during embryogenesis
FOXG1	14q12 microdeletion syndrome	Rare developmental defect during embryogenesis
UBE3A	15q11q13 microduplication syndrome	Rare developmental defect during embryogenesis
CHRNA7	15q13.3 microdeletion syndrome	Rare developmental defect during embryogenesis
MEIS2	15q14 microdeletion syndrome	Rare developmental defect during embryogenesis
SIN3A	15q24 microdeletion syndrome	Rare developmental defect during embryogenesis
USP7	16p13.2 microdeletion syndrome	Rare developmental defect during embryogenesis
ANKRD11	16q24.3 microdeletion syndrome	Rare developmental defect during embryogenesis
RAI1	17p11.2 microduplication syndrome	Rare developmental defect during embryogenesis
PAFAH1B1	17p13.3 microduplication syndrome	Rare developmental defect during embryogenesis
NF1	17q11 microdeletion syndrome	Rare developmental defect during embryogenesis
NF1	17q11.2 microduplication syndrome	Rare developmental defect during embryogenesis
HNF1B	17q12 microdeletion syndrome	Rare developmental defect during embryogenesis
KANSL1	17q21.31 microdeletion syndrome	Rare developmental defect during embryogenesis
TBX4	17q23.1q23.2 microdeletion syndrome	Rare developmental defect during embryogenesis
BPTF	17q24.2 microdeletion syndrome	Rare developmental defect during embryogenesis
NFIX	19p13.3 microduplication syndrome	Rare developmental defect during embryogenesis
DPYD	1p21.3 microdeletion syndrome	Rare developmental defect during embryogenesis
NFIA	1p31p32 microdeletion syndrome	Rare developmental defect during embryogenesis
RERE	1p36 deletion syndrome	Rare developmental defect during embryogenesis
HNRNPU	1q44 microdeletion syndrome	Rare developmental defect during embryogenesis
DHTKD1	2-aminoadipic 2-oxoadipic aciduria	Rare inborn errors of metabolism
ACADSB	2-methylbutyryl-CoA dehydrogenase deficiency	Rare inborn errors of metabolism
BMP2	20p12.3 microdeletion syndrome	Rare developmental defect during embryogenesis
KIF15	21q22.11q22.12 microdeletion syndrome	Rare developmental defect during embryogenesis
TBX1	22q11.2 deletion syndrome	Rare developmental defect during embryogenesis
TBX1	22q11.2 microduplication syndrome	Rare developmental defect during embryogenesis
SLC3A1	2p21 microdeletion syndrome	Rare inborn errors of metabolism
PREPL	2p21 microdeletion syndrome without cystinuria	Rare developmental defect during embryogenesis
MBD5	2q23.1 microdeletion syndrome	Rare developmental defect during embryogenesis
TBR1	2q24 microdeletion syndrome	Rare developmental defect during embryogenesis
SATB2	2q32q33 microdeletion syndrome	Rare developmental defect during embryogenesis
HDAC4	2q37 microdeletion syndrome	Rare developmental defect during embryogenesis
HMGCL	3-hydroxy-3-methylglutaric aciduria	Rare inborn errors of metabolism
HMGCS2	3-hydroxy-3-methylglutaryl-CoA synthase deficiency	Rare inborn errors of metabolism
MCCC1	3-methylcrotonyl-CoA carboxylase deficiency	Rare inborn errors of metabolism
AUH	3-methylglutaconic aciduria type 1	Rare inborn errors of metabolism
MICOS13	3-methylglutaconic aciduria type 3	Rare inborn errors of metabolism
CLPB	3-methylglutaconic aciduria type 7	Rare inborn errors of metabolism
HTRA2	3-methylglutaconic aciduria type 8	Rare neurologic disease
TIMM50	3-methylglutaconic aciduria type 9	Rare neurologic disease
PHGDH	3-phosphoglycerate dehydrogenase deficiency, infantile/juvenile form	Rare neurologic disease
PSPH	3-phosphoserine phosphatase deficiency, infantile/juvenile form	Rare neurologic disease
WASHC5	3C syndrome	Rare developmental defect during embryogenesis
CUL7	3M syndrome	Rare bone disease
COLEC10	3MC syndrome	Rare developmental defect during embryogenesis
SRY	45,X/46,XY mixed gonadal dysgenesis	Rare developmental defect during embryogenesis
NR5A1	46,XX gonadal dysgenesis	Rare developmental defect during embryogenesis
MCM9	46,XX ovarian dysgenesis-short stature syndrome	Rare developmental defect during embryogenesis
SOX9	46,XX ovotesticular disorder of sex development	Rare developmental defect during embryogenesis
SOX9	46,XX testicular disorder of sex development	Rare developmental defect during embryogenesis
WT1	46,XY complete gonadal dysgenesis	Rare developmental defect during embryogenesis
HSD17B3	46,XY disorder of sex development due to 17-beta-hydroxysteroid dehydrogenase 3 deficiency	Rare developmental defect during embryogenesis
SRD5A2	46,XY disorder of sex development due to 5-alpha-reductase 2 deficiency	Rare developmental defect during embryogenesis
CYB5A	46,XY disorder of sex development due to isolated 17,20-lyase deficiency	Rare developmental defect during embryogenesis
AKR1C2	46,XY disorder of sex development due to testicular 17,20-desmolase deficiency	Rare developmental defect during embryogenesis
CYP11A1	46,XY disorder of sex development-adrenal insufficiency due to CYP11A1 deficiency	Rare developmental defect during embryogenesis
DHH	46,XY gonadal dysgenesis-motor and sensory neuropathy syndrome	Rare developmental defect during embryogenesis
WT1	46,XY partial gonadal dysgenesis	Rare developmental defect during embryogenesis
OPLAH	5-oxoprolinase deficiency	Rare inborn errors of metabolism
NIPBL	5p13 microduplication syndrome	Rare developmental defect during embryogenesis
MEF2C	5q14.3 microdeletion syndrome	Rare developmental defect during embryogenesis
NSD1	5q35 microduplication syndrome	Rare developmental defect during embryogenesis
PTS	6-pyruvoyl-tetrahydropterin synthase deficiency	Rare inborn errors of metabolism
ERMARD	6q terminal deletion syndrome	Rare developmental defect during embryogenesis
SIM1	6q16 microdeletion syndrome	Rare developmental defect during embryogenesis
ARID1B	6q25 microdeletion syndrome	Rare developmental defect during embryogenesis
FOXP2	7q31 microdeletion syndrome	Rare developmental defect during embryogenesis
ANK1	8p11.2 deletion syndrome	Rare developmental defect during embryogenesis
GATA4	8p23.1 microdeletion syndrome	Rare developmental defect during embryogenesis
PUF60	8q24.3 microdeletion syndrome	Rare developmental defect during embryogenesis
LMX1B	9q33.3q34.11 microdeletion syndrome	Rare developmental defect during embryogenesis
SAA1	AA amyloidosis	Rare systemic or rheumatologic disease
APOA1	AApoAI amyloidosis	Rare renal disease
APOA2	AApoAII amyloidosis	Rare renal disease
FGD1	Aarskog-Scott syndrome	Rare developmental defect during embryogenesis
APP	ABeta amyloidosis, Arctic type	Rare neurologic disease
APP	ABeta amyloidosis, Dutch type	Rare neurologic disease
APP	ABeta amyloidosis, Iowa type	Rare neurologic disease
APP	ABeta amyloidosis, Italian type	Rare neurologic disease
APP	ABetaA21G amyloidosis	Rare neurologic disease
APP	ABetaL34V amyloidosis	Rare neurologic disease
MTTP	Abetalipoproteinemia	Rare endocrine disease
TWIST2	Ablepharon macrostomia syndrome	Rare developmental defect during embryogenesis
ITM2B	ABri amyloidosis	Rare neurologic disease
TBX22	Abruzzo-Erickson syndrome	Rare developmental defect during embryogenesis
SMARCAD1	Absence of fingerprints-congenital milia syndrome	Rare skin disease
CAT	Acatalasemia	Rare inborn errors of metabolism
CP	Aceruloplasminemia	Rare neurologic disease
SCN4A	Acetazolamide-responsive myotonia	Rare neurologic disease
LMBR1	Acheiropodia	Rare developmental defect during embryogenesis
TRIP11	Achondrogenesis type 1A	Rare bone disease
SLC26A2	Achondrogenesis type 1B	Rare bone disease
COL2A1	Achondrogenesis type 2	Rare bone disease
FGFR3	Achondroplasia	Rare bone disease
PDE6C	Achromatopsia	Rare ophthalmic disorder
TET2	Acquired idiopathic sideroblastic anemia	Rare hematologic disease
LMNB2	Acquired partial lipodystrophy	Rare endocrine disease
EMX2	Acquired schizencephaly	Rare developmental defect during embryogenesis
COL7A1	Acral dystrophic epidermolysis bullosa	Rare skin disease
CSTA	Acral peeling skin syndrome	Rare skin disease
TGM1	Acral self-healing collodion baby	Rare skin disease
SALL4	Acro-renal-ocular syndrome	Rare developmental defect during embryogenesis
SUFU	Acrocallosal syndrome	Rare developmental defect during embryogenesis
IHH	Acrocapitofemoral dysplasia	Rare bone disease
IL36RN	Acrodermatitis continua of Hallopeau	Rare skin disease
SLC39A4	Acrodermatitis enteropathica	Rare skin disease
PRKAR1A	Acrodysostosis	Rare bone disease
PRKAR1A	Acrodysostosis with multiple hormone resistance	Rare developmental defect during embryogenesis
SF3B4	Acrofacial dysostosis, Rodríguez type	Rare developmental defect during embryogenesis
EVC	Acrofacial dysostosis, Weyers type	Rare developmental defect during embryogenesis
COL3A1	Acrogeria	Rare skin disease
ATP2A2	Acrokeratosis verruciformis of Hopf	Rare skin disease
ABCC9	Acromegaloid facial appearance syndrome	Rare developmental defect during embryogenesis
AIP	Acromegaly	Rare endocrine disease
ZSWIM6	Acromelic frontonasal dysplasia	Rare developmental defect during embryogenesis
BMPR1B	Acromesomelic dysplasia, Grebe type	Rare bone disease
GDF5	Acromesomelic dysplasia, Hunter-Thompson type	Rare bone disease
NPR2	Acromesomelic dysplasia, Maroteaux type	Rare bone disease
FBN1	Acromicric dysplasia	Rare bone disease
NOTCH2	Acroosteolysis dominant type	Rare bone disease
PDGFRB	Acroosteolysis-keloid-like lesions-premature aging syndrome	Rare skin disease
SCARB2	Action myoclonus-renal failure syndrome	Rare neurologic disease
PTEN	Activated PI3K-delta syndrome	Rare immune disease
MYB	Acute basophilic leukemia	Rare neoplastic disease
ADORA2A	Acute encephalopathy with biphasic seizures and late reduced diffusion	Rare neurologic disease
HADHA	Acute fatty liver of pregnancy	Rare hepatic disease
TRMU	Acute infantile liver failure due to synthesis defect of mtDNA-encoded proteins	Rare hepatic disease
SCYL1	Acute infantile liver failure-cerebellar ataxia-peripheral sensory motor neuropathy syndrome	Rare neurologic disease
LARS	Acute infantile liver failure-multisystemic involvement syndrome	Rare hepatic disease
PMP22	Acute inflammatory demyelinating polyradiculoneuropathy	Rare neurologic disease
HMBS	Acute intermittent porphyria	Rare inborn errors of metabolism
KIT	Acute mast cell leukemia	Rare neoplastic disease
GATA1	Acute megakaryoblastic leukemia in Down syndrome	Rare neoplastic disease
GLIS2	Acute megakaryoblastic leukemia without Down syndrome	Rare neoplastic disease
FLT3	Acute myeloblastic leukemia with maturation	Rare neoplastic disease
FLT3	Acute myeloblastic leukemia without maturation	Rare neoplastic disease
TET2	Acute myeloid leukaemia with myelodysplasia-related features	Rare neoplastic disease
KMT2A	Acute myeloid leukemia with 11q23 abnormalities	Rare neoplastic disease
FLT3	Acute myeloid leukemia with abnormal bone marrow eosinophils inv(16)(p13q22) or t(16;16)(p13;q22)	Rare neoplastic disease
CEBPA	Acute myeloid leukemia with CEBPA somatic mutations	Rare neoplastic disease
MECOM	Acute myeloid leukemia with inv(3)(q21q26.2) or t(3;3)(q21;q26.2)	Rare neoplastic disease
FLT3	Acute myeloid leukemia with minimal differentiation	Rare neoplastic disease
NPM1	Acute myeloid leukemia with NPM1 somatic mutations	Rare neoplastic disease
NUP214	Acute myeloid leukemia with t(6;9)(p23;q34)	Rare neoplastic disease
CREBBP	Acute myeloid leukemia with t(8;16)(p11;p13) translocation	Rare neoplastic disease
RUNX1	Acute myeloid leukemia with t(8;21)(q22;q22) translocation	Rare neoplastic disease
KMT2A	Acute myeloid leukemia with t(9;11)(p22;q23)	Rare neoplastic disease
CPT2	Acute necrotizing encephalopathy of childhood	Rare infectious disease
ASS1	Acute neonatal citrullinemia type I	Rare inborn errors of metabolism
PML	Acute promyelocytic leukemia	Rare neoplastic disease
KMT2A	Acute undifferentiated leukemia	Rare neoplastic disease
ACAD9	Acyl-CoA dehydrogenase 9 deficiency	Rare inborn errors of metabolism
CST3	ACys amyloidosis	Rare neurologic disease
NOTCH1	Adams-Oliver syndrome	Rare developmental defect during embryogenesis
ITM2B	ADan amyloidosis	Rare neurologic disease
APRT	Adenine phosphoribosyltransferase deficiency	Rare renal disease
INHBA	Adenocarcinoma of ovary	Rare neoplastic disease
AMPD1	Adenosine monophosphate deaminase deficiency	Rare inborn errors of metabolism
ADSL	Adenylosuccinate lyase deficiency	Rare neurologic disease
ADSSL1	Adenylosuccinate synthetase-like 1-related distal myopathy	Rare neurologic disease
ADNP	ADNP syndrome	Rare neurologic disease
TP53	Adrenocortical carcinoma	Rare neoplastic disease
ABCD1	Adrenomyeloneuropathy	Rare inborn errors of metabolism
AXIN1	Adult hepatocellular carcinoma	Rare neoplastic disease
ALPL	Adult hypophosphatasia	Rare bone disease
GALC	Adult Krabbe disease	Rare inborn errors of metabolism
GBE1	Adult polyglucosan body disease	Rare inborn errors of metabolism
TP63	ADULT syndrome	Rare developmental defect during embryogenesis
LMNB1	Adult-onset autosomal dominant leukodystrophy	Rare neurologic disease
ANO10	Adult-onset autosomal recessive cerebellar ataxia	Rare neurologic disease
GLRX5	Adult-onset autosomal recessive sideroblastic anemia	Rare hematologic disease
CIZ1	Adult-onset cervical dystonia, DYT23 type	Rare neurologic disease
RRM2B	Adult-onset chronic progressive external ophthalmoplegia with mitochondrial myopathy	Rare inborn errors of metabolism
ASS1	Adult-onset citrullinemia type I	Rare inborn errors of metabolism
VCP	Adult-onset distal myopathy due to VCP mutation	Rare neurologic disease
PLA2G6	Adult-onset dystonia-parkinsonism	Rare neurologic disease
PRPH2	Adult-onset foveomacular vitelliform dystrophy	Rare ophthalmic disorder
DGUOK	Adult-onset multiple mitochondrial DNA deletion syndrome due to DGUOK deficiency	Rare inborn errors of metabolism
TNFRSF11A	Adult-onset myasthenia gravis	Rare neurologic disease
FGA	AFib amyloidosis	Rare renal disease
GSN	AGel amyloidosis	Rare systemic or rheumatologic disease
TET2	Aggressive systemic mastocytosis	Rare neoplastic disease
OTX2	Agnathia-holoprosencephaly-situs inversus syndrome	Rare developmental defect during embryogenesis
AHDC1	AHDC1-related intellectual disability-obstructive sleep apnea-mild dysmorphism syndrome	Rare neurologic disease
ATIC	AICA-ribosiduria	Rare developmental defect during embryogenesis
SAMHD1	Aicardi-Goutières syndrome	Rare neurologic disease
AKT2	AKT2-related familial partial lipodystrophy	Rare endocrine disease
NGLY1	Alacrimia-choreoathetosis-liver dysfunction syndrome	Rare renal disease
JAG1	Alagille syndrome due to 20p12 microdeletion	Rare developmental defect during embryogenesis
JAG1	Alagille syndrome due to a JAG1 point mutation	Rare developmental defect during embryogenesis
NOTCH2	Alagille syndrome due to a NOTCH2 point mutation	Rare developmental defect during embryogenesis
CACNA1F	Åland Islands eye disease	Rare ophthalmic disorder
CLCN7	Albers-Schönberg osteopetrosis	Rare bone disease
ALDH18A1	ALDH18A1-related De Barsy syndrome	Rare inborn errors of metabolism
GFAP	Alexander disease type I	Rare neurologic disease
GFAP	Alexander disease type II	Rare neurologic disease
ALG1	ALG1-CDG	Rare inborn errors of metabolism
ALG11	ALG11-CDG	Rare inborn errors of metabolism
ALG12	ALG12-CDG	Rare inborn errors of metabolism
ALG13	ALG13-CDG	Rare inborn errors of metabolism
ALG2	ALG2-CDG	Rare inborn errors of metabolism
ALG3	ALG3-CDG	Rare inborn errors of metabolism
ALG6	ALG6-CDG	Rare inborn errors of metabolism
ALG8	ALG8-CDG	Rare inborn errors of metabolism
ALG9	ALG9-CDG	Rare inborn errors of metabolism
ALK	ALK-positive anaplastic large cell lymphoma	Rare neoplastic disease
ALK	ALK-positive large B-cell lymphoma	Rare neoplastic disease
ACER3	Alkaline ceramidase 3 deficiency	Rare neurologic disease
HGD	Alkaptonuria	Rare inborn errors of metabolism
SLC16A2	Allan-Herndon-Dudley syndrome	Rare neurologic disease
STAG2	Alobar holoprosencephaly	Rare developmental defect during embryogenesis
HR	Alopecia universalis	Rare skin disease
ITGB6	Alopecia-intellectual disability syndrome	Rare developmental defect during embryogenesis
POLG	Alpers-Huttenlocher syndrome	Rare inborn errors of metabolism
GFI1B	Alpha delta granule deficiency	Rare hematologic disease
SERPINA1	Alpha-1-antitrypsin deficiency	Rare respiratory disease
CRYAB	Alpha-B crystallin-related late-onset myopathy	Rare neurologic disease
DAG1	Alpha-dystroglycan-related limb-girdle muscular dystrophy R16	Rare neurologic disease
MAN2B1	Alpha-mannosidosis, adult form	Rare inborn errors of metabolism
MAN2B1	Alpha-mannosidosis, infantile form	Rare inborn errors of metabolism
NAGA	Alpha-N-acetylgalactosaminidase deficiency type 1	Rare inborn errors of metabolism
NAGA	Alpha-N-acetylgalactosaminidase deficiency type 2	Rare inborn errors of metabolism
NAGA	Alpha-N-acetylgalactosaminidase deficiency type 3	Rare inborn errors of metabolism
SGCA	Alpha-sarcoglycan-related limb-girdle muscular dystrophy R3	Rare neurologic disease
HBA2	Alpha-thalassemia-intellectual disability syndrome linked to chromosome 16	Rare developmental defect during embryogenesis
ATRX	Alpha-thalassemia-myelodysplastic syndrome	Rare hematologic disease
ATRX	Alpha-thalassemia-X-linked intellectual disability syndrome	Rare developmental defect during embryogenesis
AMMECR1	Alport syndrome-intellectual disability-midface hypoplasia-elliptocytosis syndrome	Rare developmental defect during embryogenesis
ALMS1	Alström syndrome	Rare developmental defect during embryogenesis
CACNA1A	Alternating hemiplegia of childhood	Rare neurologic disease
FOXO1	Alveolar rhabdomyosarcoma	Rare neoplastic disease
TFE3	Alveolar soft tissue sarcoma	Rare neoplastic disease
LYZ	ALys amyloidosis	Rare renal disease
SLC13A5	Amelocerebrohypohidrotic syndrome	Rare developmental defect during embryogenesis
SLC25A19	Amish lethal microcephaly	Rare developmental defect during embryogenesis
TNNT1	Amish nemaline myopathy	Rare neurologic disease
GPNMB	Amyloidosis cutis dyschromia	Rare skin disease
CCNF	Amyotrophic lateral sclerosis	Rare neurologic disease
SETX	Amyotrophic lateral sclerosis type 4	Rare neurologic disease
PARK7	Amyotrophic lateral sclerosis-parkinsonism-dementia complex	Rare neurologic disease
IDH2	Anaplastic astrocytoma	Rare neoplastic disease
IDH2	Anaplastic oligoastrocytoma	Rare neoplastic disease
IDH2	Anaplastic oligodendroglioma	Rare neoplastic disease
RMRP	Anauxetic dysplasia	Rare bone disease
KCNJ2	Andersen-Tawil syndrome	Rare neurologic disease
RBM28	ANE syndrome	Rare developmental defect during embryogenesis
SMAD3	Aneurysm-osteoarthritis syndrome	Rare systemic or rheumatologic disease
GDF5	Angel-shaped phalango-epiphyseal dysplasia	Rare bone disease
UBE3A	Angelman syndrome due to a point mutation	Rare neurologic disease
SNRPN	Angelman syndrome due to imprinting defect in 15q11-q13	Rare neurologic disease
UBE3A	Angelman syndrome due to maternal 15q11q13 deletion	Rare developmental defect during embryogenesis
UBE3A	Angelman syndrome due to paternal uniparental disomy of chromosome 15	Rare developmental defect during embryogenesis
MYB	Angiocentric glioma	Rare neoplastic disease
ANGPT1	ANGPT1-related hereditary angioedema with normal C1Inh	Rare systemic or rheumatologic disease
IKBKG	Anhidrotic ectodermal dysplasia-immunodeficiency-osteopetrosis-lymphedema syndrome	Rare developmental defect during embryogenesis
ITPR1	Aniridia-cerebellar ataxia-intellectual disability syndrome	Rare developmental defect during embryogenesis
ANK3	ANK3-related intellectual disability-sleep disturbance syndrome	Rare neurologic disease
TP63	Ankyloblepharon-ectodermal defects-cleft lip/palate syndrome	Rare developmental defect during embryogenesis
KRT10	Annular epidermolytic ichthyosis	Rare skin disease
ANO5	Anoctamin-5-related limb-girdle muscular dystrophy R12	Rare neurologic disease
RSPO4	Anonychia congenita totalis	Rare skin disease
SOX2	Anophthalmia/microphthalmia-esophageal atresia syndrome	Rare developmental defect during embryogenesis
SLC12A1	Antenatal Bartter syndrome	Rare renal disease
SOBP	Anterior maxillary protrusion-strabismus-intellectual disability syndrome	Rare neurologic disease
FOXE3	Anterior segment developmental anomaly	others
FGFR2	Antley-Bixler syndrome	Rare developmental defect during embryogenesis
APC	APC-related attenuated familial adenomatous polyposis	Rare gastroenterologic disease
FGFR2	Apert syndrome	Rare developmental defect during embryogenesis
PLEC	Aplasia cutis congenita	Rare skin disease
FGF10	Aplasia of lacrimal and salivary glands	Rare ophthalmic disorder
APOA1	Apolipoprotein A-I deficiency	Rare endocrine disease
HSD11B2	Apparent mineralocorticoid excess	Rare endocrine disease
CFTR	Aquagenic palmoplantar keratoderma	Rare skin disease
ARG1	Argininemia	Rare inborn errors of metabolism
ASL	Argininosuccinic aciduria	Rare inborn errors of metabolism
DKK1	Arnold-Chiari malformation type I	Rare developmental defect during embryogenesis
FUZ	Arnold-Chiari malformation type II	Rare developmental defect during embryogenesis
CYP19A1	Aromatase deficiency	Rare endocrine disease
CYP19A1	Aromatase excess syndrome	Rare endocrine disease
DDC	Aromatic L-amino acid decarboxylase deficiency	Rare inborn errors of metabolism
SLC2A10	Arterial tortuosity syndrome	Rare circulatory system disease
COL1A2	Arthrochalasia Ehlers-Danlos syndrome	Rare systemic or rheumatologic disease
GLE1	Arthrogryposis-anterior horn cell disease syndrome	Rare developmental defect during embryogenesis
PIEZO2	Arthrogryposis-oculomotor limitation-electroretinal anomalies syndrome	Rare developmental defect during embryogenesis
VPS33B	Arthrogryposis-renal dysfunction-cholestasis syndrome	Rare developmental defect during embryogenesis
AGA	Aspartylglucosaminuria	Rare inborn errors of metabolism
TTPA	Ataxia with vitamin E deficiency	Rare neurologic disease
PNPLA6	Ataxia-hypogonadism-choroidal dystrophy syndrome	Rare developmental defect during embryogenesis
LAMA1	Ataxia-intellectual disability-oculomotor apraxia-cerebellar cysts syndrome	Rare neurologic disease
APTX	Ataxia-oculomotor apraxia type 1	Rare neurologic disease
PNKP	Ataxia-oculomotor apraxia type 4	Rare neurologic disease
SAMD9L	Ataxia-pancytopenia syndrome	Rare neurologic disease
ATM	Ataxia-telangiectasia	Rare neurologic disease
ATM	Ataxia-telangiectasia variant	Rare neurologic disease
MRE11	Ataxia-telangiectasia-like disorder	Rare neurologic disease
FLNB	Atelosteogenesis type I	Rare bone disease
SLC26A2	Atelosteogenesis type II	Rare bone disease
FLNB	Atelosteogenesis type III	Rare bone disease
HOXA1	Athabaskan brainstem dysgenesis syndrome	Rare neurologic disease
FOXE1	Athyreosis	Rare endocrine disease
ATP13A2	ATP13A2-related juvenile neuronal ceroid lipofuscinosis	Rare neurologic disease
NKX2-5	Atrial septal defect-atrioventricular conduction defects syndrome	Rare developmental defect during embryogenesis
TLL1	Atrial septal defect, ostium primum type	Rare developmental defect during embryogenesis
ACTC1	Atrial septal defect, ostium secundum type	Rare developmental defect during embryogenesis
CITED2	Atrial septal defect, sinus venosus type	Rare developmental defect during embryogenesis
SCN5A	Atrial standstill	Rare cardiac disease
HR	Atrichia with papular lesions	Rare skin disease
LRP1	Atrophoderma vermiculata	Rare skin disease
LYST	Attenuated Chédiak-Higashi syndrome	Rare neurologic disease
TTR	ATTRV122I amyloidosis	Rare cardiac disease
TTR	ATTRV30M amyloidosis	Rare neurologic disease
CSF3R	Atypical chronic myeloid leukemia	Rare neoplastic disease
SMOC2	Atypical dentin dysplasia due to SMOC2 deficiency	Rare odontologic disease
PSAP	Atypical Gaucher disease due to saposin C deficiency	Rare inborn errors of metabolism
SLC6A9	Atypical glycine encephalopathy	Rare neurologic disease
CFHR1	Atypical hemolytic uremic syndrome with anti-factor H antibodies	Rare renal disease
C3	Atypical hemolytic uremic syndrome with complement gene abnormality	Rare renal disease
SLC3A1	Atypical hypotonia-cystinuria syndrome	Rare inborn errors of metabolism
PODXL	Atypical juvenile parkinsonism	Rare neurologic disease
PANK2	Atypical pantothenate kinase-associated neurodegeneration	Rare neurologic disease
MECP2	Atypical Rett syndrome	Rare neurologic disease
SMARCB1	Atypical teratoid rhabdoid tumor	Rare neoplastic disease
LMNA	Atypical Werner syndrome	Rare developmental defect during embryogenesis
FDXR	Auditory neuropathy-optic atrophy syndrome	Rare inborn errors of metabolism
GNAI3	Auriculocondylar syndrome	Rare developmental defect during embryogenesis
AUTS2	Autism spectrum disorder due to AUTS2 deficiency	Rare developmental defect during embryogenesis
SLC35A3	Autism spectrum disorder-epilepsy-arthrogryposis syndrome	Rare neurologic disease
BCKDK	Autism-epilepsy syndrome due to branched chain ketoacid dehydrogenase kinase deficiency	Rare inborn errors of metabolism
STAT1	Autoimmune enteropathy and endocrinopathy-susceptibility to chronic infections syndrome	Rare immune disease
TPP2	Autoimmune hemolytic anemia-autoimmune thrombocytopenia-primary immunodeficiency syndrome	Rare systemic or rheumatologic disease
COPA	Autoimmune interstitial lung disease-arthritis syndrome	Rare systemic or rheumatologic disease
CASP10	Autoimmune lymphoproliferative syndrome	Rare immune disease
CTLA4	Autoimmune lymphoproliferative syndrome due to CTLA4 haploinsuffiency	Rare immune disease
CASP8	Autoimmune lymphoproliferative syndrome with recurrent viral infections	Rare immune disease
AIRE	Autoimmune polyendocrinopathy type 1	Rare endocrine disease
PLCG2	Autoinflammation-PLCG2-associated antibody deficiency-immune dysregulation	Rare immune disease
RBCK1	Autoinflammatory syndrome with pyogenic bacterial infection and amylopectinosis	Rare immune disease
IGHM	Autosomal agammaglobulinemia	Rare immune disease
VAPB	Autosomal dominant adult-onset proximal spinal muscular atrophy	Rare neurologic disease
COL4A3	Autosomal dominant Alport syndrome	Rare renal disease
SRP72	Autosomal dominant aplasia and myelodysplasia	Rare hematologic disease
TRPV4	Autosomal dominant brachyolmia	Rare bone disease
RYR1	Autosomal dominant centronuclear myopathy	Rare neurologic disease
DNMT1	Autosomal dominant cerebellar ataxia-deafness-narcolepsy syndrome	Rare neurologic disease
DGAT2	Autosomal dominant Charcot-Marie-Tooth disease type 2 due to DGAT2 mutation	Rare neurologic disease
KIF5A	Autosomal dominant Charcot-Marie-Tooth disease type 2 due to KIF5A mutation	Rare neurologic disease
TFG	Autosomal dominant Charcot-Marie-Tooth disease type 2 due to TFG mutation	Rare neurologic disease
DCAF8	Autosomal dominant Charcot-Marie-Tooth disease type 2 with giant axons	Rare neurologic disease
KIF1B	Autosomal dominant Charcot-Marie-Tooth disease type 2A1	Rare neurologic disease
MFN2	Autosomal dominant Charcot-Marie-Tooth disease type 2A2	Rare neurologic disease
RAB7A	Autosomal dominant Charcot-Marie-Tooth disease type 2B	Rare neurologic disease
TRPV4	Autosomal dominant Charcot-Marie-Tooth disease type 2C	Rare neurologic disease
GARS	Autosomal dominant Charcot-Marie-Tooth disease type 2D	Rare neurologic disease
ATP1A1	Autosomal dominant Charcot-Marie-Tooth disease type 2DD	Rare neurologic disease
NEFL	Autosomal dominant Charcot-Marie-Tooth disease type 2E	Rare neurologic disease
HSPB1	Autosomal dominant Charcot-Marie-Tooth disease type 2F	Rare neurologic disease
MPZ	Autosomal dominant Charcot-Marie-Tooth disease type 2I	Rare neurologic disease
MPZ	Autosomal dominant Charcot-Marie-Tooth disease type 2J	Rare neurologic disease
GDAP1	Autosomal dominant Charcot-Marie-Tooth disease type 2K	Rare neurologic disease
HSPB8	Autosomal dominant Charcot-Marie-Tooth disease type 2L	Rare neurologic disease
DNM2	Autosomal dominant Charcot-Marie-Tooth disease type 2M	Rare neurologic disease
AARS	Autosomal dominant Charcot-Marie-Tooth disease type 2N	Rare neurologic disease
DYNC1H1	Autosomal dominant Charcot-Marie-Tooth disease type 2O	Rare neurologic disease
DHTKD1	Autosomal dominant Charcot-Marie-Tooth disease type 2Q	Rare neurologic disease
MARS	Autosomal dominant Charcot-Marie-Tooth disease type 2U	Rare neurologic disease
NAGLU	Autosomal dominant Charcot-Marie-Tooth disease type 2V	Rare neurologic disease
HARS1	Autosomal dominant Charcot-Marie-Tooth disease type 2W	Rare neurologic disease
VCP	Autosomal dominant Charcot-Marie-Tooth disease type 2Y	Rare neurologic disease
MORC2	Autosomal dominant Charcot-Marie-Tooth disease type 2Z	Rare neurologic disease
TRPV4	Autosomal dominant congenital benign spinal muscular atrophy	Rare neurologic disease
ALDH18A1	Autosomal dominant cutis laxa	Rare skin disease
ATP6V1B2	Autosomal dominant deafness-onychodystrophy syndrome	Rare developmental defect during embryogenesis
HSPB8	Autosomal dominant distal axonal motor neuropathy-myofibrillar myopathy syndrome	Rare neurologic disease
SLC4A1	Autosomal dominant distal renal tubular acidosis	Rare renal disease
GCH1	Autosomal dominant dopa-responsive dystonia	Rare neurologic disease
LMNA	Autosomal dominant Emery-Dreifuss muscular dystrophy	Rare neurologic disease
KRT1	Autosomal dominant epidermolytic ichthyosis	Rare skin disease
RELN	Autosomal dominant epilepsy with auditory features	Rare neurologic disease
GNAL	Autosomal dominant focal dystonia, DYT25 type	Rare neurologic disease
KRT6C	Autosomal dominant focal non-epidermolytic palmoplantar keratoderma with plantar blistering	Rare skin disease
STAT3	Autosomal dominant hyper-IgE syndrome	Rare immune disease
KCNJ11	Autosomal dominant hyperinsulinism due to Kir6.2 deficiency	Rare inborn errors of metabolism
ABCC8	Autosomal dominant hyperinsulinism due to SUR1 deficiency	Rare inborn errors of metabolism
CASR	Autosomal dominant hypocalcemia	Rare endocrine disease
EDAR	Autosomal dominant hypohidrotic ectodermal dysplasia	Rare developmental defect during embryogenesis
FGF23	Autosomal dominant hypophosphatemic rickets	Rare endocrine disease
KAT6A	Autosomal dominant intellectual disability-craniofacial anomalies-cardiac defects syndrome	Rare developmental defect during embryogenesis
DNM2	Autosomal dominant intermediate Charcot-Marie-Tooth disease type B	Rare neurologic disease
YARS	Autosomal dominant intermediate Charcot-Marie-Tooth disease type C	Rare neurologic disease
MPZ	Autosomal dominant intermediate Charcot-Marie-Tooth disease type D	Rare neurologic disease
INF2	Autosomal dominant intermediate Charcot-Marie-Tooth disease type E	Rare neurologic disease
GNB4	Autosomal dominant intermediate Charcot-Marie-Tooth disease type F	Rare neurologic disease
MPZ	Autosomal dominant intermediate Charcot-Marie-Tooth disease with neuropathic pain	Rare neurologic disease
FAM111A	Autosomal dominant Kenny-Caffey syndrome	Rare bone disease
PAX6	Autosomal dominant keratitis	Rare ophthalmic disorder
MYOT	Autosomal dominant limb-girdle muscular dystrophy type 1A	Rare neurologic disease
GFI1B	Autosomal dominant macrothrombocytopenia	Rare hematologic disease
IFNGR1	Autosomal dominant mendelian susceptibility to mycobacterial diseases due to partial IFNgammaR1 deficiency	Rare immune disease
IFNGR2	Autosomal dominant mendelian susceptibility to mycobacterial diseases due to partial IFNgammaR2 deficiency	Rare immune disease
CHCHD10	Autosomal dominant mitochondrial myopathy with exercise intolerance	Rare neurologic disease
MYH3	Autosomal dominant multiple pterygium syndrome	Rare developmental defect during embryogenesis
COL11A1	Autosomal dominant myopia-midfacial retrusion-sensorineural hearing loss-rhizomelic dysplasia syndrome	Rare bone disease
CAPN5	Autosomal dominant neovascular inflammatory vitreoretinopathy	Rare ophthalmic disorder
CHRNA4	Autosomal dominant nocturnal frontal lobe epilepsy	Rare neurologic disease
BRSK2	Autosomal dominant non-syndromic intellectual disability	Rare neurologic disease
KITLG	Autosomal dominant non-syndromic sensorineural deafness type DFNA	Rare otorhinolaryngologic disease
FZD2	Autosomal dominant omodysplasia	Rare bone disease
SPECC1L	Autosomal dominant Opitz G/BBB syndrome	Rare developmental defect during embryogenesis
OPA3	Autosomal dominant optic atrophy and cataract	Rare ophthalmic disorder
OPA1	Autosomal dominant optic atrophy plus syndrome	Rare ophthalmic disorder
OPA1	Autosomal dominant optic atrophy, classic form	Rare ophthalmic disorder
LRP5	Autosomal dominant osteopetrosis type 1	Rare bone disease
COL2A1	Autosomal dominant otospondylomegaepiphyseal dysplasia	Rare bone disease
GJA1	Autosomal dominant palmoplantar keratoderma and congenital alopecia	Rare skin disease
GANAB	Autosomal dominant polycystic kidney disease	Rare renal disease
TSC2	Autosomal dominant polycystic kidney disease type 1 with tuberous sclerosis	Rare developmental defect during embryogenesis
IRF6	Autosomal dominant popliteal pterygium syndrome	Rare developmental defect during embryogenesis
SHH	Autosomal dominant preaxial polydactyly-upperback hypertrichosis syndrome	Rare developmental defect during embryogenesis
FXYD2	Autosomal dominant primary hypomagnesemia with hypocalciuria	Rare renal disease
DPP6	Autosomal dominant primary microcephaly	Rare developmental defect during embryogenesis
POLG	Autosomal dominant progressive external ophthalmoplegia	Rare inborn errors of metabolism
COL2A1	Autosomal dominant rhegmatogenous retinal detachment	Rare ophthalmic disorder
DVL3	Autosomal dominant Robinow syndrome	Rare developmental defect during embryogenesis
EPO	Autosomal dominant secondary polycythemia	Rare hematologic disease
TCIRG1	Autosomal dominant severe congenital neutropenia	Rare immune disease
ARHGEF10	Autosomal dominant slowed nerve conduction velocity	Rare neurologic disease
VAMP1	Autosomal dominant spastic ataxia type 1	Rare neurologic disease
KIF5A	Autosomal dominant spastic paraplegia type 10	Rare neurologic disease
RTN2	Autosomal dominant spastic paraplegia type 12	Rare neurologic disease
HSPD1	Autosomal dominant spastic paraplegia type 13	Rare neurologic disease
BSCL2	Autosomal dominant spastic paraplegia type 17	Rare neurologic disease
SPG19	Autosomal dominant spastic paraplegia type 19	Rare neurologic disease
SPG29	Autosomal dominant spastic paraplegia type 29	Rare neurologic disease
ATL1	Autosomal dominant spastic paraplegia type 3	Rare neurologic disease
REEP1	Autosomal dominant spastic paraplegia type 31	Rare neurologic disease
SPG36	Autosomal dominant spastic paraplegia type 36	Rare neurologic disease
SPG37	Autosomal dominant spastic paraplegia type 37	Rare neurologic disease
SPG38	Autosomal dominant spastic paraplegia type 38	Rare neurologic disease
SPAST	Autosomal dominant spastic paraplegia type 4	Rare neurologic disease
SPG41	Autosomal dominant spastic paraplegia type 41	Rare neurologic disease
SLC33A1	Autosomal dominant spastic paraplegia type 42	Rare neurologic disease
NIPA1	Autosomal dominant spastic paraplegia type 6	Rare neurologic disease
CPT1C	Autosomal dominant spastic paraplegia type 73	Rare neurologic disease
WASHC5	Autosomal dominant spastic paraplegia type 8	Rare neurologic disease
ALDH18A1	Autosomal dominant spastic paraplegia type 9A	Rare neurologic disease
ALDH18A1	Autosomal dominant spastic paraplegia type 9B	Rare neurologic disease
TBX6	Autosomal dominant spondylocostal dysostosis	Rare developmental defect during embryogenesis
PDE8B	Autosomal dominant striatal neurodegeneration	Rare neurologic disease
SLFN14	Autosomal dominant thrombocytopenia with platelet secretion defect	Rare hematologic disease
BEST1	Autosomal dominant vitreoretinochoroidopathy	Rare ophthalmic disorder
FECH	Autosomal erythropoietic protoporphyria	Rare inborn errors of metabolism
COL4A3	Autosomal recessive Alport syndrome	Rare renal disease
CPAMD8	Autosomal recessive anterior segment dysgenesis	Rare ophthalmic disorder
PEX10	Autosomal recessive ataxia due to PEX10 deficiency	Rare neurologic disease
COQ8A	Autosomal recessive ataxia due to ubiquinone deficiency	Rare neurologic disease
SYNE1	Autosomal recessive ataxia, Beauce type	Rare neurologic disease
SCO2	Autosomal recessive axonal Charcot-Marie-Tooth disease due to copper metabolism defect	Rare neurologic disease
HINT1	Autosomal recessive axonal neuropathy with neuromyotonia	Rare neurologic disease
BEST1	Autosomal recessive bestrophinopathy	Rare ophthalmic disorder
PAPSS2	Autosomal recessive brachyolmia	Rare bone disease
TTN	Autosomal recessive centronuclear myopathy	Rare neurologic disease
CWF19L1	Autosomal recessive cerebellar ataxia due to CWF19L1 deficiency	Rare neurologic disease
STUB1	Autosomal recessive cerebellar ataxia due to STUB1 deficiency	Rare neurologic disease
GBA2	Autosomal recessive cerebellar ataxia with late-onset spasticity	Rare neurologic disease
RUBCN	Autosomal recessive cerebellar ataxia-epilepsy-intellectual disability syndrome due to RUBCN deficiency	Rare neurologic disease
TDP2	Autosomal recessive cerebellar ataxia-epilepsy-intellectual disability syndrome due to TUD deficiency	Rare neurologic disease
WWOX	Autosomal recessive cerebellar ataxia-epilepsy-intellectual disability syndrome due to WWOX deficiency	Rare neurologic disease
SYT14	Autosomal recessive cerebellar ataxia-psychomotor delay syndrome	Rare neurologic disease
PMPCA	Autosomal recessive cerebelloparenchymal disorder type 3	Rare neurologic disease
TMPRSS4	Autosomal recessive cerebral atrophy	Rare neurologic disease
SPG11	Autosomal recessive Charcot-Marie-Tooth disease type 2X	Rare otorhinolaryngologic disease
GDAP1	Autosomal recessive Charcot-Marie-Tooth disease with hoarseness	Rare neurologic disease
PLK4	Autosomal recessive chorioretinopathy-microcephaly syndrome	Rare ophthalmic disorder
SELENOI	Autosomal recessive complex spastic paraplegia due to Kennedy pathway dysfunction	Rare neurologic disease
GRID2	Autosomal recessive congenital cerebellar ataxia due to GRID2 deficiency	Rare neurologic disease
GRM1	Autosomal recessive congenital cerebellar ataxia due to MGLUR1 deficiency	Rare neurologic disease
EFEMP2	Autosomal recessive cutis laxa type 1	Rare skin disease
ATP6V1E1	Autosomal recessive cutis laxa type 2, classic type	Rare skin disease
PYCR1	Autosomal recessive cutis laxa type 2B	Rare skin disease
FOXI1	Autosomal recessive distal renal tubular acidosis	Rare renal disease
TH	Autosomal recessive dopa-responsive dystonia	Rare neurologic disease
LMNA	Autosomal recessive Emery-Dreifuss muscular dystrophy	Rare neurologic disease
KRT10	Autosomal recessive epidermolytic ichthyosis	Rare skin disease
SELENBP1	Autosomal recessive extra-oral halitosis	Rare inborn errors of metabolism
KCNJ11	Autosomal recessive hyperinsulinism due to Kir6.2 deficiency	Rare inborn errors of metabolism
ABCC8	Autosomal recessive hyperinsulinism due to SUR1 deficiency	Rare inborn errors of metabolism
EDAR	Autosomal recessive hypohidrotic ectodermal dysplasia	Rare developmental defect during embryogenesis
DMP1	Autosomal recessive hypophosphatemic rickets	Rare endocrine disease
CYP24A1	Autosomal recessive infantile hypercalcemia	Rare endocrine disease
GDAP1	Autosomal recessive intermediate Charcot-Marie-Tooth disease type A	Rare neurologic disease
KARS	Autosomal recessive intermediate Charcot-Marie-Tooth disease type B	Rare neurologic disease
PLEKHG5	Autosomal recessive intermediate Charcot-Marie-Tooth disease type C	Rare neurologic disease
COX6A1	Autosomal recessive intermediate Charcot-Marie-Tooth disease type D	Rare neurologic disease
YME1L1	Autosomal recessive isolated optic atrophy	Rare ophthalmic disorder
TBCE	Autosomal recessive Kenny-Caffey syndrome	Rare bone disease
PLEKHG5	Autosomal recessive lower motor neuron disease with childhood onset	Rare neurologic disease
CLCN7	Autosomal recessive malignant osteopetrosis	Rare bone disease
RORC	Autosomal recessive mendelian susceptibility to mycobacterial diseases due to complete RORgamma receptor deficiency	Rare immune disease
IFNGR1	Autosomal recessive mendelian susceptibility to mycobacterial diseases due to partial IFNgammaR1 deficiency	Rare immune disease
IFNGR2	Autosomal recessive mendelian susceptibility to mycobacterial diseases due to partial IFNgammaR2 deficiency	Rare immune disease
CHRNG	Autosomal recessive multiple pterygium syndrome	Rare developmental defect during embryogenesis
SYNE1	Autosomal recessive myogenic arthrogryposis multiplex congenita	Rare neurologic disease
FZD6	Autosomal recessive nail dysplasia	Rare skin disease
DCPS	Autosomal recessive non-syndromic intellectual disability	Rare neurologic disease
PPIP5K2	Autosomal recessive non-syndromic sensorineural deafness type DFNB	Rare otorhinolaryngologic disease
GPC6	Autosomal recessive omodysplasia	Rare bone disease
TMEM126A	Autosomal recessive optic atrophy, OPA7 type	Rare ophthalmic disorder
DZIP1L	Autosomal recessive polycystic kidney disease	Rare renal disease
FCGR3A	Autosomal recessive primary immunodeficiency with defective spontaneous natural killer cell cytotoxicity	Rare immune disease
CIT	Autosomal recessive primary microcephaly	Rare developmental defect during embryogenesis
POLG	Autosomal recessive progressive external ophthalmoplegia	Rare inborn errors of metabolism
SLC4A4	Autosomal recessive proximal renal tubular acidosis	Rare renal disease
ROR2	Autosomal recessive Robinow syndrome	Rare developmental defect during embryogenesis
CSF3R	Autosomal recessive severe congenital neutropenia due to CSF3R deficiency	Rare immune disease
CXCR2	Autosomal recessive severe congenital neutropenia due to CXCR2 deficiency	Rare immune disease
G6PC3	Autosomal recessive severe congenital neutropenia due to G6PC3 deficiency	Rare immune disease
JAGN1	Autosomal recessive severe congenital neutropenia due to JAGN1 deficiency	Rare immune disease
SLC25A38	Autosomal recessive sideroblastic anemia	Rare hematologic disease
SACS	Autosomal recessive spastic ataxia of Charlevoix-Saguenay	Rare neurologic disease
MARS2	Autosomal recessive spastic ataxia with leukoencephalopathy	Rare neurologic disease
MTPAP	Autosomal recessive spastic ataxia-optic atrophy-dysarthria syndrome	Rare neurologic disease
SPG11	Autosomal recessive spastic paraplegia type 11	Rare neurologic disease
SPG14	Autosomal recessive spastic paraplegia type 14	Rare neurologic disease
ZFYVE26	Autosomal recessive spastic paraplegia type 15	Rare neurologic disease
ERLIN2	Autosomal recessive spastic paraplegia type 18	Rare neurologic disease
SPART	Autosomal recessive spastic paraplegia type 20	Rare neurologic disease
SPG21	Autosomal recessive spastic paraplegia type 21	Rare neurologic disease
DSTYK	Autosomal recessive spastic paraplegia type 23	Rare neurologic disease
SPG24	Autosomal recessive spastic paraplegia type 24	Rare neurologic disease
SPG25	Autosomal recessive spastic paraplegia type 25	Rare neurologic disease
B4GALNT1	Autosomal recessive spastic paraplegia type 26	Rare neurologic disease
SPG27	Autosomal recessive spastic paraplegia type 27	Rare neurologic disease
DDHD1	Autosomal recessive spastic paraplegia type 28	Rare neurologic disease
SPG32	Autosomal recessive spastic paraplegia type 32	Rare neurologic disease
FA2H	Autosomal recessive spastic paraplegia type 35	Rare neurologic disease
PNPLA6	Autosomal recessive spastic paraplegia type 39	Rare neurologic disease
C19ORF12	Autosomal recessive spastic paraplegia type 43	Rare neurologic disease
GJC2	Autosomal recessive spastic paraplegia type 44	Rare neurologic disease
NT5C2	Autosomal recessive spastic paraplegia type 45	Rare neurologic disease
GBA2	Autosomal recessive spastic paraplegia type 46	Rare neurologic disease
AP5Z1	Autosomal recessive spastic paraplegia type 48	Rare neurologic disease
VPS37A	Autosomal recessive spastic paraplegia type 53	Rare neurologic disease
DDHD2	Autosomal recessive spastic paraplegia type 54	Rare neurologic disease
C12ORF65	Autosomal recessive spastic paraplegia type 55	Rare neurologic disease
CYP2U1	Autosomal recessive spastic paraplegia type 56	Rare neurologic disease
TFG	Autosomal recessive spastic paraplegia type 57	Rare neurologic disease
USP8	Autosomal recessive spastic paraplegia type 59	Rare neurologic disease
CYP7B1	Autosomal recessive spastic paraplegia type 5A	Rare neurologic disease
WDR48	Autosomal recessive spastic paraplegia type 60	Rare neurologic disease
ARL6IP1	Autosomal recessive spastic paraplegia type 61	Rare neurologic disease
ERLIN1	Autosomal recessive spastic paraplegia type 62	Rare neurologic disease
AMPD2	Autosomal recessive spastic paraplegia type 63	Rare neurologic disease
ENTPD1	Autosomal recessive spastic paraplegia type 64	Rare neurologic disease
ARSI	Autosomal recessive spastic paraplegia type 66	Rare neurologic disease
PGAP1	Autosomal recessive spastic paraplegia type 67	Rare neurologic disease
RAB3GAP2	Autosomal recessive spastic paraplegia type 69	Rare neurologic disease
MARS	Autosomal recessive spastic paraplegia type 70	Rare neurologic disease
ZFR	Autosomal recessive spastic paraplegia type 71	Rare neurologic disease
IBA57	Autosomal recessive spastic paraplegia type 74	Rare neurologic disease
MAG	Autosomal recessive spastic paraplegia type 75	Rare neurologic disease
CAPN1	Autosomal recessive spastic paraplegia type 76	Rare neurologic disease
FARS2	Autosomal recessive spastic paraplegia type 77	Rare neurologic disease
ATP13A2	Autosomal recessive spastic paraplegia type 78	Rare neurologic disease
ALDH18A1	Autosomal recessive spastic paraplegia type 9B	Rare neurologic disease
PEX6	Autosomal recessive spinocerebellar ataxia-blindness-deafness syndrome	Rare neurologic disease
DLL3	Autosomal recessive spondylocostal dysostosis	Rare developmental defect during embryogenesis
PAM16	Autosomal recessive spondylometaphyseal dysplasia, Mégarbané type	Rare bone disease
COL11A1	Autosomal recessive Stickler syndrome	Rare bone disease
LMNA	Autosomal semi-dominant severe lipodystrophic laminopathy	Rare endocrine disease
KIF1A	Autosomal spastic paraplegia type 30	Rare neurologic disease
KIF1C	Autosomal spastic paraplegia type 58	Rare neurologic disease
REEP2	Autosomal spastic paraplegia type 72	Rare neurologic disease
C1QA	Autosomal systemic lupus erythematosus	Rare systemic or rheumatologic disease
MASTL	Autosomal thrombocytopenia with normal platelets	Rare hematologic disease
PITX2	Axenfeld anomaly	Rare developmental defect during embryogenesis
PITX2	Axenfeld-Rieger syndrome	Rare developmental defect during embryogenesis
AXIN2	AXIN2-related attenuated familial adenomatous polyposis	Rare gastroenterologic disease
MAF	Aymé-Gripp syndrome	Rare developmental defect during embryogenesis
P2RX7	B-cell chronic lymphocytic leukemia	Rare neoplastic disease
TOP2B	B-cell immunodeficiency-limb anomaly-urogenital malformation syndrome	Rare developmental defect during embryogenesis
B3GALT6	B3GALT6-related spondylodysplastic Ehlers-Danlos syndrome	Rare systemic or rheumatologic disease
B4GALT1	B4GALT1-CDG	Rare inborn errors of metabolism
B4GALT7	B4GALT7-related spondylodysplastic Ehlers-Danlos syndrome	Rare systemic or rheumatologic disease
MYD88	Bacterial susceptibility due to TLR signaling pathway deficiency	Rare immune disease
RECQL4	Baller-Gerold syndrome	Rare developmental defect during embryogenesis
FOXE1	Bamforth-Lazarus syndrome	Rare endocrine disease
PTEN	Bannayan-Riley-Ruvalcaba syndrome	Rare developmental defect during embryogenesis
BAP1	BAP1-related tumor predisposition syndrome	Rare neoplastic disease
ACTB	Baraitser-Winter cerebrofrontofacial syndrome	Rare developmental defect during embryogenesis
TWIST2	Barber-Say syndrome	Rare developmental defect during embryogenesis
BBS1	Bardet-Biedl syndrome	Rare developmental defect during embryogenesis
TAZ	Barth syndrome	Rare inborn errors of metabolism
RIPK4	Bartsocas-Papas syndrome	Rare developmental defect during embryogenesis
TGM1	Bathing suit ichthyosis	Rare skin disease
DMD	Becker muscular dystrophy	Rare neurologic disease
ACTB	Becker nevus syndrome	Rare skin disease
H19	Beckwith-Wiedemann syndrome due to 11p15 microdeletion	Rare developmental defect during embryogenesis
CDKN1C	Beckwith-Wiedemann syndrome due to CDKN1C mutation	Rare developmental defect during embryogenesis
H19	Beckwith-Wiedemann syndrome due to imprinting defect of 11p15	Rare developmental defect during embryogenesis
NSD1	Beckwith-Wiedemann syndrome due to NSD1 mutation	Rare developmental defect during embryogenesis
TMEM106B	Behavioral variant of frontotemporal dementia	Rare neurologic disease
IL10	Behçet disease	Rare systemic or rheumatologic disease
SAMD12	Benign adult familial myoclonic epilepsy	Rare neurologic disease
SCN8A	Benign familial infantile epilepsy	Rare neurologic disease
CPA6	Benign familial mesial temporal lobe epilepsy	Rare neurologic disease
KCNQ2	Benign familial neonatal epilepsy	Rare neurologic disease
SCN2A	Benign familial neonatal-infantile seizures	Rare neurologic disease
NKX2-1	Benign hereditary chorea	Rare neurologic disease
CACNA1A	Benign paroxysmal torticollis of infancy	Rare neurologic disease
ATP8B1	Benign recurrent intrahepatic cholestasis type 1	Rare hepatic disease
ABCB11	Benign recurrent intrahepatic cholestasis type 2	Rare hepatic disease
RYR1	Benign Samaritan congenital myopathy	Rare neurologic disease
CARD11	BENTA disease	Rare immune disease
CAVIN1	Berardinelli-Seip congenital lipodystrophy	Rare endocrine disease
GP1BA	Bernard-Soulier syndrome	Rare hematologic disease
BEST1	Best vitelliform macular dystrophy	Rare ophthalmic disorder
ACAT1	Beta-ketothiolase deficiency	Rare inborn errors of metabolism
MANBA	Beta-mannosidosis	Rare inborn errors of metabolism
WDR45	Beta-propeller protein-associated neurodegeneration	Rare neurologic disease
SGCB	Beta-sarcoglycan-related limb-girdle muscular dystrophy R4	Rare neurologic disease
HBB	Beta-thalassemia intermedia	Rare hematologic disease
HBB	Beta-thalassemia major	Rare hematologic disease
GATA1	Beta-thalassemia-X-linked thrombocytopenia syndrome	Rare hematologic disease
UPB1	Beta-ureidopropionase deficiency	Rare inborn errors of metabolism
COL6A1	Bethlem myopathy	Rare neurologic disease
BICD2	BICD2-related autosomal dominant childhood-onset proximal spinal muscular atrophy	Rare neurologic disease
CYP4V2	Bietti crystalline dystrophy	Rare ophthalmic disorder
UBB	Bifid uvula	Rare developmental defect during embryogenesis
HSD17B4	Bifunctional enzyme deficiency	Rare inborn errors of metabolism
ADGRG1	Bilateral frontoparietal polymicrogyria	Rare developmental defect during embryogenesis
GRIN1	Bilateral generalized polymicrogyria	Rare developmental defect during embryogenesis
HOXA2	Bilateral microtia-deafness-cleft palate syndrome	Rare developmental defect during embryogenesis
HNF1B	Bilateral multicystic dysplastic kidney	Rare developmental defect during embryogenesis
FIG4	Bilateral parasagittal parieto-occipital polymicrogyria	Rare developmental defect during embryogenesis
SRPX2	Bilateral perisylvian polymicrogyria	Rare developmental defect during embryogenesis
MYORG	Bilateral striopallidodentate calcinosis	Rare neurologic disease
SLC27A5	Bile acid CoA ligase deficiency and defective amidation	Rare hepatic disease
CFC1	Biliary atresia with splenic malformation syndrome	Rare developmental defect during embryogenesis
SLC19A3	Biotin-thiamine-responsive basal ganglia disease	Rare neurologic disease
BTD	Biotinidase deficiency	Rare inborn errors of metabolism
HLA-A	Birdshot chorioretinopathy	Rare ophthalmic disorder
FLCN	Birt-Hogg-Dubé syndrome	Rare neoplastic disease
BCS1L	Björnstad syndrome	Rare inborn errors of metabolism
RPL18	Blackfan-Diamond anemia	Rare hematologic disease
TP63	Bladder exstrophy	Rare developmental defect during embryogenesis
NOD2	Blau syndrome	Rare systemic or rheumatologic disease
GP6	Bleeding diathesis due to glycoprotein VI deficiency	Rare hematologic disease
TBXA2R	Bleeding diathesis due to thromboxane synthesis deficiency	Rare hematologic disease
RASGRP2	Bleeding disorder due to CalDAG-GEFI deficiency	Rare hematologic disease
P2RY12	Bleeding disorder due to P2Y12 defect	Rare hematologic disease
CTNND1	Blepharo-cheilo-odontic syndrome	Rare developmental defect during embryogenesis
MED12	Blepharophimosis-intellectual disability syndrome, MKB type	Rare developmental defect during embryogenesis
KAT6B	Blepharophimosis-intellectual disability syndrome, SBBYS type	Rare developmental defect during embryogenesis
FOXL2	Blepharophimosis-ptosis-epicanthus inversus syndrome plus	Syndrome with microcephaly as a major feature
FOXL2	Blepharophimosis-ptosis-epicanthus inversus syndrome type 1	Rare developmental defect during embryogenesis
FOXL2	Blepharophimosis-ptosis-epicanthus inversus syndrome type 2	Rare developmental defect during embryogenesis
PTH1R	Blomstrand lethal chondrodysplasia	Rare bone disease
BLM	Bloom syndrome	Rare developmental defect during embryogenesis
OPN1MW	Blue cone monochromatism	Rare ophthalmic disorder
TEK	Blue rubber bleb nevus	Rare developmental defect during embryogenesis
FREM1	BNAR syndrome	Rare developmental defect during embryogenesis
GGCX	Body skin hyperlaxity due to vitamin K-dependent coagulation factor deficiency	Rare skin disease
KLHL7	Bohring-Opitz syndrome	Rare developmental defect during embryogenesis
FLNB	Boomerang dysplasia	Rare bone disease
SIX1	BOR syndrome	Rare developmental defect during embryogenesis
PHF6	Borjeson-Forssman-Lehmann syndrome	Rare developmental defect during embryogenesis
HOXA1	Bosley-Salih-Alorainy syndrome	Rare developmental defect during embryogenesis
RLBP1	Bothnia retinal dystrophy	Rare ophthalmic disorder
EMG1	Bowen-Conradi syndrome	Rare developmental defect during embryogenesis
BMPR1B	Brachydactyly type A1	Rare developmental defect during embryogenesis
BMP2	Brachydactyly type A2	Rare developmental defect during embryogenesis
ROR2	Brachydactyly type B1	Rare developmental defect during embryogenesis
NOG	Brachydactyly type B2	Rare developmental defect during embryogenesis
BMPR1B	Brachydactyly type C	Rare developmental defect during embryogenesis
HOXD13	Brachydactyly type E	Rare developmental defect during embryogenesis
PDE3A	Brachydactyly-arterial hypertension syndrome	Rare developmental defect during embryogenesis
MACROH2A1	Brachydactyly-elbow wrist dysplasia syndrome	Rare developmental defect during embryogenesis
CWC27	Brachydactyly-short stature-retinitis pigmentosa syndrome	Rare bone disease
HOXD13	Brachydactyly-syndactyly, Zhao type	Rare developmental defect during embryogenesis
LTBP3	Brachyolmia-amelogenesis imperfecta syndrome	Rare bone disease
ARSE	Brachytelephalangic chondrodysplasia punctata	Rare bone disease
RGS9BP	Bradyopsia	Rare ophthalmic disorder
FARSB	Brain calcification, Rajab type	Rare neurologic disease
MAT1A	Brain demyelination due to methionine adenosyltransferase deficiency	Rare neurologic disease
SLC18A2	Brain dopamine-serotonin vesicular transport disease	Rare inborn errors of metabolism
SON	Brain malformations-musculoskeletal abnormalities-facial dysmorphism-intellectual disability syndrome	Rare developmental defect during embryogenesis
NKX2-1	Brain-lung-thyroid syndrome	Rare developmental defect during embryogenesis
TFAP2A	Branchio-oculo-facial syndrome	Rare developmental defect during embryogenesis
EYA1	Branchiootic syndrome	Rare developmental defect during embryogenesis
CDH11	Branchioskeletogenital syndrome	Rare developmental defect during embryogenesis
MBTPS2	BRESEK syndrome	Rare developmental defect during embryogenesis
ZNF469	Brittle cornea syndrome	Rare systemic or rheumatologic disease
ATP2A1	Brody myopathy	Rare neurologic disease
PLOD2	Bruck syndrome	Rare bone disease
CACNB2	Brugada syndrome	Rare cardiac disease
F5	Budd-Chiari syndrome	Rare hepatic disease
KIT	Bullous diffuse cutaneous mastocytosis	Rare skin disease
HLA-DRB1	Bullous pemphigoid	Rare skin disease
MYC	Burkitt lymphoma	Rare neoplastic disease
LEMD3	Buschke-Ollendorff syndrome	Rare bone disease
PRPH2	Butterfly-shaped pigment dystrophy	Rare ophthalmic disorder
BCHE	Butyrylcholinesterase deficiency	Rare inborn errors of metabolism
BVES	BVES-related limb-girdle muscular dystrophy	Rare neurologic disease
CD96	C syndrome	Rare developmental defect during embryogenesis
SERPING1	C1 inhibitor deficiency	Rare immune disease
HIKESHI	C11ORF73-related autosomal recessive hypomyelinating leukodystrophy	Rare neurologic disease
CFHR1	C3 glomerulonephritis	Rare renal disease
CAD	CAD-CDG	Rare inborn errors of metabolism
ABCD1	CADDS	Rare neurologic disease
COL1A1	Caffey disease	Rare bone disease
CAPN3	Calpain-3-related limb-girdle muscular dystrophy R1	Rare neurologic disease
ZNF592	CAMOS syndrome	Rare developmental defect during embryogenesis
SOX9	Campomelic dysplasia	Rare bone disease
PRG4	Camptodactyly-arthropathy-coxa-vara-pericarditis syndrome	Rare systemic or rheumatologic disease
FGFR3	Camptodactyly-tall stature-scoliosis-hearing loss syndrome	Rare developmental defect during embryogenesis
TGFB1	Camurati-Engelmann disease	Rare bone disease
MYPN	Cap myopathy	Rare neurologic disease
RASA1	Capillary malformation-arteriovenous malformation	Rare developmental defect during embryogenesis
CPS1	Carbamoyl-phosphate synthetase 1 deficiency	Rare inborn errors of metabolism
SDHD	Carcinoid syndrome	Rare neoplastic disease
COL1A2	Cardiac-valvular Ehlers-Danlos syndrome	Rare systemic or rheumatologic disease
BRAF	Cardiofaciocutaneous syndrome	Rare developmental defect during embryogenesis
SLC25A3	Cardiomyopathy-hypotonia-lactic acidosis syndrome	Rare inborn errors of metabolism
MAP3K7	Cardiospondylocarpofacial syndrome	Rare developmental defect during embryogenesis
MYMK	Carey-Fineman-Ziter syndrome	Rare developmental defect during embryogenesis
PRKAR1A	Carney complex	Rare endocrine disease
MYH8	Carney complex-trismus-pseudocamptodactyly syndrome	Rare developmental defect during embryogenesis
SDHB	Carney-Stratakis syndrome	Rare neoplastic disease
CPT1A	Carnitine palmitoyl transferase 1A deficiency	Rare inborn errors of metabolism
CPT2	Carnitine palmitoyl transferase II deficiency, myopathic form	Rare inborn errors of metabolism
CPT2	Carnitine palmitoyl transferase II deficiency, neonatal form	Rare inborn errors of metabolism
CPT2	Carnitine palmitoyl transferase II deficiency, severe infantile form	Rare inborn errors of metabolism
SLC25A20	Carnitine-acylcarnitine translocase deficiency	Rare inborn errors of metabolism
PKHD1	Caroli disease	Rare hepatic disease
MEGF8	Carpenter syndrome	Rare developmental defect during embryogenesis
ATRX	Carpenter-Waziri syndrome	Rare developmental defect during embryogenesis
RMRP	Cartilage-hair hypoplasia	Rare bone disease
DSP	Carvajal syndrome	Rare cardiac disease
PITX3	Cataract-glaucoma syndrome	Rare ophthalmic disorder
IARS2	Cataract-growth hormone deficiency-sensory neuropathy-sensorineural hearing loss-skeletal dysplasia syndrome	Rare endocrine disease
RAB3GAP1	Cataract-intellectual disability-hypogonadism syndrome	Rare developmental defect during embryogenesis
CRYAA	Cataract-microcornea syndrome	Rare developmental defect during embryogenesis
CASQ2	Catecholaminergic polymorphic ventricular tachycardia	Rare cardiac disease
TGDS	Catel-Manzke syndrome	Rare developmental defect during embryogenesis
VANGL1	Caudal regression sequence	Rare developmental defect during embryogenesis
CCDC115	CCDC115-CDG	Rare inborn errors of metabolism
CDKL5	CDKL5-related epileptic encephalopathy	Rare developmental defect during embryogenesis
CEBPE	CEBPE-associated autoinflammation-immunodeficiency-neutrophil dysfunction syndrome	Rare systemic or rheumatologic disease
SNAP29	CEDNIK syndrome	Rare developmental defect during embryogenesis
APC	Cenani-Lenz syndrome	Rare developmental defect during embryogenesis
GUCA1A	Central areolar choroidal dystrophy	Rare ophthalmic disorder
RYR1	Central core disease	Rare neurologic disease
COL7A1	Centripetalis recessive dystrophic epidermolysis bullosa	Rare skin disease
RFC1	Cerebellar ataxia with neuropathy and bilateral vestibular areflexia syndrome	Rare neurologic disease
ATP1A3	Cerebellar ataxia-areflexia-pes cavus-optic atrophy-sensorineural hearing loss syndrome	Rare neurologic disease
PNPLA6	Cerebellar ataxia-hypogonadism syndrome	Rare neurologic disease
ATCAY	Cerebellar ataxia, Cayman type	Rare neurologic disease
BRF1	Cerebellar-facial-dental syndrome	Rare developmental defect during embryogenesis
NOTCH3	Cerebral autosomal dominant arteriopathy-subcortical infarcts-leukoencephalopathy	Rare neurologic disease
HTRA1	Cerebral autosomal recessive arteriopathy-subcortical infracts-leukoencephalopathy	Rare neurologic disease
F2	Cerebral sinovenous thrombosis	Rare circulatory system disease
SNRPB	Cerebrocostomandibular syndrome	Rare developmental defect during embryogenesis
DCHS1	Cerebrofacioarticular syndrome	Rare developmental defect during embryogenesis
TMCO1	Cerebrofaciothoracic dysplasia	Rare developmental defect during embryogenesis
CYP27A1	Cerebrotendinous xanthomatosis	Rare inborn errors of metabolism
NHEJ1	Cernunnos-XLF deficiency	Rare immune disease
CRYBB2	Cerulean cataract	Rare ophthalmic disorder
VANGL2	Cervical spina bifida aperta	Rare developmental defect during embryogenesis
VANGL2	Cervical spina bifida cystica	Rare developmental defect during embryogenesis
VANGL2	Cervicothoracic spina bifida aperta	Rare developmental defect during embryogenesis
VANGL1	Cervicothoracic spina bifida cystica	Rare developmental defect during embryogenesis
RIPK4	CHAND syndrome	Rare developmental defect during embryogenesis
SCN9A	Channelopathy-associated congenital insensitivity to pain	Rare neurologic disease
TFAP2B	Char syndrome	Rare developmental defect during embryogenesis
PMP22	Charcot-Marie-Tooth disease type 1A	Rare neurologic disease
MPZ	Charcot-Marie-Tooth disease type 1B	Rare neurologic disease
LITAF	Charcot-Marie-Tooth disease type 1C	Rare neurologic disease
EGR2	Charcot-Marie-Tooth disease type 1D	Rare neurologic disease
PMP22	Charcot-Marie-Tooth disease type 1E	Rare neurologic disease
NEFL	Charcot-Marie-Tooth disease type 1F	Rare neurologic disease
LMNA	Charcot-Marie-Tooth disease type 2B1	Rare neurologic disease
MED25	Charcot-Marie-Tooth disease type 2B2	Rare neurologic disease
NEFL	Charcot-Marie-Tooth disease type 2B5	Rare neurologic disease
GDAP1	Charcot-Marie-Tooth disease type 2H	Rare neurologic disease
LRSAM1	Charcot-Marie-Tooth disease type 2P	Rare neurologic disease
TRIM2	Charcot-Marie-Tooth disease type 2R	Rare neurologic disease
IGHMBP2	Charcot-Marie-Tooth disease type 2S	Rare neurologic disease
MME	Charcot-Marie-Tooth disease type 2T	Rare neurologic disease
GDAP1	Charcot-Marie-Tooth disease type 4A	Rare neurologic disease
MTMR2	Charcot-Marie-Tooth disease type 4B1	Rare neurologic disease
SBF2	Charcot-Marie-Tooth disease type 4B2	Rare neurologic disease
SBF1	Charcot-Marie-Tooth disease type 4B3	Rare neurologic disease
SH3TC2	Charcot-Marie-Tooth disease type 4C	Rare neurologic disease
NDRG1	Charcot-Marie-Tooth disease type 4D	Rare neurologic disease
EGR2	Charcot-Marie-Tooth disease type 4E	Rare neurologic disease
PRX	Charcot-Marie-Tooth disease type 4F	Rare neurologic disease
HK1	Charcot-Marie-Tooth disease type 4G	Rare neurologic disease
FGD4	Charcot-Marie-Tooth disease type 4H	Rare neurologic disease
FIG4	Charcot-Marie-Tooth disease type 4J	Rare neurologic disease
SEMA3E	CHARGE syndrome	Rare developmental defect during embryogenesis
LYST	Chédiak-Higashi syndrome	Rare neurologic disease
SH3BP2	Cherubism	Rare bone disease
NSDHL	CHILD syndrome	Rare developmental defect during embryogenesis
GABRA1	Childhood absence epilepsy	Rare neurologic disease
FOXP2	Childhood apraxia of speech	Rare neurologic disease
TPK1	Childhood encephalopathy due to thiamine pyrophosphokinase deficiency	Rare inborn errors of metabolism
MYH2	Childhood-onset autosomal recessive myopathy with external ophthalmoplegia	Rare neurologic disease
TPP1	Childhood-onset autosomal recessive slowly progressive spinocerebellar ataxia	Rare neurologic disease
VAC14	Childhood-onset basal ganglia degeneration syndrome	Rare neurologic disease
PDE10A	Childhood-onset benign chorea with striatal involvement	Rare neurologic disease
ALPL	Childhood-onset hypophosphatasia	Rare bone disease
UBTF	Childhood-onset motor and cognitive regression syndrome with extrapyramidal movement disorder	Rare neurologic disease
TPM2	Childhood-onset nemaline myopathy	Rare neurologic disease
TTN	Childhood-onset progressive contractures-limb-girdle weakness-muscle dystrophy syndrome	Rare neurologic disease
GLRX5	Childhood-onset spasticity with hyperglycinemia	Rare inborn errors of metabolism
PIGL	CHIME syndrome	Rare developmental defect during embryogenesis
POLR1A	Choanal atresia-hearing loss-cardiac defects-craniofacial dysmorphism syndrome	Rare developmental defect during embryogenesis
PTPN3	Cholangiocarcinoma	Rare neoplastic disease
APOC3	Cholesterol-ester transfer protein deficiency	Rare endocrine disease
LIPA	Cholesteryl ester storage disease	Rare inborn errors of metabolism
IMPAD1	Chondrodysplasia with joint dislocations, gPAPP type	Rare bone disease
HHAT	Chondrodysplasia-disorder of sex development syndrome	Rare bone disease
GRM1	Chondromyxoid fibroma	Rare bone disease
EXT1	Chondrosarcoma	Rare neoplastic disease
TBXT	Chordoma	Rare neoplastic disease
VPS13A	Choreoacanthocytosis	Rare neurologic disease
TP53	Choroid plexus carcinoma	Rare neoplastic disease
CHM	Choroideremia	Rare ophthalmic disorder
SLC9A6	Christianson syndrome	Rare developmental defect during embryogenesis
HNF1A	Chromophobe renal cell carcinoma	Rare neoplastic disease
SGO1	Chronic atrial and intestinal dysrhythmia syndrome	Rare gastroenterologic disease
HLA-DPB1	Chronic beryllium disease	Rare respiratory disease
SLCO2A1	Chronic enteropathy associated with SLCO2A1 gene	Rare gastroenterologic disease
FIP1L1	Chronic eosinophilic leukemia	Rare neoplastic disease
CYBB	Chronic granulomatous disease	Rare immune disease
GUCY2C	Chronic infantile diarrhea due to guanylate cyclase 2C overactivity	Rare gastroenterologic disease
STAT3	Chronic lymphoproliferative disorder of natural killer cells	Rare neoplastic disease
KIT	Chronic mast cell leukemia	Rare neoplastic disease
CLEC7A	Chronic mucocutaneous candidiasis	Rare immune disease
BCR	Chronic myeloid leukemia	Rare neoplastic disease
PDGFRB	Chronic myelomonocytic leukemia	Rare neoplastic disease
PDGFRB	Chronic myeloproliferative disease, unclassifiable	Rare neoplastic disease
CSF3R	Chronic neutrophilic leukemia	Rare neoplastic disease
SFTPC	Chronic respiratory distress with surfactant metabolism deficiency	Rare respiratory disease
CHST3	CHST3-related skeletal dysplasia	Rare bone disease
ATRX	Chudley-Lowry-Hoar syndrome	Rare developmental defect during embryogenesis
GPSM2	Chudley-McCullough syndrome	Rare developmental defect during embryogenesis
VHL	Chuvash erythrocytosis	Rare hematologic disease
SAR1B	Chylomicron retention disease	Rare endocrine disease
CIDEC	CIDEC-related familial partial lipodystrophy	Rare endocrine disease
NLRP3	CINCA syndrome	Rare systemic or rheumatologic disease
SLC30A10	Cirrhosis-dystonia-polycythemia-hypermanganesemia syndrome	Rare inborn errors of metabolism
SLC25A13	Citrullinemia type II	Rare inborn errors of metabolism
NSDHL	CK syndrome	Rare developmental defect during embryogenesis
G6PD	Class I glucose-6-phosphate dehydrogenase deficiency	Rare hematologic disease
CLCNKB	Classic Bartter syndrome	Rare renal disease
CYP21A2	Classic congenital adrenal hyperplasia due to 21-hydroxylase deficiency, salt wasting form	Rare developmental defect during embryogenesis
CYP21A2	Classic congenital adrenal hyperplasia due to 21-hydroxylase deficiency, simple virilizing form	Rare developmental defect during embryogenesis
STAR	Classic congenital lipoid adrenal hyperplasia due to STAR deficency	Rare developmental defect during embryogenesis
GALT	Classic galactosemia	Rare inborn errors of metabolism
SLC2A1	Classic glucose transporter type 1 deficiency syndrome	Rare neurologic disease
BRAF	Classic hairy cell leukemia	Rare neoplastic disease
KLHDC8B	Classic Hodgkin lymphoma, nodular sclerosis type	Rare neoplastic disease
CBS	Classic homocystinuria	Rare inborn errors of metabolism
BCKDHA	Classic maple syrup urine disease	Rare inborn errors of metabolism
SELENON	Classic multiminicore myopathy	Rare neurologic disease
CTLA4	Classic mycosis fungoides	Rare neoplastic disease
PANK2	Classic pantothenate kinase-associated neurodegeneration	Rare neurologic disease
PAH	Classic phenylketonuria	Rare inborn errors of metabolism
MAPT	Classic progressive supranuclear palsy syndrome	Rare neurologic disease
COL5A2	Classical Ehlers-Danlos syndrome	Rare systemic or rheumatologic disease
TNXB	Classical-like Ehlers-Danlos syndrome type 1	Rare systemic or rheumatologic disease
AEBP1	Classical-like Ehlers-Danlos syndrome type 2	Rare systemic or rheumatologic disease
CLCN4	CLCN4-related X-linked intellectual disability syndrome	Rare neurologic disease
HNF1A	Clear cell papillary renal cell carcinoma	Rare neoplastic disease
TMEM127	Clear cell renal carcinoma	Rare neoplastic disease
BCOR	Clear cell sarcoma of kidney	Rare neoplastic disease
GRHL3	Cleft hard palate	Rare developmental defect during embryogenesis
MSX1	Cleft lip and alveolus	Rare developmental defect during embryogenesis
HYAL2	Cleft lip and palate-craniofacial dysmorphism-congenital heart defect-hearing loss syndrome	Rare developmental defect during embryogenesis
ARHGAP29	Cleft lip/palate	Rare developmental defect during embryogenesis
NECTIN1	Cleft lip/palate-ectodermal dysplasia syndrome	Rare developmental defect during embryogenesis
GRHL3	Cleft velum	Rare developmental defect during embryogenesis
RUNX2	Cleidocranial dysplasia	Rare bone disease
PPT1	CLN1 disease	Rare neurologic disease
CTSD	CLN10 disease	Rare neurologic disease
GRN	CLN11 disease	Rare neurologic disease
CTSF	CLN13 disease	Rare neurologic disease
TPP1	CLN2 disease	Rare neurologic disease
CLN3	CLN3 disease	Rare neurologic disease
CLN6	CLN4A disease	Rare neurologic disease
DNAJC5	CLN4B disease	Rare neurologic disease
CLN5	CLN5 disease	Rare neurologic disease
CLN6	CLN6 disease	Rare neurologic disease
MFSD8	CLN7 disease	Rare neurologic disease
CLN8	CLN8 disease	Rare neurologic disease
PIK3CA	CLOVES syndrome	Rare developmental defect during embryogenesis
COASY	COASY protein-associated neurodegeneration	Rare neurologic disease
NDP	Coats disease	Rare developmental defect during embryogenesis
CTC1	Coats plus syndrome	Rare neurologic disease
LAMB1	Cobblestone lissencephaly without muscular or ocular involvement	Rare neurologic disease
ERCC4	Cockayne syndrome type 1	Rare developmental defect during embryogenesis
ERCC6	Cockayne syndrome type 2	Rare developmental defect during embryogenesis
ERCC6	Cockayne syndrome type 3	Rare developmental defect during embryogenesis
LONP1	CODAS syndrome	Rare developmental defect during embryogenesis
RPS6KA3	Coffin-Lowry syndrome	Rare developmental defect during embryogenesis
ARID2	Coffin-Siris syndrome	Rare developmental defect during embryogenesis
ERCC2	COFS syndrome	Rare developmental defect during embryogenesis
COG1	COG1-CDG	Rare inborn errors of metabolism
COG2	COG2-CDG	Rare inborn errors of metabolism
COG4	COG4-CDG	Rare inborn errors of metabolism
COG5	COG5-CDG	Rare inborn errors of metabolism
COG6	COG6-CGD	Rare inborn errors of metabolism
COG7	COG7-CDG	Rare inborn errors of metabolism
COG8	COG8-CDG	Rare inborn errors of metabolism
AFF4	Cognitive impairment-coarse facies-heart defects-obesity-pulmonary involvement-short stature-skeletal dysplasia syndrome	Rare developmental defect during embryogenesis
VPS13B	Cohen syndrome	Rare developmental defect during embryogenesis
COL4A1	COL4A1-related familial vascular leukoencephalopathy	Rare neurologic disease
KLHL7	Cold-induced sweating syndrome	Rare neurologic disease
P4HB	Cole-Carpenter syndrome	Rare bone disease
ACTG1	Coloboma of choroid and retina	Rare developmental defect during embryogenesis
FZD5	Coloboma of eye lens	Rare developmental defect during embryogenesis
FZD5	Coloboma of eyelid	Rare developmental defect during embryogenesis
ACTG1	Coloboma of iris	Rare developmental defect during embryogenesis
FZD5	Coloboma of macula	Rare developmental defect during embryogenesis
FZD5	Coloboma of optic disc	Rare developmental defect during embryogenesis
CRIM1	Colobomatous macrophthalmia-microcornea syndrome	Rare ophthalmic disorder
SHH	Colobomatous microphthalmia	Rare developmental defect during embryogenesis
MAB21L2	Colobomatous microphthalmia-rhizomelic dysplasia syndrome	Rare bone disease
SIX6	Colobomatous optic disc-macular atrophy-chorioretinopathy syndrome	Rare developmental defect during embryogenesis
MCFD2	Combined deficiency of factor V and factor VIII	Rare hematologic disease
CD27	Combined immunodeficiency due to CD27 deficiency	Rare immune disease
CD3G	Combined immunodeficiency due to CD3gamma deficiency	Rare immune disease
CD70	Combined immunodeficiency due to CD70 deficiency	Rare immune disease
DOCK8	Combined immunodeficiency due to DOCK8 deficiency	Rare immune disease
GINS1	Combined immunodeficiency due to GINS1 deficiency	Rare immune disease
IL21R	Combined immunodeficiency due to IL21R deficiency	Rare immune disease
ITK	Combined immunodeficiency due to ITK deficiency	Rare immune disease
LRBA	Combined immunodeficiency due to LRBA deficiency	Rare immune disease
MALT1	Combined immunodeficiency due to MALT1 deficiency	Rare immune disease
MSN	Combined immunodeficiency due to Moesin deficiency	Rare immune disease
ORAI1	Combined immunodeficiency due to ORAI1 deficiency	Rare immune disease
TNFRSF4	Combined immunodeficiency due to OX40 deficiency	Rare immune disease
RAG1	Combined immunodeficiency due to partial RAG1 deficiency	Rare immune disease
STIM1	Combined immunodeficiency due to STIM1 deficiency	Rare immune disease
STK4	Combined immunodeficiency due to STK4 deficiency	Rare immune disease
TFRC	Combined immunodeficiency due to TFRC deficiency	Rare immune disease
ZAP70	Combined immunodeficiency due to ZAP70 deficiency	Rare immune disease
KNSTRN	Combined immunodeficiency with faciooculoskeletal anomalies	Rare developmental defect during embryogenesis
RAG1	Combined immunodeficiency with granulomatosis	Rare immune disease
TTC7A	Combined immunodeficiency-enteropathy spectrum	Rare developmental defect during embryogenesis
ACSF3	Combined malonic and methylmalonic acidemia	Rare inborn errors of metabolism
RMND1	Combined oxidative phosphorylation defect type 11	Rare inborn errors of metabolism
PNPT1	Combined oxidative phosphorylation defect type 13	Rare inborn errors of metabolism
FARS2	Combined oxidative phosphorylation defect type 14	Rare inborn errors of metabolism
MTFMT	Combined oxidative phosphorylation defect type 15	Rare inborn errors of metabolism
ELAC2	Combined oxidative phosphorylation defect type 17	Rare inborn errors of metabolism
MRPS16	Combined oxidative phosphorylation defect type 2	Rare inborn errors of metabolism
VARS2	Combined oxidative phosphorylation defect type 20	Rare inborn errors of metabolism
TARS2	Combined oxidative phosphorylation defect type 21	Rare inborn errors of metabolism
GTPBP3	Combined oxidative phosphorylation defect type 23	Rare inborn errors of metabolism
NARS2	Combined oxidative phosphorylation defect type 24	Rare inborn errors of metabolism
MARS2	Combined oxidative phosphorylation defect type 25	Rare inborn errors of metabolism
TRMT5	Combined oxidative phosphorylation defect type 26	Rare inborn errors of metabolism
CARS2	Combined oxidative phosphorylation defect type 27	Rare inborn errors of metabolism
TXN2	Combined oxidative phosphorylation defect type 29	Rare inborn errors of metabolism
TRMT10C	Combined oxidative phosphorylation defect type 30	Rare inborn errors of metabolism
GFM2	Combined oxidative phosphorylation defect type 39	Rare neurologic disease
TUFM	Combined oxidative phosphorylation defect type 4	Rare inborn errors of metabolism
C12ORF65	Combined oxidative phosphorylation defect type 7	Rare inborn errors of metabolism
AARS2	Combined oxidative phosphorylation defect type 8	Rare inborn errors of metabolism
MRPL3	Combined oxidative phosphorylation defect type 9	Rare inborn errors of metabolism
FOXA2	Combined pituitary hormone deficiencies, genetic forms	Rare endocrine disease
CD19	Common variable immunodeficiency	Rare immune disease
C3	Complement component 3 deficiency	Rare immune disease
CD55	Complement hyperactivation-angiopathic thrombosis-protein-losing enteropathy syndrome	Rare gastroenterologic disease
AR	Complete androgen insensitivity syndrome	Rare developmental defect during embryogenesis
NR2F2	Complete atrioventricular septal defect with ventricular hypoplasia	others
NR2F2	Complete atrioventricular septal defect-tetralogy of Fallot	others
FREM2	Complete cryptophthalmia	Rare developmental defect during embryogenesis
NLRP7	Complete hydatidiform mole	Rare neoplastic disease
TAPT1	Complex lethal osteochondrodysplasia	Rare bone disease
KCNV2	Cone dystrophy with supernormal rod response	Rare ophthalmic disorder
RPGR	Cone rod dystrophy	Rare ophthalmic disorder
CYP11B1	Congenital adrenal hyperplasia due to 11-beta-hydroxylase deficiency	Rare developmental defect during embryogenesis
CYP17A1	Congenital adrenal hyperplasia due to 17-alpha-hydroxylase deficiency	Rare developmental defect during embryogenesis
HSD3B2	Congenital adrenal hyperplasia due to 3-beta-hydroxysteroid dehydrogenase deficiency	Rare developmental defect during embryogenesis
POR	Congenital adrenal hyperplasia due to cytochrome P450 oxidoreductase deficiency	Rare developmental defect during embryogenesis
SERPINF2	Congenital alpha2-antiplasmin deficiency	Rare hematologic disease
FOXF1	Congenital alveolar capillary dysplasia	Rare respiratory disease
MPL	Congenital amegakaryocytic thrombocytopenia	Rare hematologic disease
ALB	Congenital analbuminemia	Rare hematologic disease
TF	Congenital atransferrinemia	Rare hematologic disease
FYB1	Congenital autosomal recessive small-platelet thrombocytopenia	Rare hematologic disease
ADGRG2	Congenital bilateral absence of vas deferens	Rare developmental defect during embryogenesis
HSD3B7	Congenital bile acid synthesis defect type 1	Rare hepatic disease
AKR1D1	Congenital bile acid synthesis defect type 2	Rare hepatic disease
CYP7B1	Congenital bile acid synthesis defect type 3	Rare hepatic disease
AMACR	Congenital bile acid synthesis defect type 4	Rare hepatic disease
GLUL	Congenital brain dysgenesis due to glutamine synthetase deficiency	Rare neurologic disease
PXDN	Congenital cataract microcornea with corneal opacity	Rare ophthalmic disorder
SLC33A1	Congenital cataract-hearing loss-severe developmental delay syndrome	Rare inborn errors of metabolism
SLC25A4	Congenital cataract-hypertrophic cardiomyopathy-mitochondrial myopathy syndrome	Rare inborn errors of metabolism
MED25	Congenital cataract-microcephaly-nevus flammeus simplex-severe intellectual disability syndrome	Rare developmental defect during embryogenesis
GFER	Congenital cataract-progressive muscular hypotonia-hearing loss-developmental delay syndrome	Rare neurologic disease
CYP51A1	Congenital cataract-severe neonatal hepatopathy-global developmental delay syndrome	Rare hepatic disease
CTDP1	Congenital cataracts-facial dysmorphism-neuropathy syndrome	Rare developmental defect during embryogenesis
RNU12	Congenital cerebellar ataxia due to RNU12 mutation	Rare neurologic disease
SLC26A3	Congenital chloride diarrhea	Rare gastroenterologic disease
PLVAP	Congenital chronic diarrhea with protein-losing enteropathy	Rare gastroenterologic disease
TRIM71	Congenital communicating hydrocephalus	Rare developmental defect during embryogenesis
FBN2	Congenital contractural arachnodactyly	Rare developmental defect during embryogenesis
KERA	Congenital cornea plana	Rare ophthalmic disorder
AFP	Congenital deficiency in alpha-fetoprotein	Rare genetic disease
ZFPM2	Congenital diaphragmatic hernia	Rare developmental defect during embryogenesis
CDAN1	Congenital dyserythropoietic anemia type I	Rare hematologic disease
SEC23B	Congenital dyserythropoietic anemia type II	Rare hematologic disease
KIF23	Congenital dyserythropoietic anemia type III	Rare hematologic disease
KLF1	Congenital dyserythropoietic anemia type IV	Rare hematologic disease
TMPRSS15	Congenital enteropathy due to enteropeptidase deficiency	Rare gastroenterologic disease
UROS	Congenital erythropoietic porphyria	Rare inborn errors of metabolism
F2	Congenital factor II deficiency	Rare hematologic disease
F5	Congenital factor V deficiency	Rare hematologic disease
F7	Congenital factor VII deficiency	Rare hematologic disease
F10	Congenital factor X deficiency	Rare hematologic disease
F11	Congenital factor XI deficiency	Rare hematologic disease
F12	Congenital factor XII deficiency	Rare hematologic disease
F13A1	Congenital factor XIII deficiency	Rare hematologic disease
MAP3K20	Congenital fiber-type disproportion myopathy	Rare neurologic disease
PHOX2A	Congenital fibrosis of extraocular muscles	Rare ophthalmic disorder
TPM3	Congenital generalized hypercontractile muscle stiffness syndrome	Rare neurologic disease
CYP1B1	Congenital glaucoma	Rare ophthalmic disorder
OVOL2	Congenital hereditary endothelial dystrophy type I	Rare ophthalmic disorder
SLC4A11	Congenital hereditary endothelial dystrophy type II	Rare ophthalmic disorder
HOXB1	Congenital hereditary facial paralysis-variable hearing loss syndrome	Rare maxillo-facial surgical disease
KNG1	Congenital high-molecular-weight kininogen deficiency	Rare hematologic disease
ELOVL4	Congenital ichthyosis-intellectual disability-spastic quadriplegia syndrome	Rare skin disease
CLTCL1	Congenital insensitivity to pain with severe intellectual disability	Rare neurologic disease
OCLN	Congenital intrauterine infection-like syndrome	Rare neurologic disease
CBLIF	Congenital intrinsic factor deficiency	Rare hematologic disease
TBX19	Congenital isolated ACTH deficiency	Rare endocrine disease
LCT	Congenital lactase deficiency	Rare gastroenterologic disease
LRPPRC	Congenital lactic acidosis, Saguenay-Lac-Saint-Jean type	Rare inborn errors of metabolism
CNTN1	Congenital lethal myopathy, Compton-North type	Rare neurologic disease
NALCN	Congenital limbs-face contractures-hypotonia-developmental delay syndrome	Rare developmental defect during embryogenesis
MME	Congenital membranous nephropathy due to fetomaternal anti-neutral endopeptidase alloimmunization	Rare renal disease
ETV6	Congenital mesoblastic nephroma	Rare neoplastic disease
ASNS	Congenital microcephaly-severe encephalopathy-progressive cerebral atrophy syndrome	Rare neurologic disease
RYR1	Congenital multicore myopathy with external ophthalmoplegia	Rare neurologic disease
RMI2	Congenital multiple café-au-lait macules-increased sister chromatid exchange syndrome	Rare skin disease
LMNA	Congenital muscular dystrophy due to LMNA mutation	Rare neurologic disease
POMGNT1	Congenital muscular dystrophy with cerebellar involvement	Rare neurologic disease
ITGA7	Congenital muscular dystrophy with integrin alpha-7 deficiency	Rare neurologic disease
POMT1	Congenital muscular dystrophy with intellectual disability	Rare neurologic disease
DPM2	Congenital muscular dystrophy with intellectual disability and severe epilepsy	Rare inborn errors of metabolism
POMT1	Congenital muscular dystrophy without intellectual disability	Rare neurologic disease
TRIP4	Congenital muscular dystrophy-respiratory failure-skin abnormalities-joint hyperlaxity syndrome	Rare neurologic disease
FKTN	Congenital muscular dystrophy, Fukuyama type	Rare developmental defect during embryogenesis
COL6A1	Congenital muscular dystrophy, Ullrich type	Rare neurologic disease
ALG2	Congenital myasthenic syndromes with glycosylation defect	Rare neurologic disease
ACTA1	Congenital myopathy with excess of thin filaments	Rare neurologic disease
CCDC78	Congenital myopathy with internal nuclei and atypical cores	Rare neurologic disease
RYR1	Congenital myopathy with myasthenic-like onset	Rare neurologic disease
MYL1	Congenital myopathy with reduced type 2 muscle fibers	Rare neurologic disease
DYSF	Congenital myopathy, Paradas type	Rare neurologic disease
NPHS1	Congenital nephrotic syndrome, Finnish type	Rare renal disease
VPS45	Congenital neutropenia-myelofibrosis-nephromegaly syndrome	Rare immune disease
ABCA12	Congenital non-bullous ichthyosiform erythroderma	Rare skin disease
CCDC88C	Congenital non-communicating hydrocephalus	Rare developmental defect during embryogenesis
EIF2B1	Congenital or early infantile CACH syndrome	Rare neurologic disease
SERPINE1	Congenital plasminogen activator inhibitor type 1 deficiency	Rare hematologic disease
KLKB1	Congenital prekallikrein deficiency	Rare hematologic disease
FOXE3	Congenital primary aphakia	Rare developmental defect during embryogenesis
MYSM1	Congenital progressive bone marrow failure-B-cell immunodeficiency-skeletal dysplasia syndrome	Rare developmental defect during embryogenesis
COL25A1	Congenital ptosis	Rare ophthalmic disorder
KRT1	Congenital reticular ichthyosiform erythroderma	Rare skin disease
FLNA	Congenital short bowel syndrome	Rare developmental defect during embryogenesis
NEU1	Congenital sialidosis type 2	Rare inborn errors of metabolism
TRNT1	Congenital sideroblastic anemia-B-cell immunodeficiency-periodic fever-developmental delay syndrome	Rare immune disease
GUCY2C	Congenital sodium diarrhea	Rare gastroenterologic disease
RHO	Congenital stationary night blindness	Rare ophthalmic disorder
DCN	Congenital stromal corneal dystrophy	Rare ophthalmic disorder
SI	Congenital sucrase-isomaltase deficiency with minimal starch tolerance	Rare gastroenterologic disease
SI	Congenital sucrase-isomaltase deficiency with starch and lactose intolerance	Rare gastroenterologic disease
SI	Congenital sucrase-isomaltase deficiency with starch intolerance	Rare gastroenterologic disease
SI	Congenital sucrase-isomaltase deficiency without starch intolerance	Rare gastroenterologic disease
SI	Congenital sucrase-isomaltase deficiency without sucrose intolerance	Rare gastroenterologic disease
ADAMTS13	Congenital thrombotic thrombocytopenic purpura	Rare hematologic disease
EPCAM	Congenital tufting enteropathy	Rare gastroenterologic disease
KYNU	Congenital vertebral-cardiac-renal anomalies syndrome	Rare developmental defect during embryogenesis
HOXD10	Congenital vertical talus, bilateral	Rare developmental defect during embryogenesis
HOXD10	Congenital vertical talus, unilateral	Rare developmental defect during embryogenesis
MED13L	Congenitally uncorrected transposition of the great arteries	Rare developmental defect during embryogenesis
CFC1	Congenitally uncorrected transposition of the great arteries with cardiac malformation	Rare developmental defect during embryogenesis
CFC1	Congenitally uncorrected transposition of the great arteries with coarctation	Rare developmental defect during embryogenesis
PLOD3	Connective tissue disorder due to lysyl hydroxylase-3 deficiency	Rare systemic or rheumatologic disease
DHFR	Constitutional megaloblastic anemia with severe neurologic disease	Rare hematologic disease
PMS2	Constitutional mismatch repair deficiency syndrome	Rare neurologic disease
GRIN2A	Continuous spikes and waves during sleep	Rare neurologic disease
CRYGD	Coralliform cataract	Rare ophthalmic disorder
SLC4A11	Corneal dystrophy-perceptive deafness syndrome	Rare developmental defect during embryogenesis
NLRP1	Corneal intraepithelial dyskeratosis-palmoplantar hyperkeratosis-laryngeal dyskeratosis syndrome	Rare ophthalmic disorder
SMC1A	Cornelia de Lange syndrome	Rare developmental defect during embryogenesis
ARX	Corpus callosum agenesis-abnormal genitalia syndrome	Rare developmental defect during embryogenesis
IGBP1	Corpus callosum agenesis-intellectual disability-coloboma-micrognathia syndrome	Rare developmental defect during embryogenesis
SLC12A6	Corpus callosum agenesis-neuronopathy syndrome	Rare neurologic disease
TUBB3	Cortical dysgenesis with pontocerebellar hypoplasia due to TUBB3 mutation	Rare developmental defect during embryogenesis
CNTNAP2	Cortical dysplasia-focal epilepsy syndrome	Rare neurologic disease
SERPINA6	Corticosteroid-binding globulin deficiency	Rare endocrine disease
HRAS	Costello syndrome	Rare developmental defect during embryogenesis
PTEN	Cowden syndrome	Rare developmental defect during embryogenesis
TBX4	Coxopodopatellar syndrome	Rare developmental defect during embryogenesis
ANO3	Cranio-cervical dystonia with laryngeal and upper-limb involvement	Rare neurologic disease
HPGD	Cranio-osteoarthropathy	Rare bone disease
SOST	Craniodiaphyseal dysplasia	Rare bone disease
IFT122	Cranioectodermal dysplasia	Rare developmental defect during embryogenesis
IRX5	Craniofacial dysplasia-osteopenia syndrome	Rare bone disease
DPH1	Craniofacial dysplasia-short stature-ectodermal anomalies-intellectual disability syndrome	Rare developmental defect during embryogenesis
PAX3	Craniofacial-deafness-hand syndrome	Rare developmental defect during embryogenesis
EFNB1	Craniofrontonasal dysplasia	Rare developmental defect during embryogenesis
SEC23A	Craniolenticulosutural dysplasia	Rare developmental defect during embryogenesis
ANKH	Craniometaphyseal dysplasia	Rare bone disease
BRAF	Craniopharyngioma	Rare endocrine disease
DACT1	Craniorachischisis	Rare developmental defect during embryogenesis
IL11RA	Craniosynostosis-dental anomalies	Rare developmental defect during embryogenesis
PPP3CA	Craniosynostosis-microretrognathia-severe intellectual disability syndrome	Rare developmental defect during embryogenesis
MSX2	Craniosynostosis, Boston type	Rare developmental defect during embryogenesis
EIF2B1	Cree leukoencephalopathy	Rare neurologic disease
UGT1A1	Crigler-Najjar syndrome type 1	Rare hepatic disease
UGT1A1	Crigler-Najjar syndrome type 2	Rare hepatic disease
CRLF1	Crisponi syndrome	Rare neurologic disease
FGFR2	Crouzon disease	Rare developmental defect during embryogenesis
FGFR3	Crouzon syndrome-acanthosis nigricans syndrome	Rare developmental defect during embryogenesis
PLA2G4A	Cryptogenic multifocal ulcerous stenosing enteritis	Rare gastroenterologic disease
MNX1	Currarino syndrome	Rare developmental defect during embryogenesis
SMO	Curry-Jones syndrome	Rare developmental defect during embryogenesis
CDH23	Cushing disease	Rare endocrine disease
GNAS	Cushing syndrome due to macronodular adrenal hyperplasia	Rare endocrine disease
KIT	Cutaneous mastocytoma	Rare skin disease
FGFR2	Cutis gyrata-acanthosis nigricans-craniosynostosis syndrome	Rare developmental defect during embryogenesis
LTBP4	Cutis laxa with severe pulmonary, gastrointestinal and urinary anomalies	Rare developmental defect during embryogenesis
ARL6IP6	Cutis marmorata telangiectatica congenita	Rare developmental defect during embryogenesis
ELANE	Cyclic neutropenia	Rare immune disease
CTH	Cystathioninuria	Rare inborn errors of metabolism
CFTR	Cystic fibrosis	Rare respiratory disease
NDUFA2	Cystic leukoencephalopathy without megalencephaly	Rare neurologic disease
SLC3A1	Cystinuria type A	Rare renal disease
SLC7A9	Cystinuria type B	Rare renal disease
NR0B1	Cytomegalic congenital adrenal hypoplasia	Rare endocrine disease
PLA2G4A	Cytosolic phospholipase-A2 alpha deficiency associated bleeding disorder	Rare hematologic disease
COL2A1	Czech dysplasia, metatarsal type	Rare bone disease
D2HGDH	D-2-hydroxyglutaric aciduria	Rare inborn errors of metabolism
GLYCTK	D-glyceric aciduria	Rare inborn errors of metabolism
SLC25A1	D,L-2-hydroxyglutaric aciduria	Rare inborn errors of metabolism
ATP2A2	Darier disease	Rare skin disease
DDOST	DDOST-CDG	Rare inborn errors of metabolism
DDX41	DDX41-related hematologic malignancy predisposition syndrome	Rare neurologic disease
FGF3	Deafness with labyrinthine aplasia, microtia, and microdontia	Rare otorhinolaryngologic disease
PEX1	Deafness-enamel hypoplasia-nail defects syndrome	Rare developmental defect during embryogenesis
PDSS1	Deafness-encephaloneuropathy-obesity-valvulopathy syndrome	Rare inborn errors of metabolism
CATSPER2	Deafness-infertility syndrome	Rare otorhinolaryngologic disease
GATA2	Deafness-lymphedema-leukemia syndrome	Rare developmental defect during embryogenesis
CDK4	Dedifferentiated liposarcoma	Rare neoplastic disease
NFKB2	Deficiency in anterior pituitary function-variable immunodeficiency syndrome	Rare endocrine disease
SLC4A1	Dehydrated hereditary stomatocytosis	Rare hematologic disease
PMP22	Dejerine-Sottas syndrome	Rare neurologic disease
NKX2-5	Deletion 5q35	Rare developmental defect during embryogenesis
HBB	Delta-beta-thalassemia	Rare hematologic disease
SGCD	Delta-sarcoglycan-related limb-girdle muscular dystrophy R6	Rare neurologic disease
ABCC8	DEND syndrome	Rare endocrine disease
CFH	Dense deposit disease	Rare renal disease
CLCN5	Dent disease type 1	Rare renal disease
OCRL	Dent disease type 2	Rare renal disease
ATN1	Dentatorubral pallidoluysian atrophy	Rare neurologic disease
SSUH2	Dentin dysplasia type I	Rare odontologic disease
DSPP	Dentin dysplasia type II	Rare odontologic disease
DSPP	Dentinogenesis imperfecta type 2	Rare odontologic disease
DSPP	Dentinogenesis imperfecta type 3	Rare odontologic disease
WT1	Denys-Drash syndrome	Rare renal disease
COL1A1	Dermatofibrosarcoma protuberans	Rare neoplastic disease
KRT14	Dermatopathia pigmentosa reticularis	Rare skin disease
ADAMTS2	Dermatosparaxis Ehlers-Danlos syndrome	Rare systemic or rheumatologic disease
CANT1	Desbuquois syndrome	Rare bone disease
SELENON	Desmin-related myopathy with Mallory body-like inclusions	Rare neurologic disease
DES	Desminopathy	Rare neurologic disease
CTNNB1	Desmoid tumor	Rare neoplastic disease
WT1	Desmoplastic small round cell tumor	Rare neoplastic disease
SUFU	Desmoplastic/nodular medulloblastoma	Rare neoplastic disease
DHCR24	Desmosterolosis	Rare bone disease
SOX5	Developmental and speech delay due to SOX5 deficiency	Rare developmental defect during embryogenesis
ALDH6A1	Developmental delay due to methylmalonate semialdehyde dehydrogenase deficiency	Rare inborn errors of metabolism
HERC2	Developmental delay with autism spectrum disorder and gait instability	Rare neurologic disease
MED13L	Developmental delay-facial dysmorphism syndrome due to MED13L deficiency	Rare developmental defect during embryogenesis
ACTB	Developmental malformations-deafness-dystonia syndrome	Rare developmental defect during embryogenesis
DIAPH1	DIAPH1-related sensorineural hearing loss-thrombocytopenia syndrome	Rare otorhinolaryngologic disease
BMPER	Diaphanospondylodysostosis	Rare developmental defect during embryogenesis
HLX	Diaphragmatic hernia-short bowel-asplenia syndrome	Rare developmental defect during embryogenesis
MTAP	Diaphyseal medullary stenosis-bone malignancy syndrome	Rare bone disease
SLC26A2	Diastrophic dwarfism	Rare bone disease
KCNJ11	Diazoxide-resistant focal hyperinsulinism due to Kir6.2 deficiency	Rare endocrine disease
ABCC8	Diazoxide-resistant focal hyperinsulinism due to SUR1 deficiency	Rare endocrine disease
SLC1A1	Dicarboxylic aminoaciduria	Rare inborn errors of metabolism
PCDH12	Diencephalic-mesencephalic junction dysplasia	Rare neurologic disease
EIF1AX	Differentiated thyroid carcinoma	Rare neoplastic disease
QARS	Diffuse cerebral and cerebellar atrophy-intractable seizures-progressive microcephaly syndrome	Rare neurologic disease
CAV1	Diffuse cutaneous systemic sclerosis	Rare systemic or rheumatologic disease
DSG1	Diffuse palmoplantar keratoderma with painful fissures	Rare skin disease
MUCL3	Diffuse panbronchiolitis	Rare respiratory disease
NALCN	Digitotalar dysmorphism	Rare developmental defect during embryogenesis
QDPR	Dihydropteridine reductase deficiency	Rare inborn errors of metabolism
DPYD	Dihydropyrimidine dehydrogenase deficiency	Rare inborn errors of metabolism
DPYS	Dihydropyrimidinuria	Rare inborn errors of metabolism
DNAJC19	Dilated cardiomyopathy with ataxia	Rare inborn errors of metabolism
LMNA	Dilated cardiomyopathy-hypergonadotropic hypogonadism syndrome	Rare developmental defect during embryogenesis
DMGDH	Dimethylglycine dehydrogenase deficiency	Rare inborn errors of metabolism
MVK	Disseminated superficial actinic porokeratosis	Rare skin disease
SH2B1	Distal 16p11.2 microdeletion syndrome	Rare developmental defect during embryogenesis
YWHAE	Distal 17p13.3 microdeletion syndrome	Rare developmental defect during embryogenesis
BCR	Distal 22q11.2 microdeletion syndrome	Rare developmental defect during embryogenesis
ANO5	Distal anoctaminopathy	Rare neurologic disease
ECEL1	Distal arthrogryposis type 5D	Rare developmental defect during embryogenesis
HSPB1	Distal hereditary motor neuropathy type 2	Rare neurologic disease
REEP1	Distal hereditary motor neuropathy type 5	Rare neurologic disease
DCTN1	Distal hereditary motor neuropathy type 7	Rare neurologic disease
SIGMAR1	Distal hereditary motor neuropathy, Jerash type	Rare neurologic disease
ERC1	Distal monosomy 12p	Rare developmental defect during embryogenesis
MCTP2	Distal monosomy 15q	Rare developmental defect during embryogenesis
ZBTB18	Distal monosomy 1q	Rare developmental defect during embryogenesis
DYSF	Distal myopathy with anterior tibial onset	Rare neurologic disease
FLNC	Distal myopathy with posterior leg and anterior hand involvement	Rare neurologic disease
CAV3	Distal myopathy, Tateyama type	Rare neurologic disease
TIA1	Distal myopathy, Welander type	Rare neurologic disease
MYOT	Distal myotilinopathy	Rare neurologic disease
NEB	Distal nebulin myopathy	Rare neurologic disease
SLC4A1	Distal renal tubular acidosis with anemia	Rare renal disease
IL36RN	DITRA	Rare systemic or rheumatologic disease
DOLK	DK1-CDG	Rare inborn errors of metabolism
DNA2	DNA2-related mitochondrial DNA deletion syndrome	Rare neurologic disease
DNAJB2	DNAJB2-related Charcot-Marie-Tooth disease type 2	Rare neurologic disease
DNAJB6	DNAJB6-related limb-girdle muscular dystrophy D1	Rare neurologic disease
DNM1L	DNM1L-related encephalopathy due to mitochondrial and peroxisomal fission defect	Rare neurologic disease
DOCK2	DOCK2 deficiency	Rare immune disease
HBB	Dominant beta-thalassemia	Rare hematologic disease
COL7A1	Dominant dystrophic epidermolysis bullosa, nails only	Rare skin disease
SLC34A1	Dominant hypophosphatemia with nephrolithiasis or osteoporosis	Rare renal disease
LRP2	Donnai-Barrow syndrome	Rare developmental defect during embryogenesis
TBC1D24	DOORS syndrome	Rare developmental defect during embryogenesis
SPR	Dopa-responsive dystonia due to sepiapterin reductase deficiency	Rare neurologic disease
DBH	Dopamine beta-hydroxylase deficiency	Rare inborn errors of metabolism
PSENEN	Dowling-Degos disease	Rare skin disease
DPAGT1	DPAGT1-CDG	Rare inborn errors of metabolism
DPM1	DPM1-CDG	Rare inborn errors of metabolism
DPM3	DPM3-CDG	Rare inborn errors of metabolism
SCN1A	Dravet syndrome	Rare neurologic disease
BMPR2	Drug- or toxin-induced pulmonary arterial hypertension	others
CHN1	Duane retraction syndrome	Rare ophthalmic disorder
MAFB	Duane retraction syndrome with congenital deafness	Rare otorhinolaryngologic disease
ABCC2	Dubin-Johnson syndrome	Rare hepatic disease
LIG4	Dubowitz syndrome	Rare developmental defect during embryogenesis
DMD	Duchenne muscular dystrophy	Rare neurologic disease
DYM	Dyggve-Melchior-Clausen disease	Rare bone disease
DYNC1H1	DYNC1H1-related autosomal dominant childhood-onset proximal spinal muscular atrophy	Rare neurologic disease
DYRK1A	DYRK1A-related intellectual disability syndrome due to 21q22.13q22.2 microdeletion	Rare developmental defect during embryogenesis
APOE	Dysbetalipoproteinemia	Rare endocrine disease
ADAR	Dyschromatosis symmetrica hereditaria	Rare skin disease
ABCB6	Dyschromatosis universalis hereditaria	Rare skin disease
VLDLR	Dysequilibrium syndrome	Rare neurologic disease
DYSF	Dysferlin-related limb-girdle muscular dystrophy R2	Rare neurologic disease
NPM1	Dyskeratosis congenita	Rare immune disease
SLC29A3	Dysosteosclerosis	Rare bone disease
HSPG2	Dyssegmental dysplasia, Silverman-Handmaker type	Rare bone disease
COL2A1	Dysspondyloenchondromatosis	Rare bone disease
PRKRA	Dystonia 16	Rare neurologic disease
SLC39A14	Dystonia-parkinsonism-hypermanganesemia syndrome	Rare neurologic disease
COL7A1	Dystrophic epidermolysis bullosa pruriginosa	Rare skin disease
ORC4	Ear-patella-short stature syndrome	Rare developmental defect during embryogenesis
NEUROD2	Early infantile epileptic encephalopathy	Rare neurologic disease
SLC25A22	Early myoclonic encephalopathy	Rare neurologic disease
CRYAA	Early-onset anterior polar cataract	Rare ophthalmic disorder
ABCA7	Early-onset autosomal dominant Alzheimer disease	Rare neurologic disease
CSF1R	Early-onset calcifying leukoencephalopathy-skeletal dysplasia	Rare neurologic disease
PIGG	Early-onset epilepsy-intellectual disability-brain anomalies syndrome	Rare inborn errors of metabolism
GRIN2A	Early-onset epileptic encephalopathy and intellectual disability due to GRIN2A mutation	Rare developmental defect during embryogenesis
DOCK7	Early-onset epileptic encephalopathy-cortical blindness-intellectual disability-facial dysmorphism syndrome	Rare neurologic disease
DGUOK	Early-onset familial noncirrhotic portal hypertension	Rare hepatic disease
TOR1A	Early-onset generalized limb-onset dystonia	Rare neurologic disease
PRDM8	Early-onset Lafora body disease	Rare neurologic disease
BFSP2	Early-onset lamellar cataract	Rare ophthalmic disorder
TTN	Early-onset myopathy with fatal cardiomyopathy	Rare neurologic disease
MEGF10	Early-onset myopathy-areflexia-respiratory distress-dysphagia syndrome	Rare neurologic disease
WFS1	Early-onset nuclear cataract	Rare ophthalmic disorder
RAB39B	Early-onset parkinsonism-intellectual disability syndrome	Rare developmental defect during embryogenesis
PITX3	Early-onset posterior polar cataract	Rare ophthalmic disorder
LEMD2	Early-onset posterior subcapsular cataract	Rare ophthalmic disorder
TBCD	Early-onset progressive diffuse brain atrophy-microcephaly-muscle weakness-optic atrophy syndrome	Rare developmental defect during embryogenesis
TRAPPC12	Early-onset progressive encephalopathy-hearing loss-pons hypoplasia-brain atrophy syndrome	Rare developmental defect during embryogenesis
TBCE	Early-onset progressive encephalopathy-spastic ataxia-distal spinal muscular atrophy syndrome	Rare neurologic disease
UCHL1	Early-onset progressive neurodegeneration-blindness-ataxia-spasticity syndrome	Rare neurologic disease
OTUD6B	Early-onset seizures-distal limb anomalies-facial dysmorphism-global developmental delay syndrome	Rare developmental defect during embryogenesis
AFG3L2	Early-onset spastic ataxia-myoclonic epilepsy-neuropathy syndrome	Rare neurologic disease
BFSP2	Early-onset sutural cataract	Rare ophthalmic disorder
OPA2	Early-onset X-linked optic atrophy	Rare developmental defect during embryogenesis
KCNJ10	EAST syndrome	Rare neurologic disease
F5	East Texas bleeding disorder	Rare hematologic disease
MYH7	Ebstein malformation	Rare developmental defect during embryogenesis
NECTIN4	Ectodermal dysplasia-syndactyly syndrome	Rare developmental defect during embryogenesis
MIR184	EDICT syndrome	Rare ophthalmic disorder
TP63	EEC syndrome	Rare developmental defect during embryogenesis
CDH3	EEM syndrome	Rare developmental defect during embryogenesis
COL1A1	Ehlers-Danlos/osteogenesis imperfecta syndrome	Rare systemic or rheumatologic disease
PTH1R	Eiken syndrome	Rare bone disease
DYNC2LI1	Ellis Van Creveld syndrome	Rare bone disease
SLC22A18	Embryonal rhabdomyosarcoma	Rare neoplastic disease
EMILIN1	EMILIN-1-related connective tissue disease	Rare neurologic disease
FAM20A	Enamel-renal syndrome	Rare renal disease
FGFR1	Encephalocraniocutaneous lipomatosis	Rare skin disease
PSAP	Encephalopathy due to prosaposin deficiency	Rare neurologic disease
COQ9	Encephalopathy-hypertrophic cardiomyopathy-renal tubular disease syndrome	Rare inborn errors of metabolism
ICK	Endocrine-cerebro-osteodysplasia syndrome	Rare developmental defect during embryogenesis
YWHAE	Endometrial stromal sarcoma	Rare neoplastic disease
LRP5	Endosteal hyperostosis, Worth type	Rare bone disease
POLR3B	Endosteal sclerosis-cerebellar hypoplasia syndrome	Rare bone disease
ALX4	Enlarged parietal foramina	Rare bone disease
NEUROG3	Enteric anendocrinosis	Rare gastroenterologic disease
CYP2C8	Enzalutamide toxicity	Rare disorder due to toxic effects
RELA	Ependymoma	Rare neoplastic disease
TMC6	Epidermodysplasia verruciformis	Rare skin disease
DST	Epidermolysis bullosa simplex due to BP230 deficiency	Rare skin disease
EXPH5	Epidermolysis bullosa simplex due to exophilin 5 deficiency	Rare skin disease
PKP1	Epidermolysis bullosa simplex due to plakophilin deficiency	Rare skin disease
COL7A1	Epidermolysis bullosa simplex superficialis	Rare skin disease
KRT5	Epidermolysis bullosa simplex with circinate migratory erythema	Rare skin disease
KRT14	Epidermolysis bullosa simplex with mottled pigmentation	Rare skin disease
PLEC	Epidermolysis bullosa simplex with muscular dystrophy	Rare skin disease
PLEC	Epidermolysis bullosa simplex with pyloric atresia	Rare skin disease
KRT14	Epidermolysis bullosa simplex, autosomal recessive K14	Rare skin disease
KRT14	Epidermolysis bullosa simplex, generalized intermediate	Rare skin disease
KRT14	Epidermolysis bullosa simplex, generalized severe	Rare skin disease
PLEC	Epidermolysis bullosa simplex, Ogna type	Rare skin disease
KRT1	Epidermolytic palmoplantar keratoderma	Rare skin disease
SLC25A12	Epileptic encephalopathy with global cerebral demyelination	Rare inborn errors of metabolism
KCNA1	Episodic ataxia type 1	Rare neurologic disease
CACNB4	Episodic ataxia type 5	Rare neurologic disease
SLC1A3	Episodic ataxia type 6	Rare neurologic disease
TGFBI	Epithelial basement membrane dystrophy	Rare ophthalmic disorder
COL17A1	Epithelial recurrent erosion dystrophy	Rare ophthalmic disorder
TFE3	Epithelioid hemangioendothelioma	Rare developmental defect during embryogenesis
GALE	Erythrocyte galactose epimerase deficiency	Rare inborn errors of metabolism
GJA1	Erythrokeratodermia variabilis	Rare skin disease
DSP	Erythrokeratodermia-cardiomyopathy syndrome	Rare skin disease
KHK	Essential fructosuria	Rare inborn errors of metabolism
TET2	Essential thrombocythemia	Rare hematologic disease
ESR1	Estrogen resistance syndrome	Rare endocrine disease
ETHE1	Ethylmalonic encephalopathy	Rare neurologic disease
HSPA9	EVEN-plus syndrome	Rare developmental defect during embryogenesis
SLC16A1	Exercise-induced hyperinsulinism	Rare inborn errors of metabolism
RYR1	Exercise-induced malignant hyperthermia	Rare neurologic disease
SERPINB8	Exfoliative ichthyosis	Rare skin disease
TSHZ1	External auditory canal aplasia/hypoplasia	Rare developmental defect during embryogenesis
ERG	Extraskeletal Ewing sarcoma	Rare neoplastic disease
TFG	Extraskeletal myxoid chondrosarcoma	Rare neoplastic disease
F12	F12-related hereditary angioedema with normal C1Inh	Rare systemic or rheumatologic disease
GLA	Fabry disease	Rare inborn errors of metabolism
WAC	Facial dysmorphism-developmental delay-behavioral abnormalities syndrome due to 10p11.21p12.31 microdeletion	Rare developmental defect during embryogenesis
WAC	Facial dysmorphism-developmental delay-behavioral abnormalities syndrome due to WAC point mutation	Rare developmental defect during embryogenesis
POLE	Facial dysmorphism-immunodeficiency-livedo-short stature syndrome	Rare developmental defect during embryogenesis
ASPH	Facial dysmorphism-lens dislocation-anterior segment abnormalities-spontaneous filtering blebs syndrome	Rare ophthalmic disorder
DUX4	Facioscapulohumeral dystrophy	Rare neurologic disease
FADD	FADD-related immunodeficiency	Rare immune disease
COL3A1	Familial abdominal aortic aneurysm	Rare circulatory system disease
RANBP2	Familial acute necrotizing encephalopathy	Rare neurologic disease
APC	Familial adenomatous polyposis due to 5q22.2 microdeletion	Rare gastroenterologic disease
PER3	Familial advanced sleep-phase syndrome	Rare neurologic disease
FGA	Familial afibrinogenemia	Rare hematologic disease
PRNP	Familial Alzheimer-like prion disease	Rare neurologic disease
MYH11	Familial aortic dissection	Rare circulatory system disease
APOA5	Familial apolipoprotein A5 deficiency	Rare endocrine disease
APOC2	Familial apolipoprotein C-II deficiency	Rare endocrine disease
ABCC9	Familial atrial fibrillation	Rare cardiac disease
PRKAR1A	Familial atrial myxoma	Rare cardiac disease
TNNI3K	Familial atrial tachyarrhythmia-infra-Hisian cardiac conduction disease	Rare cardiac disease
CDKN2A	Familial atypical multiple mole melanoma syndrome	Rare neoplastic disease
TRPV4	Familial avascular necrosis of femoral head	Rare bone disease
ATP2C1	Familial benign chronic pemphigus	Rare skin disease
PLA2G5	Familial benign flecked retina	Rare ophthalmic disorder
NKX2-5	Familial bicuspid aortic valve	Rare surgical thoracic disease
ANKH	Familial calcium pyrophosphate deposition	Rare systemic or rheumatologic disease
MMP19	Familial cavitary optic disc anomaly	Rare ophthalmic disorder
CCM2	Familial cerebral cavernous malformation	Rare developmental defect during embryogenesis
ANGPTL6	Familial cerebral saccular aneurysm	Rare neurologic disease
SAMHD1	Familial Chilblain lupus	Rare skin disease
TBX4	Familial clubfoot due to 17q23.1q23.2 microduplication	Rare developmental defect during embryogenesis
PITX1	Familial clubfoot due to 5q31 microdeletion	Rare developmental defect during embryogenesis
PITX1	Familial clubfoot due to PITX1 point mutation	Rare developmental defect during embryogenesis
NLRP3	Familial cold urticaria	Rare systemic or rheumatologic disease
BMPR1A	Familial colorectal cancer Type X	Rare neoplastic disease
DNAL4	Familial congenital mirror movements	Rare neurologic disease
IGSF3	Familial congenital nasolacrimal duct obstruction	Rare developmental defect during embryogenesis
NOL3	Familial cortical myoclonus	Rare neurologic disease
ATR	Familial cutaneous telangiectasia and oropharyngeal cancer predisposition syndrome	Rare skin disease
CYLD	Familial cylindromatosis	Rare skin disease
TRPV4	Familial digital arthropathy-brachydactyly	Rare developmental defect during embryogenesis
LMNA	Familial dilated cardiomyopathy with conduction defect due to LMNA mutation	Rare cardiac disease
CFI	Familial drusen	Rare ophthalmic disorder
ELP1	Familial dysautonomia	Rare neurologic disease
FGA	Familial dysfibrinogenemia	Rare hematologic disease
ADCY5	Familial dyskinesia and facial myokymia	Rare neurologic disease
SERPINI1	Familial encephalopathy with neuroserpin inclusion bodies	Rare neurologic disease
SCN11A	Familial episodic pain syndrome with predominantly lower limb involvement	Rare neurologic disease
TRPA1	Familial episodic pain syndrome with predominantly upper body involvement	Rare neurologic disease
TNFRSF11A	Familial expansile osteolysis	Rare bone disease
CTNNB1	Familial exudative vitreoretinopathy	Rare ophthalmic disorder
DEPDC5	Familial focal epilepsy with variable foci	Rare neurologic disease
ATP4A	Familial gastric type 1 neuroendocrine tumor	Rare neoplastic disease
SASH1	Familial generalized lentiginosis	Rare skin disease
TSHR	Familial gestational hyperthyroidism	Rare endocrine disease
STAR	Familial glucocorticoid deficiency	Rare endocrine disease
GPIHBP1	Familial GPIHBP1 deficiency	Rare endocrine disease
PRF1	Familial hemophagocytic lymphohistiocytosis	Rare immune disease
CYP11B1	Familial hyperaldosteronism type I	Rare endocrine disease
KCNJ5	Familial hyperaldosteronism type III	Rare endocrine disease
EPHX1	Familial hypercholanemia	Rare inborn errors of metabolism
FGF23	Familial hyperphosphatemic tumoral calcinosis/Hyperphosphatemic hyperostosis syndrome	Rare skin disease
PRLR	Familial hyperprolactinemia	Rare endocrine disease
TSHR	Familial hyperthyroidism due to mutations in TSH receptor	Rare endocrine disease
CYP11B2	Familial hypoaldosteronism	Rare endocrine disease
CASR	Familial hypocalciuric hypercalcemia type 1	Rare endocrine disease
GNA11	Familial hypocalciuric hypercalcemia type 2	Rare endocrine disease
AP2S1	Familial hypocalciuric hypercalcemia type 3	Rare endocrine disease
FGA	Familial hypodysfibrinogenemia	Rare hematologic disease
FGA	Familial hypofibrinogenemia	Rare hematologic disease
ADAR	Familial infantile bilateral striatal necrosis	Rare developmental defect during embryogenesis
CPLX1	Familial infantile myoclonic epilepsy	Rare neurologic disease
TTN	Familial isolated arrhythmogenic ventricular dysplasia, biventricular form	Rare cardiac disease
PKP2	Familial isolated arrhythmogenic ventricular dysplasia, left dominant form	Rare cardiac disease
TTN	Familial isolated arrhythmogenic ventricular dysplasia, right dominant form	Rare cardiac disease
NKX2-5	Familial isolated congenital asplenia	Rare developmental defect during embryogenesis
TAF1A	Familial isolated dilated cardiomyopathy	Rare cardiac disease
GCM2	Familial isolated hyperparathyroidism	Rare endocrine disease
GCM2	Familial isolated hypoparathyroidism due to agenesis of parathyroid gland	Rare endocrine disease
PTH	Familial isolated hypoparathyroidism due to impaired PTH secretion	Rare endocrine disease
CDH23	Familial isolated pituitary adenoma	Rare endocrine disease
FLNC	Familial isolated restrictive cardiomyopathy	Rare cardiac disease
FGF5	Familial isolated trichomegaly	Rare skin disease
ERF	Familial lambdoid synostosis	Rare developmental defect during embryogenesis
LCAT	Familial LCAT deficiency	Rare endocrine disease
LMF1	Familial lipase maturation factor 1 deficiency	Rare endocrine disease
LPL	Familial lipoprotein lipase deficiency	Rare endocrine disease
LHCGR	Familial male-limited precocious puberty	Rare endocrine disease
MEFV	Familial Mediterranean fever	Rare systemic or rheumatologic disease
ESR2	Familial medullary thyroid carcinoma	Rare neoplastic disease
CDK4	Familial melanoma	Rare neoplastic disease
CPA6	Familial mesial temporal lobe epilepsy with febrile seizures	Rare neurologic disease
DCHS1	Familial mitral valve prolapse	Rare developmental defect during embryogenesis
KEAP1	Familial multinodular goiter	Rare endocrine disease
SMARCB1	Familial multiple meningioma	Rare neurologic disease
GNAQ	Familial multiple nevi flammei	Rare skin disease
CYLD	Familial multiple trichoepithelioma	Rare skin disease
SAMD9	Familial normophosphatemic tumoral calcinosis	Rare skin disease
SCN1A	Familial or sporadic hemiplegic migraine	Rare neurologic disease
ACAN	Familial osteochondritis dissecans	Rare bone disease
BRCA1	Familial pancreatic carcinoma	Rare neoplastic disease
MINPP1	Familial papillary or follicular thyroid carcinoma	Rare neoplastic disease
CACNA1A	Familial paroxysmal ataxia	Rare neurologic disease
LMNA	Familial partial lipodystrophy, Dunnigan type	Rare endocrine disease
LMNA	Familial partial lipodystrophy, Köbberling type	Rare endocrine disease
TFAP2B	Familial patent arterial duct	Rare developmental defect during embryogenesis
ETV6	Familial platelet disorder with associated myeloid malignancy	Rare hematologic disease
COL4A1	Familial porencephaly	Rare developmental defect during embryogenesis
UROD	Familial porphyria cutanea tarda	Rare inborn errors of metabolism
CLDN19	Familial primary hypomagnesemia with hypercalciuria and nephrocalcinosis with severe ocular involvement	Rare renal disease
CLDN16	Familial primary hypomagnesemia with hypercalciuria and nephrocalcinosis without severe ocular involvement	Rare renal disease
EGF	Familial primary hypomagnesemia with normocalciuria and normocalcemia	Rare renal disease
OSMR	Familial primary localized cutaneous amyloidosis	Rare skin disease
SCN1B	Familial progressive cardiac conduction defect	Rare cardiac disease
KITLG	Familial progressive hyper- and hypopigmentation	Rare skin disease
KITLG	Familial progressive hyperpigmentation	Rare skin disease
MIR204	Familial progressive retinal dystrophy-iris coloboma-congenital cataract syndrome	Rare ophthalmic disorder
MSMB	Familial prostate cancer	Rare neoplastic disease
ABCB6	Familial pseudohyperkalemia	Rare hematologic disease
SLC5A2	Familial renal glucosuria	Rare renal disease
IGFBP7	Familial retinal arterial macroaneurysm	Rare ophthalmic disorder
SMARCB1	Familial rhabdoid tumor	Rare neoplastic disease
FGFR2	Familial scaphocephaly syndrome, McGillivray type	Rare developmental defect during embryogenesis
COL4A1	Familial schizencephaly	Rare developmental defect during embryogenesis
KCNJ2	Familial short QT syndrome	Rare cardiac disease
SCN5A	Familial sick sinus syndrome	Rare cardiac disease
FLCN	Familial spontaneous pneumothorax	Rare respiratory disease
SGPL1	Familial steroid-resistant nephrotic syndrome with adrenal insufficiency	Rare inborn errors of metabolism
COQ6	Familial steroid-resistant nephrotic syndrome with sensorineural deafness	Rare renal disease
FOXE3	Familial thoracic aortic aneurysm and aortic dissection	Rare developmental defect during embryogenesis
THPO	Familial thrombocytosis	Rare hematologic disease
SLC5A5	Familial thyroid dyshormonogenesis	Rare endocrine disease
TNXB	Familial vesicoureteral reflux	Rare urogenital disease
ACTG2	Familial visceral myopathy	Rare gastroenterologic disease
RAD51	Fanconi anemia	Rare developmental defect during embryogenesis
SLC2A2	Fanconi-Bickel Syndrome	Rare inborn errors of metabolism
ASAH1	Farber disease	Rare inborn errors of metabolism
FASTKD2	FASTKD2-related infantile mitochondrial encephalomyopathy	Rare neurologic disease
PRKAG2	Fatal congenital hypertrophic cardiomyopathy due to glycogen storage disease	Rare cardiac disease
PRNP	Fatal familial insomnia	Rare neurologic disease
SCO1	Fatal infantile cytochrome C oxidase deficiency	Rare inborn errors of metabolism
CRYAB	Fatal infantile hypertonic myofibrillar myopathy	Rare neurologic disease
SUCLG1	Fatal infantile lactic acidosis with methylmalonic aciduria	Rare inborn errors of metabolism
TSFM	Fatal mitochondrial disease due to combined oxidative phosphorylation defect type 3	Rare inborn errors of metabolism
PRF1	Fatal post-viral neurodegenerative disorder	Rare neurologic disease
FA2H	Fatty acid hydroxylase-associated neurodegeneration	Rare neurologic disease
FAR1	Fatty acyl-CoA reductase 1 deficiency	Rare inborn errors of metabolism
FBLN1	FBLN1-related developmental delay-central nervous system anomaly-syndactyly syndrome	Rare developmental defect during embryogenesis
MYCN	Feingold syndrome type 1	Rare developmental defect during embryogenesis
MIR17HG	Feingold syndrome type 2	Rare developmental defect during embryogenesis
WEE2	Female infertility due to oocyte meiotic arrest	Rare infertility
ZP2	Female infertility due to zona pellucida defect	Rare infertility
PCDH19	Female restricted epilepsy with intellectual disability	Rare developmental defect during embryogenesis
PIGA	Ferro-cerebro-cutaneous syndrome	Rare neurologic disease
SLC18A3	Fetal akinesia deformation sequence	Rare developmental defect during embryogenesis
DNM2	Fetal akinesia-cerebral and retinal hemorrhage syndrome	Rare neurologic disease
GP1BA	Fetal and neonatal alloimmune thrombocytopenia	Rare hematologic disease
CHUK	Fetal encasement syndrome	Rare developmental defect during embryogenesis
GBA	Fetal Gaucher disease	Rare inborn errors of metabolism
NBAS	Fever-associated acute infantile liver failure syndrome	Rare hepatic disease
MED12	FG syndrome type 1	Rare developmental defect during embryogenesis
FGFR2	FGFR2-related bent bone dysplasia	Rare bone disease
IDH2	Fibrillary astrocytoma	Rare neoplastic disease
COL11A1	Fibrochondrogenesis	Rare bone disease
ACVR1	Fibrodysplasia ossificans progressiva	Rare bone disease
DNAJB1	Fibrolamellar hepatocellular carcinoma	Rare neoplastic disease
FN1	Fibronectin glomerulopathy	Rare renal disease
ETV6	Fibrosarcoma	Rare neoplastic disease
BMPR1B	Fibular aplasia-complex brachydactyly syndrome	Rare developmental defect during embryogenesis
CKAP2L	Filippi syndrome	Rare developmental defect during embryogenesis
LCAT	Fish-eye disease	Rare endocrine disease
FKRP	FKRP-related limb-girdle muscular dystrophy R9	Rare neurologic disease
PIKFYVE	Fleck corneal dystrophy	Rare ophthalmic disorder
FLNA	FLNA-related X-linked myxomatous valvular dysplasia	Rare developmental defect during embryogenesis
SRCAP	Floating-Harbor syndrome	Rare developmental defect during embryogenesis
PORCN	Focal dermal hypoplasia	Rare developmental defect during embryogenesis
TBC1D24	Focal epilepsy-intellectual disability-cerebro-cerebellar malformation	Rare neurologic disease
TWIST2	Focal facial dermal dysplasia type III	Rare skin disease
CYP26C1	Focal facial dermal dysplasia type IV	Rare skin disease
DSG1	Focal palmoplantar keratoderma with joint keratoses	Rare skin disease
BCL2	Follicular lymphoma	Rare neoplastic disease
FTCD	Formiminoglutamic aciduria	Rare inborn errors of metabolism
SLC38A8	Foveal hypoplasia-optic nerve decussation defect-anterior segment dysgenesis syndrome	Rare ophthalmic disorder
PAX6	Foveal hypoplasia-presenile cataract syndrome	Rare ophthalmic disorder
FLVCR2	Fowler vasculopaty	Rare developmental defect during embryogenesis
FOXG1	FOXG1 syndrome	Rare neurologic disease
FMR1	Fragile X syndrome	Rare developmental defect during embryogenesis
FMR1	Fragile X-associated tremor/ataxia syndrome	Rare neurologic disease
SH3PXD2B	Frank-Ter Haar syndrome	Rare bone disease
FRAS1	Fraser syndrome	Rare developmental defect during embryogenesis
WT1	Frasier syndrome	Rare renal disease
AFF2	FRAXE intellectual disability	Rare developmental defect during embryogenesis
TMEM185A	FRAXF syndrome	Rare developmental defect during embryogenesis
SLC17A5	Free sialic acid storage disease, infantile form	Rare inborn errors of metabolism
NALCN	Freeman-Sheldon syndrome	Rare developmental defect during embryogenesis
AP1S2	Fried syndrome	Rare developmental defect during embryogenesis
FXN	Friedreich ataxia	Rare neurologic disease
MAP3K7	Frontometaphyseal dysplasia	Rare bone disease
ALX4	Frontonasal dysplasia-alopecia-genital anomalies syndrome	Rare developmental defect during embryogenesis
ALX1	Frontonasal dysplasia-severe microphthalmia-severe facial clefting syndrome	Rare developmental defect during embryogenesis
ALX3	Frontorhiny	Rare bone disease
VCP	Frontotemporal dementia with motor neuron disease	Rare neurologic disease
FBP1	Fructose-1,6-bisphosphatase deficiency	Rare inborn errors of metabolism
PIGN	Fryns syndrome	Rare developmental defect during embryogenesis
FTH1	FTH1-related iron overload	Rare inborn errors of metabolism
SLC4A11	Fuchs endothelial corneal dystrophy	Rare ophthalmic disorder
FUCA1	Fucosidosis	Rare inborn errors of metabolism
WNT7A	Fuhrmann syndrome	Rare developmental defect during embryogenesis
FKTN	Fukutin-related limb-girdle muscular dystrophy R13	Rare neurologic disease
FH	Fumaric aciduria	Rare inborn errors of metabolism
PRPH2	Fundus albipunctatus	Rare ophthalmic disorder
YY1	Gabriele-de Vries syndrome	Rare developmental defect during embryogenesis
GALK1	Galactokinase deficiency	Rare inborn errors of metabolism
GALM	Galactose mutarotase deficiency	Rare inborn errors of metabolism
CTSA	Galactosialidosis	Rare inborn errors of metabolism
OSGEP	Galloway-Mowat syndrome	Rare developmental defect during embryogenesis
ABAT	Gamma-aminobutyric acid transaminase deficiency	Rare inborn errors of metabolism
GGT1	Gamma-glutamyl transpeptidase deficiency	Rare inborn errors of metabolism
SGCG	Gamma-sarcoglycan-related limb-girdle muscular dystrophy R5	Rare neurologic disease
ANTXR1	GAPO syndrome	Rare developmental defect during embryogenesis
APC	Gardner syndrome	Rare gastroenterologic disease
APC	Gastric adenocarcinoma and proximal polyposis of the stomach	Rare neoplastic disease
SDHA	Gastrointestinal stromal tumor	Rare neoplastic disease
GBA	Gaucher disease type 1	Rare inborn errors of metabolism
GBA	Gaucher disease type 2	Rare inborn errors of metabolism
GBA	Gaucher disease type 3	Rare inborn errors of metabolism
GBA	Gaucher disease-ophthalmoplegia-cardiovascular calcification syndrome	Rare inborn errors of metabolism
GCGR	GCGR-related hyperglucagonemia	Rare abdominal surgical disease
TACSTD2	Gelatinous drop-like corneal dystrophy	Rare ophthalmic disorder
FBN1	Geleophysic dysplasia	Rare bone disease
IDH2	Gemistocytic astrocytoma	Rare neoplastic disease
ABCC6	Generalized arterial calcification of infancy	Rare circulatory system disease
KLHL24	Generalized basal epidermolysis bullosa simplex with skin atrophy, scarring and hair loss	Rare skin disease
COL7A1	Generalized dominant dystrophic epidermolysis bullosa	Rare skin disease
HCN1	Generalized epilepsy with febrile seizures-plus	Rare neurologic disease
KCNMA1	Generalized epilepsy-paroxysmal dyskinesia syndrome	Rare neurologic disease
GALE	Generalized galactose epimerase deficiency	Rare inborn errors of metabolism
NR3C1	Generalized glucocorticoid resistance syndrome	Rare endocrine disease
BMPR1A	Generalized juvenile polyposis/juvenile polyposis coli	Rare gastroenterologic disease
SCNN1A	Generalized pseudohypoaldosteronism type 1	Rare renal disease
IL36RN	Generalized pustular psoriasis	Rare skin disease
FTL	Genetic hyperferritinemia without iron overload	Rare genetic disease
MT-CO1	Genetic recurrent myoglobinuria	Rare inborn errors of metabolism
MAGI2	Genetic steroid-resistant nephrotic syndrome	Rare renal disease
DUOX2	Genetic transient congenital hypothyroidism	Rare endocrine disease
KAT6B	Genitopatellar syndrome	Rare developmental defect during embryogenesis
JMJD1C	Germinoma of the central nervous system	Rare neoplastic disease
GORAB	Geroderma osteodysplastica	Rare bone disease
PRNP	Gerstmann-Straussler-Scheinker syndrome	Rare neurologic disease
TBXAS1	Ghosal hematodiaphyseal dysplasia	Rare bone disease
GAN	Giant axonal neuropathy	Rare neurologic disease
PTPN22	Giant cell arteritis	Rare systemic or rheumatologic disease
PPARG	Giant cell glioblastoma	Rare neoplastic disease
ABCA5	Gingival fibromatosis-hypertrichosis syndrome	Rare developmental defect during embryogenesis
SLC12A3	Gitelman syndrome	Rare renal disease
ITGA2B	Glanzmann thrombasthenia	Rare hematologic disease
LTBP2	Glaucoma secondary to spherophakia/ectopia lentis and megalocornea	Rare ophthalmic disorder
FBN1	Glaucoma-ectopia lentis-microspherophakia-stiff joints-short stature syndrome	Rare developmental defect during embryogenesis
NFKBIA	Gliosarcoma	Rare neoplastic disease
ODC1	Global developmental delay-alopecia-macrocephaly-facial dysmorphism-structural brain anomalies syndrome	Rare inborn errors of metabolism
DICER1	Global developmental delay-lung cysts-overgrowth-Wilms tumor syndrome	Rare developmental defect during embryogenesis
GNB1	Global developmental delay-neuro-ophthalmological abnormalities-seizures-intellectual disability syndrome	Rare neurologic disease
EMC1	Global developmental delay-visual anomalies-progressive cerebellar atrophy-truncal hypotonia syndrome	Rare developmental defect during embryogenesis
GLMN	Glomuvenous malformation	Rare developmental defect during embryogenesis
SLC5A1	Glucose-galactose malabsorption	Rare gastroenterologic disease
GCLC	Glutamate-cysteine ligase deficiency	Rare hematologic disease
SUGCT	Glutaric acidemia type 3	Rare inborn errors of metabolism
GCDH	Glutaryl-CoA dehydrogenase deficiency	Rare inborn errors of metabolism
GSS	Glutathione synthetase deficiency with 5-oxoprolinuria	Rare hematologic disease
GSS	Glutathione synthetase deficiency without 5-oxoprolinuria	Rare hematologic disease
GK	Glycerol kinase deficiency, adult form	Rare inborn errors of metabolism
GK	Glycerol kinase deficiency, infantile form	Rare inborn errors of metabolism
GK	Glycerol kinase deficiency, juvenile form	Rare inborn errors of metabolism
GAA	Glycogen storage disease due to acid maltase deficiency, infantile onset	Rare inborn errors of metabolism
GAA	Glycogen storage disease due to acid maltase deficiency, late-onset	Rare inborn errors of metabolism
ALDOA	Glycogen storage disease due to aldolase A deficiency	Rare inborn errors of metabolism
G6PC	Glycogen storage disease due to glucose-6-phosphatase deficiency type Ia	Rare inborn errors of metabolism
SLC37A4	Glycogen storage disease due to glucose-6-phosphatase deficiency type Ib	Rare inborn errors of metabolism
GBE1	Glycogen storage disease due to glycogen branching enzyme deficiency, adult neuromuscular form	Rare inborn errors of metabolism
GBE1	Glycogen storage disease due to glycogen branching enzyme deficiency, childhood combined hepatic and myopathic form	Rare inborn errors of metabolism
GBE1	Glycogen storage disease due to glycogen branching enzyme deficiency, childhood neuromuscular form	Rare inborn errors of metabolism
GBE1	Glycogen storage disease due to glycogen branching enzyme deficiency, congenital neuromuscular form	Rare inborn errors of metabolism
GBE1	Glycogen storage disease due to glycogen branching enzyme deficiency, fatal perinatal neuromuscular form	Rare inborn errors of metabolism
GBE1	Glycogen storage disease due to glycogen branching enzyme deficiency, non progressive hepatic form	Rare inborn errors of metabolism
GBE1	Glycogen storage disease due to glycogen branching enzyme deficiency, progressive hepatic form	Rare inborn errors of metabolism
AGL	Glycogen storage disease due to glycogen debranching enzyme deficiency	Rare inborn errors of metabolism
GYS2	Glycogen storage disease due to hepatic glycogen synthase deficiency	Rare inborn errors of metabolism
LDHB	Glycogen storage disease due to lactate dehydrogenase H-subunit deficiency	Rare inborn errors of metabolism
LDHA	Glycogen storage disease due to lactate dehydrogenase M-subunit deficiency	Rare inborn errors of metabolism
LAMP2	Glycogen storage disease due to LAMP-2 deficiency	Rare inborn errors of metabolism
PHKB	Glycogen storage disease due to liver and muscle phosphorylase kinase deficiency	Rare inborn errors of metabolism
PYGL	Glycogen storage disease due to liver glycogen phosphorylase deficiency	Rare inborn errors of metabolism
PHKA2	Glycogen storage disease due to liver phosphorylase kinase deficiency	Rare inborn errors of metabolism
GYS1	Glycogen storage disease due to muscle and heart glycogen synthase deficiency	Rare inborn errors of metabolism
ENO3	Glycogen storage disease due to muscle beta-enolase deficiency	Rare inborn errors of metabolism
PYGM	Glycogen storage disease due to muscle glycogen phosphorylase deficiency	Rare inborn errors of metabolism
PFKM	Glycogen storage disease due to muscle phosphofructokinase deficiency	Rare inborn errors of metabolism
PHKA1	Glycogen storage disease due to muscle phosphorylase kinase deficiency	Rare inborn errors of metabolism
PGK1	Glycogen storage disease due to phosphoglycerate kinase 1 deficiency	Rare inborn errors of metabolism
PGAM2	Glycogen storage disease due to phosphoglycerate mutase deficiency	Rare inborn errors of metabolism
GYG1	Glycogen storage disease with severe cardiomyopathy due to glycogenin deficiency	Rare inborn errors of metabolism
GLB1	GM1 gangliosidosis type 1	Rare inborn errors of metabolism
GLB1	GM1 gangliosidosis type 2	Rare inborn errors of metabolism
GLB1	GM1 gangliosidosis type 3	Rare inborn errors of metabolism
GM2A	GM2 gangliosidosis, AB variant	Rare inborn errors of metabolism
ST3GAL5	GM3 synthase deficiency	others
GMPPB	GMPPB-related limb-girdle muscular dystrophy R19	Rare neurologic disease
ANO5	Gnathodiaphyseal dysplasia	Rare bone disease
GNB5	GNB5-related intellectual disability-cardiac arrhythmia syndrome	Rare cardiac disease
GNE	GNE myopathy	Rare neurologic disease
KIF1BP	Goldberg-Shprintzen megacolon syndrome	Rare developmental defect during embryogenesis
NR2E3	Goldmann-Favre syndrome	Rare developmental defect during embryogenesis
BHLHA9	Gollop-Wolfgang complex	Rare developmental defect during embryogenesis
PIEZO2	Gordon syndrome	Rare developmental defect during embryogenesis
PTCH1	Gorlin syndrome	Rare developmental defect during embryogenesis
SLC25A24	Gorlin-Chaudhry-Moss syndrome	Rare developmental defect during embryogenesis
BCS1L	GRACILE syndrome	Rare inborn errors of metabolism
HLA-DRA	Graham Little-Piccardi-Lassueur syndrome	Rare skin disease
YY1AP1	Grange syndrome	Rare developmental defect during embryogenesis
TGFBI	Granular corneal dystrophy type I	Rare ophthalmic disorder
TGFBI	Granular corneal dystrophy type II	Rare ophthalmic disorder
HLA-DPA1	Granulomatosis with polyangiitis	Rare systemic or rheumatologic disease
NBEAL2	Gray platelet syndrome	Rare hematologic disease
LBR	Greenberg dysplasia	Rare bone disease
GLI3	Greig cephalopolysyndactyly syndrome	Rare developmental defect during embryogenesis
MYO5A	Griscelli syndrome type 1	Rare skin disease
RAB27A	Griscelli syndrome type 2	Rare skin disease
MLPH	Griscelli syndrome type 3	Rare skin disease
SFXN4	Growth and developmental delay-hypotonia-vision impairment-lactic acidosis syndrome	Rare inborn errors of metabolism
IGF1R	Growth delay due to insulin-like growth factor I resistance	Rare endocrine disease
IGF1	Growth delay due to insulin-like growth factor type 1 deficiency	Rare endocrine disease
IARS	Growth delay-intellectual disability-hepatopathy syndrome	Rare neurologic disease
SH2B3	Growth retardation-mild developmental delay-chronic hepatitis syndrome	Rare developmental defect during embryogenesis
GCH1	GTP cyclohydrolase I deficiency	Rare inborn errors of metabolism
GAMT	Guanidinoacetate methyltransferase deficiency	Rare inborn errors of metabolism
HOXA13	Guttmacher syndrome	Rare developmental defect during embryogenesis
DICER1	Gynandroblastoma	Rare neoplastic disease
OAT	Gyrate atrophy of choroid and retina	Rare ophthalmic disorder
SLC29A3	H syndrome	Rare skin disease
PHOX2B	Haddad syndrome	Rare neurologic disease
CTSC	Haim-Munk syndrome	Rare developmental defect during embryogenesis
IGHV4-34	Hairy cell leukemia variant	Rare neoplastic disease
PQBP1	Hamel cerebro-palato-cardiac syndrome	Rare developmental defect during embryogenesis
COL4A1	HANAC syndrome	Rare neurologic disease
HOXA13	Hand-foot-genital syndrome	Rare developmental defect during embryogenesis
ABCA12	Harlequin ichthyosis	Rare skin disease
SLC6A19	Hartnup disease	Rare inborn errors of metabolism
FGFR1	Hartsfield syndrome	Rare developmental defect during embryogenesis
HPD	Hawkinsinuria	Rare inborn errors of metabolism
HBA2	Hb Bart's hydrops fetalis	Rare hematologic disease
WDPCP	Heart defect-tongue hamartoma-polysyndactyly syndrome	Rare developmental defect during embryogenesis
LMNA	Heart-hand syndrome, Slovenian type	Rare developmental defect during embryogenesis
TEAD1	Helicoid peripapillary chorioretinal degeneration	Rare ophthalmic disorder
CD46	HELLP syndrome	Rare hematologic disease
HMOX1	Heme oxygenase-1 deficiency	Rare inborn errors of metabolism
PIK3CA	Hemihyperplasia-multiple lipomatosis syndrome	Rare developmental defect during embryogenesis
PIK3CA	Hemimegalencephaly	Rare developmental defect during embryogenesis
HAMP	Hemochromatosis type 2	Rare hepatic disease
TFR2	Hemochromatosis type 3	Rare hepatic disease
SLC40A1	Hemochromatosis type 4	Rare hepatic disease
BMP6	Hemochromatosis type 5	Rare hepatic disease
HBB	Hemoglobin C disease	Rare hematologic disease
HBB	Hemoglobin C-beta-thalassemia syndrome	Rare hematologic disease
HBB	Hemoglobin D disease	Rare hematologic disease
HBB	Hemoglobin E disease	Rare hematologic disease
HBB	Hemoglobin E-beta-thalassemia syndrome	Rare hematologic disease
HBA2	Hemoglobin H disease	Rare hematologic disease
HBB	Hemoglobin Lepore-beta-thalassemia syndrome	Rare hematologic disease
HBA2	Hemoglobin M disease	Rare hematologic disease
HBG2	Hemoglobinopathy Toms River	Rare hematologic disease
AK1	Hemolytic anemia due to adenylate kinase deficiency	Rare hematologic disease
BPGM	Hemolytic anemia due to diphosphoglycerate mutase deficiency	Rare hematologic disease
GPI	Hemolytic anemia due to glucophosphate isomerase deficiency	Rare hematologic disease
GSR	Hemolytic anemia due to glutathione reductase deficiency	Rare hematologic disease
NT5C3A	Hemolytic anemia due to pyrimidine 5' nucleotidase deficiency	Rare hematologic disease
PKLR	Hemolytic anemia due to red cell pyruvate kinase deficiency	Rare hematologic disease
DGKE	Hemolytic uremic syndrome with DGKE deficiency	Rare hematologic disease
SERPINA1	Hemorrhagic disease due to alpha-1-antitrypsin Pittsburgh mutation	Rare hematologic disease
CCBE1	Hennekam syndrome	Rare developmental defect during embryogenesis
SP110	Hepatic veno-occlusive disease-immunodeficiency syndrome	Rare immune disease
GFM1	Hepatoencephalopathy due to combined oxidative phosphorylation defect type 1	Rare inborn errors of metabolism
UROD	Hepatoerythropoietic porphyria	Rare inborn errors of metabolism
SERPING1	Hereditary angioedema type 1	Rare systemic or rheumatologic disease
SERPING1	Hereditary angioedema type 2	Rare systemic or rheumatologic disease
NT5E	Hereditary arterial and articular multiple calcification syndrome	Rare circulatory system disease
PTEN	Hereditary breast and ovarian cancer syndrome	Rare neoplastic disease
CDH1	Hereditary breast cancer	Rare neoplastic disease
AVP	Hereditary central diabetes insipidus	Rare endocrine disease
CASR	Hereditary chronic pancreatitis	Rare gastroenterologic disease
OGG1	Hereditary clear cell renal cell carcinoma	Rare neoplastic disease
GGCX	Hereditary combined deficiency of vitamin K-dependent clotting factors	Rare hematologic disease
KCNA1	Hereditary continuous muscle fiber activity	Rare neurologic disease
CPOX	Hereditary coproporphyria	Rare inborn errors of metabolism
SLC4A1	Hereditary cryohydrocytosis with normal stomatin	Rare hematologic disease
SLC2A1	Hereditary cryohydrocytosis with reduced stomatin	Rare hematologic disease
CDH1	Hereditary diffuse gastric cancer	Rare neoplastic disease
AARS2	Hereditary diffuse leukoencephalopathy with axonal spheroids and pigmented glia	Rare neurologic disease
SPTA1	Hereditary elliptocytosis	Rare hematologic disease
FAM111B	Hereditary fibrosing poikiloderma-tendon contractures-myopathy-pulmonary fibrosis syndrome	Rare skin disease
SLC46A1	Hereditary folate malabsorption	Rare hematologic disease
ALDOB	Hereditary fructose intolerance	Rare inborn errors of metabolism
GINGF2	Hereditary gingival fibromatosis	Rare odontologic disease
ACVRL1	Hereditary hemorrhagic telangiectasia	Rare developmental defect during embryogenesis
BCO1	Hereditary hypercarotenemia and vitamin A deficiency	Rare inborn errors of metabolism
ATAD1	Hereditary hyperekplexia	Rare neurologic disease
FTL	Hereditary hyperferritinemia-cataract syndrome	Rare ophthalmic disorder
SLC34A3	Hereditary hypophosphatemic rickets with hypercalciuria	Rare endocrine disease
DSC3	Hereditary hypotrichosis with recurrent skin vesicles	Rare skin disease
MYH2	Hereditary inclusion body myopathy-joint contractures-ophthalmoplegia syndrome	Rare neurologic disease
THPO	Hereditary isolated aplastic anemia	Rare hematologic disease
SNCA	Hereditary late-onset Parkinson disease	Rare neurologic disease
FH	Hereditary leiomyomatosis and renal cell cancer	Rare neoplastic disease
CYB5R3	Hereditary methemoglobinemia	Rare hematologic disease
BMPR1A	Hereditary mixed polyposis syndrome	Rare gastroenterologic disease
MFN2	Hereditary motor and sensory neuropathy type 5	Rare neurologic disease
SLC25A46	Hereditary motor and sensory neuropathy type 6	Rare neurologic disease
TFG	Hereditary motor and sensory neuropathy, Okinawa type	Rare neurologic disease
TTN	Hereditary myopathy with early respiratory failure	Rare neurologic disease
ISCU	Hereditary myopathy with lactic acidosis due to ISCU deficiency	Rare inborn errors of metabolism
IPMK	Hereditary neuroendocrine tumor of small intestine	Rare neoplastic disease
PMP22	Hereditary neuropathy with liability to pressure palsies	Rare neurologic disease
CSF3R	Hereditary neutrophilia	Rare immune disease
UTP4	Hereditary North American Indian childhood cirrhosis	Rare hepatic disease
UMPS	Hereditary orotic aciduria	Rare inborn errors of metabolism
SLURP1	Hereditary palmoplantar keratoderma, Gamborg-Nielsen type	Rare skin disease
MET	Hereditary papillary renal cell carcinoma	Rare neoplastic disease
TNFAIP3	Hereditary pediatric Behçet-like disease	Rare systemic or rheumatologic disease
AFP	Hereditary persistence of alpha-fetoprotein	Rare genetic disease
HBB	Hereditary persistence of fetal hemoglobin-beta-thalassemia syndrome	Rare hematologic disease
HBB	Hereditary persistence of fetal hemoglobin-sickle cell disease syndrome	Rare hematologic disease
SLC25A11	Hereditary pheochromocytoma-paraganglioma	Rare endocrine disease
CSF2RB	Hereditary pulmonary alveolar proteinosis	Rare respiratory disease
SLC22A12	Hereditary renal hypouricemia	Rare renal disease
RB1	Hereditary retinoblastoma	Rare neoplastic disease
FBLN5	Hereditary sensorimotor neuropathy with hyperelastic skin	Rare neurologic disease
TECPR2	Hereditary sensory and autonomic neuropathy due to TECPR2 mutation	Rare neurologic disease
ATL1	Hereditary sensory and autonomic neuropathy type 1	Rare neurologic disease
SCN9A	Hereditary sensory and autonomic neuropathy type 2	Rare neurologic disease
NTRK1	Hereditary sensory and autonomic neuropathy type 4	Rare neurologic disease
NTRK1	Hereditary sensory and autonomic neuropathy type 5	Rare neurologic disease
DST	Hereditary sensory and autonomic neuropathy type 6	Rare neurologic disease
SCN11A	Hereditary sensory and autonomic neuropathy type 7	Rare neurologic disease
PRDM12	Hereditary sensory and autonomic neuropathy type 8	Rare neurologic disease
DNMT1	Hereditary sensory neuropathy-deafness-dementia syndrome	Rare neurologic disease
BRCA1	Hereditary site-specific ovarian cancer syndrome	Rare neoplastic disease
SLC4A1	Hereditary spherocytosis	Rare hematologic disease
SRC	Hereditary thrombocytopenia with early-onset myelofibrosis	Rare hematologic disease
SERPINC1	Hereditary thrombophilia due to congenital antithrombin deficiency	Rare hematologic disease
HRG	Hereditary thrombophilia due to congenital histidine-rich (poly-L) glycoprotein deficiency	Rare hematologic disease
ACVRL1	Heritable pulmonary arterial hypertension	Rare respiratory disease
DTNBP1	Hermansky-Pudlak syndrome type 7	Rare immune disease
BLOC1S3	Hermansky-Pudlak syndrome type 8	Rare immune disease
BLOC1S6	Hermansky-Pudlak syndrome type 9	Rare immune disease
AP3B1	Hermansky-Pudlak syndrome with neutropenia	Rare immune disease
HPS1	Hermansky-Pudlak syndrome with pulmonary fibrosis	Rare immune disease
HPS3	Hermansky-Pudlak syndrome without pulmonary fibrosis	Rare immune disease
UNC93B1	Herpes simplex virus encephalitis	Rare infectious disease
GJB6	Hidrotic ectodermal dysplasia	Rare developmental defect during embryogenesis
COL1A1	High bone mass osteogenesis imperfecta	Rare bone disease
MYC	High grade B-cell lymphoma with MYC and/ or BCL2 and/or BCL6 rearrangement	Rare neoplastic disease
SLITRK6	High myopia-sensorineural deafness syndrome	Rare otorhinolaryngologic disease
UFSP2	Hip dysplasia, Beukes type	Rare bone disease
RET	Hirschsprung disease	Rare gastroenterologic disease
PHOX2B	Hirschsprung disease-ganglioneuroblastoma syndrome	Rare developmental defect during embryogenesis
HAL	Histidinemia	Rare inborn errors of metabolism
MT-CYB	Histiocytoid cardiomyopathy	Rare cardiac disease
HNF4A	HNF1B-related autosomal dominant tubulointerstitial kidney disease	Rare endocrine disease
HNRNPDL	HNRNPDL-related limb-girdle muscular dystrophy D3	Rare neurologic disease
ATRX	Holmes-Gang syndrome	Rare developmental defect during embryogenesis
HLCS	Holocarboxylase synthetase deficiency	Rare inborn errors of metabolism
TBX5	Holt-Oram syndrome	Rare developmental defect during embryogenesis
MTHFR	Homocystinuria due to methylene tetrahydrofolate reductase deficiency	Rare inborn errors of metabolism
ABCG5	Homozygous familial hypercholesterolemia	Rare endocrine disease
DCC	Horizontal gaze palsy with progressive scoliosis	Rare ophthalmic disorder
SLC1A1	Hot water reflex epilepsy	Rare neurologic disease
DKC1	Hoyeraal-Hreidarsson syndrome	Rare developmental defect during embryogenesis
HSD17B10	HSD10 disease, atypical type	Rare developmental defect during embryogenesis
HSD17B10	HSD10 disease, infantile type	Rare inborn errors of metabolism
HSD17B10	HSD10 disease, neonatal type	Rare inborn errors of metabolism
HTRA1	HTRA1-related autosomal dominant cerebral small vessel disease	Rare neurologic disease
HTT	Huntington disease	Rare neurologic disease
PRNP	Huntington disease-like 1	Rare neurologic disease
JPH3	Huntington disease-like 2	Rare neurologic disease
C9ORF72	Huntington disease-like syndrome due to C9ORF72 expansions	Rare neurologic disease
SMARCAD1	Huriez syndrome	Rare skin disease
IDUA	Hurler syndrome	Rare inborn errors of metabolism
IDUA	Hurler-Scheie syndrome	Rare inborn errors of metabolism
ZMPSTE24	Hutchinson-Gilford progeria syndrome	Rare developmental defect during embryogenesis
MYH7	Hyaline body myopathy	Rare neurologic disease
HYAL1	Hyaluronidase deficiency	Rare inborn errors of metabolism
NDE1	Hydranencephaly	Rare developmental defect during embryogenesis
L1CAM	Hydrocephalus with stenosis of the aqueduct of Sylvius	Rare developmental defect during embryogenesis
HYLS1	Hydrolethalus	Rare developmental defect during embryogenesis
LARS2	Hydrops-lactic acidosis-sideroblastic anemia-multisystemic failure syndrome	Rare inborn errors of metabolism
KYNU	Hydroxykynureninuria	Rare neurologic disease
AICDA	Hyper-IgM syndrome type 2	Rare immune disease
CD40	Hyper-IgM syndrome type 3	Rare immune disease
UNG	Hyper-IgM syndrome type 5	Rare immune disease
NAGS	Hyperammonemia due to N-acetylglutamate synthase deficiency	Rare inborn errors of metabolism
CA5A	Hyperammonemic encephalopathy due to carbonic anhydrase VA deficiency	Rare inborn errors of metabolism
H6PD	Hyperandrogenism due to cortisone reductase deficiency	Rare endocrine disease
BLVRA	Hyperbiliverdinemia	Rare hepatic disease
CYP7A1	Hypercholesterolemia due to cholesterol 7alpha-hydroxylase deficiency	Rare endocrine disease
PIGM	Hypercoagulability syndrome due to glycosylphosphatidylinositol deficiency	Rare hematologic disease
ARHGEF9	Hyperekplexia-epilepsy syndrome	Rare developmental defect during embryogenesis
MVK	Hyperimmunoglobulinemia D with periodic fever	Rare immune disease
GCK	Hyperinsulinism due to glucokinase deficiency	Rare inborn errors of metabolism
HNF1A	Hyperinsulinism due to HNF1A deficiency	Rare inborn errors of metabolism
HNF4A	Hyperinsulinism due to HNF4A deficiency	Rare inborn errors of metabolism
INSR	Hyperinsulinism due to INSR deficiency	Rare endocrine disease
HADH	Hyperinsulinism due to short chain 3-hydroxylacyl-CoA dehydrogenase deficiency	Rare inborn errors of metabolism
UCP2	Hyperinsulinism due to UCP2 deficiency	Rare inborn errors of metabolism
GLUD1	Hyperinsulinism-hyperammonemia syndrome	Rare inborn errors of metabolism
SCN4A	Hyperkalemic periodic paralysis	Rare neurologic disease
LIPC	Hyperlipidemia due to hepatic triacylglycerol lipase deficiency	Rare endocrine disease
AASS	Hyperlysinemia	Rare inborn errors of metabolism
GNMT	Hypermethioninemia due to glycine N-methyltransferase deficiency	Rare inborn errors of metabolism
ADK	Hypermethioninemia encephalopathy due to adenosine kinase deficiency	Rare neurologic disease
SLC25A15	Hyperornithinemia-hyperammonemia-homocitrullinuria syndrome	Rare inborn errors of metabolism
LRP5	Hyperostosis corticalis generalisata	Rare bone disease
CDC73	Hyperparathyroidism-jaw tumor syndrome	Rare endocrine disease
DNAJC12	Hyperphenylalaninemia due to DNAJC12 deficiency	Rare neurologic disease
PIGV	Hyperphosphatasia-intellectual disability syndrome	Rare developmental defect during embryogenesis
RNF43	Hyperplastic polyposis syndrome	Rare gastroenterologic disease
PRODH	Hyperprolinemia type 1	Rare inborn errors of metabolism
ALDH4A1	Hyperprolinemia type 2	Rare inborn errors of metabolism
SPECC1L	Hypertelorism, Teebi type	Rare developmental defect during embryogenesis
ABCC9	Hypertrichosis-acromegaloid facial appearance syndrome	Rare developmental defect during embryogenesis
ABCC9	Hypertrichotic osteochondrodysplasia, Cantu type	Rare developmental defect during embryogenesis
MT-TL1	Hypertrophic cardiomyopathy and renal tubular disease due to mitochondrial DNA mutation	Rare inborn errors of metabolism
TDO2	Hypertryptophanemia	Rare inborn errors of metabolism
SARS2	Hyperuricemia-pulmonary hypertension-renal failure-alkalosis syndrome	Rare inborn errors of metabolism
PSTPIP1	Hyperzincemia and hypercalprotectinemia	Rare inborn errors of metabolism
CYP27B1	Hypocalcemic vitamin D-dependent rickets	Rare endocrine disease
VDR	Hypocalcemic vitamin D-resistant rickets	Rare endocrine disease
FAM83H	Hypocalcified amelogenesis imperfecta	Rare odontologic disease
COL2A1	Hypochondrogenesis	Rare bone disease
FGFR3	Hypochondroplasia	Rare bone disease
DNASE1L3	Hypocomplementemic urticarial vasculitis	Rare systemic or rheumatologic disease
MSX1	Hypodontia-dysplasia of nails syndrome	Rare developmental defect during embryogenesis
CLDN10	Hypohidrosis-electrolyte imbalance-lacrimal gland dysfunction-ichthyosis-xerostomia syndrome	Rare renal disease
COG6	Hypohidrosis-enamel hypoplasia-palmoplantar keratoderma-intellectual disability syndrome	Rare developmental defect during embryogenesis
IKBKG	Hypohidrotic ectodermal dysplasia with immunodeficiency	Rare developmental defect during embryogenesis
AKT2	Hypoinsulinemic hypoglycemia and body hemihypertrophy	Rare endocrine disease
SCN4A	Hypokalemic periodic paralysis	Rare neurologic disease
GPR68	Hypomaturation amelogenesis imperfecta	Rare odontologic disease
DLX3	Hypomaturation-hypoplastic amelogenesis imperfecta with taurodontism	Rare odontologic disease
POLR3A	Hypomyelinating leukodystrophy-ataxia-hypodontia-hypomyelination syndrome	Rare neurologic disease
CNTNAP1	Hypomyelination neuropathy-arthrogryposis syndrome	Rare neurologic disease
TUBB4A	Hypomyelination with atrophy of basal ganglia and cerebellum	Rare neurologic disease
DARS	Hypomyelination with brain stem and spinal cord involvement and leg spasticity	Rare neurologic disease
POLR3A	Hypomyelination-cerebellar atrophy-hypoplasia of the corpus callosum syndrome	Rare neurologic disease
FAM126A	Hypomyelination-congenital cataract syndrome	Rare developmental defect during embryogenesis
POLR3B	Hypomyelination-hypogonadotropic hypogonadism-hypodontia syndrome	Rare neurologic disease
GATA3	Hypoparathyroidism-sensorineural deafness-renal disease syndrome	Rare renal disease
ENPP1	Hypopigmentation-punctate palmoplantar keratoderma syndrome	Rare skin disease
PLG	Hypoplasminogenemia	Rare hematologic disease
ACP4	Hypoplastic amelogenesis imperfecta	Rare odontologic disease
GJA1	Hypoplastic left heart syndrome	Rare developmental defect during embryogenesis
RFX6	Hypoplastic pancreas-intestinal atresia-hypoplastic gallbladder syndrome	Rare developmental defect during embryogenesis
SHH	Hypoplastic tibiae-postaxial polydactyly syndrome	Rare developmental defect during embryogenesis
SMCHD1	Hyposmia-nasal and ocular hypoplasia-hypogonadotropic hypogonadism syndrome	Rare developmental defect during embryogenesis
POU1F1	Hypothyroidism due to deficient transcription factors involved in pituitary development or function	Rare endocrine disease
TSHR	Hypothyroidism due to TSH receptor mutations	Rare endocrine disease
MRPS22	Hypotonia with lactic acidemia and hyperammonemia	Rare inborn errors of metabolism
SLC3A1	Hypotonia-cystinuria syndrome	Rare inborn errors of metabolism
NALCN	Hypotonia-speech impairment-severe cognitive delay syndrome	Rare neurologic disease
LSS	Hypotrichosis simplex	Rare skin disease
KRT74	Hypotrichosis simplex of the scalp	Rare skin disease
CDH3	Hypotrichosis with juvenile macular degeneration	Rare ophthalmic disorder
SOX18	Hypotrichosis-lymphedema-telangiectasia-renal defect syndrome	Rare skin disease
HPRT1	Hypoxanthine guanine phosphoribosyltransferase partial deficiency	Rare renal disease
DNMT3B	ICF syndrome	Rare immune disease
MBTPS2	Ichthyosis follicularis-alopecia-photophobia syndrome	Rare skin disease
KRT1	Ichthyosis hystrix of Curth-Macklin	Rare skin disease
ST14	Ichthyosis-hypotrichosis syndrome	Rare skin disease
SLC27A4	Ichthyosis-prematurity syndrome	Rare skin disease
ADAMTS17	Ichthyosis-short stature-brachydactyly-microspherophakia syndrome	Rare developmental defect during embryogenesis
CRLF1	Idiopathic achalasia	Rare gastroenterologic disease
PRF1	Idiopathic aplastic anemia	Rare hematologic disease
CFTR	Idiopathic bronchiectasis	Rare respiratory disease
UNC119	Idiopathic CD4 lymphocytopenia	Rare immune disease
KISS1R	Idiopathic central precocious puberty	Rare endocrine disease
ADCY10	Idiopathic hypercalciuria	Rare renal disease
WNT3A	Idiopathic juvenile osteoporosis	Rare bone disease
SFTPA1	Idiopathic pulmonary fibrosis	Rare respiratory disease
SCN5A	Idiopathic ventricular fibrillation, non Brugada type	Rare cardiac disease
IL21	IL21-related infantile inflammatory bowel disease	Rare gastroenterologic disease
CDKN1C	IMAGe syndrome	Rare developmental defect during embryogenesis
AMN	Imerslund-Gräsbeck syndrome	Rare hematologic disease
SLC6A20	Iminoglycinuria	Rare inborn errors of metabolism
IL10	Immune dysregulation-inflammatory bowel disease-arthritis-recurrent infections syndrome	Rare gastroenterologic disease
RIPK1	Immune dysregulation-inflammatory bowel disease-arthritis-recurrent infections-lymphopenia syndrome	Rare gastroenterologic disease
FOXP3	Immune dysregulation-polyendocrinopathy-enteropathy-X-linked syndrome	Rare immune disease
FCGR2C	Immune thrombocytopenia	others
TAP2	Immunodeficiency by defective expression of MHC class I	Rare immune disease
RFX5	Immunodeficiency by defective expression of MHC class II	Rare immune disease
C2	Immunodeficiency due to a classical component pathway complement deficiency	Rare immune disease
C5	Immunodeficiency due to a late component of complement deficiency	Rare immune disease
IL2RA	Immunodeficiency due to CD25 deficiency	Rare immune disease
FCN3	Immunodeficiency due to ficolin3 deficiency	Rare immune disease
IRAK4	Immunodeficiency due to interleukin-1 receptor-associated kinase-4 deficiency	Rare immune disease
MASP2	Immunodeficiency due to MASP-2 deficiency	Rare immune disease
CFH	Immunodeficiency with factor H anomaly	Rare immune disease
CFI	Immunodeficiency with factor I anomaly	Rare immune disease
CFH	Immunoglobulin-mediated membranoproliferative glomerulonephritis	Rare renal disease
VCP	Inclusion body myopathy with Paget disease of bone and frontotemporal dementia	Rare neurologic disease
IKBKG	Incontinentia pigmenti	Rare developmental defect during embryogenesis
SFTPB	Infant acute respiratory distress syndrome	Rare respiratory disease
BSND	Infantile Bartter syndrome with sensorineural deafness	Rare renal disease
ACO2	Infantile cerebellar-retinal degeneration	Rare neurologic disease
MED17	Infantile cerebral and cerebellar atrophy with postnatal progressive microcephaly	Rare neurologic disease
PRRT2	Infantile convulsions and choreoathetosis	Rare neurologic disease
SLC6A3	Infantile dystonia-parkinsonism	Rare neurologic disease
ARX	Infantile epileptic-dyskinetic encephalopathy	Rare neurologic disease
SLC6A9	Infantile glycine encephalopathy	Rare neurologic disease
MRPL44	Infantile hypertrophic cardiomyopathy due to MRPL44 deficiency	Rare cardiac disease
ALPL	Infantile hypophosphatasia	Rare bone disease
SYT1	Infantile hypotonia-oculomotor anomalies-hyperkinetic movements-developmental delay syndrome	Rare neurologic disease
TGFB1	Infantile inflammatory bowel disease with neurological involvement	Rare gastroenterologic disease
PSAP	Infantile Krabbe disease	Rare inborn errors of metabolism
PTRH2	Infantile multisystem neurologic-endocrine-pancreatic disease	Rare developmental defect during embryogenesis
NOTCH3	Infantile myofibromatosis	Rare skin disease
NPHP3	Infantile nephronophthisis	Rare renal disease
PLA2G6	Infantile neuroaxonal dystrophy	Rare neurologic disease
OSTM1	Infantile osteopetrosis with neuroaxonal dysplasia	Rare bone disease
PEX2	Infantile Refsum disease	Rare inborn errors of metabolism
SLC19A3	Infantile spasms-psychomotor retardation-progressive brain atrophy-basal ganglia disease syndrome	Rare developmental defect during embryogenesis
ANTXR2	Infantile systemic hyalinosis	Rare bone disease
ALS2	Infantile-onset ascending hereditary spastic paralysis	Rare neurologic disease
PDE10A	Infantile-onset generalized dyskinesia with orofacial involvement	Rare neoplastic disease
TNK2	Infantile-onset mesial temporal lobe epilepsy with severe cognitive regression	Rare neurologic disease
OTULIN	Infantile-onset periodic fever-panniculitis-dermatosis syndrome	Rare systemic or rheumatologic disease
OAS1	Infantile-onset pulmonary alveolar proteinosis-hypogammaglobulinemia	Rare respiratory disease
[truncated: 1,855 more rows]
