# Supplementary material for: Discovering potential interactions between rare diseases and COVID-19 by combining mechanistic models of viral infection with statistical modeling
Source: Hum Mol Genet. 2022 Jan 12;31(12):2078–89. doi: 10.1093/hmg/ddac007 (PMC9239744; doi:10.1093/hmg/ddac007)
Supplement: Additional_table_2_ddac007 [file additional_table_2_ddac007.xlsx]

## Sheet: Legend
Additional table 2
Genes causative of rare diseases located within signaling circuits and the potential effect of their knock-down in the circuits (log2 fold change: log2FC column), along with the statistical test value, the p-value (both unadjusted and adjusted for multiple testing, and the functional role of the affected circuits according to the COVID-19 hallmarks, Uniprot functions and GO terms.

## Sheet: Additional Table 2
RD_clasification	Rare disease	ORPHAN_gen	Allocated_circuit	log2FC	stat_ks.test	p_value	p_value_adj	Adhesion	Apoptosis	Host.virus.interaction	Inflammatory.response	Immune.activity	Anti.viral.defense	Endocytosis	Replication	Energetics	UniProt.funs	GO.funs
Rare systemic or rheumatologic disease	X-linked Ehlers-Danlos syndrome	FLNA	MAPK signaling pathway: JUN	NA	0.00368197	0.999793	1								Y		Transcription regulation, Transcription	GO:0045944, GO:0045893, GO:0060395, GO:0007179, GO:0007184, GO:2000144, GO:0043923, GO:0043922, GO:0045892, GO:0043392, GO:0043547
Rare bone disease	Otopalatodigital syndrome type 2	FLNA	MAPK signaling pathway: JUN	NA	0.00368197	0.999793	1								Y		Transcription regulation, Transcription	GO:0045944, GO:0045893, GO:0060395, GO:0007179, GO:0007184, GO:2000144, GO:0043923, GO:0043922, GO:0045892, GO:0043392, GO:0043547
Rare developmental defect during embryogenesis	Radio-ulnar synostosis-amegakaryocytic thrombocytopenia syndrome	MECOM	MAPK signaling pathway: JUN	NA	0.99977	0	0								Y		Transcription regulation, Transcription	GO:0045944, GO:0045893, GO:0060395, GO:0007179, GO:0007184, GO:2000144, GO:0043923, GO:0043922, GO:0045892, GO:0043392, GO:0043547
others	Myelodysplastic syndrome	MECOM	MAPK signaling pathway: JUN	NA	0.99977	0	0								Y		Transcription regulation, Transcription	GO:0045944, GO:0045893, GO:0060395, GO:0007179, GO:0007184, GO:2000144, GO:0043923, GO:0043922, GO:0045892, GO:0043392, GO:0043547
Rare bone disease	Terminal osseous dysplasia-pigmentary defects syndrome	FLNA	MAPK signaling pathway: JUN	NA	0.00368197	0.999793	1								Y		Transcription regulation, Transcription	GO:0045944, GO:0045893, GO:0060395, GO:0007179, GO:0007184, GO:2000144, GO:0043923, GO:0043922, GO:0045892, GO:0043392, GO:0043547
Rare bone disease	Otopalatodigital syndrome type 1	FLNA	MAPK signaling pathway: JUN	NA	0.00368197	0.999793	1								Y		Transcription regulation, Transcription	GO:0045944, GO:0045893, GO:0060395, GO:0007179, GO:0007184, GO:2000144, GO:0043923, GO:0043922, GO:0045892, GO:0043392, GO:0043547
Rare endocrine disease	AKT2-related familial partial lipodystrophy	AKT2	MAPK signaling pathway: JUN	NA	0.033713	5.26233e-09	2.6503e-08								Y		Transcription regulation, Transcription	GO:0045944, GO:0045893, GO:0060395, GO:0007179, GO:0007184, GO:2000144, GO:0043923, GO:0043922, GO:0045892, GO:0043392, GO:0043547
Rare systemic or rheumatologic disease	Tumor necrosis factor receptor 1 associated periodic syndrome	TNFRSF1A	MAPK signaling pathway: JUN	NA	0.00316419	0.999994	1								Y		Transcription regulation, Transcription	GO:0045944, GO:0045893, GO:0060395, GO:0007179, GO:0007184, GO:2000144, GO:0043923, GO:0043922, GO:0045892, GO:0043392, GO:0043547
Rare developmental defect during embryogenesis	X-linked keloid scarring-reduced joint mobility-increased optic cup-to-disc ratio syndrome	FLNA	MAPK signaling pathway: JUN	NA	0.00368197	0.999793	1								Y		Transcription regulation, Transcription	GO:0045944, GO:0045893, GO:0060395, GO:0007179, GO:0007184, GO:2000144, GO:0043923, GO:0043922, GO:0045892, GO:0043392, GO:0043547
Rare gastroenterologic disease	Neuronal intestinal pseudoobstruction	FLNA	MAPK signaling pathway: JUN	NA	0.00368197	0.999793	1								Y		Transcription regulation, Transcription	GO:0045944, GO:0045893, GO:0060395, GO:0007179, GO:0007184, GO:2000144, GO:0043923, GO:0043922, GO:0045892, GO:0043392, GO:0043547
Rare cardiac disease	Familial isolated restrictive cardiomyopathy	FLNC	MAPK signaling pathway: JUN	NA	0.000115062	1	1								Y		Transcription regulation, Transcription	GO:0045944, GO:0045893, GO:0060395, GO:0007179, GO:0007184, GO:2000144, GO:0043923, GO:0043922, GO:0045892, GO:0043392, GO:0043547
Rare hematologic disease	Macrothrombocytopenia-lymphedema-developmental delay-facial dysmorphism-camptodactyly syndrome	CDC42	MAPK signaling pathway: JUN	NA	0.00632839	0.877282	1								Y		Transcription regulation, Transcription	GO:0045944, GO:0045893, GO:0060395, GO:0007179, GO:0007184, GO:2000144, GO:0043923, GO:0043922, GO:0045892, GO:0043392, GO:0043547
Rare neoplastic disease	Acute myeloid leukemia with inv(3)(q21q26.2) or t(3;3)(q21;q26.2)	MECOM	MAPK signaling pathway: JUN	NA	0.99977	0	0								Y		Transcription regulation, Transcription	GO:0045944, GO:0045893, GO:0060395, GO:0007179, GO:0007184, GO:2000144, GO:0043923, GO:0043922, GO:0045892, GO:0043392, GO:0043547
Rare bone disease	Atelosteogenesis type III	FLNB	MAPK signaling pathway: JUN	NA	0.000805431	1	1								Y		Transcription regulation, Transcription	GO:0045944, GO:0045893, GO:0060395, GO:0007179, GO:0007184, GO:2000144, GO:0043923, GO:0043922, GO:0045892, GO:0043392, GO:0043547
Rare bone disease	Melnick-Needles syndrome	FLNA	MAPK signaling pathway: JUN	NA	0.00368197	0.999793	1								Y		Transcription regulation, Transcription	GO:0045944, GO:0045893, GO:0060395, GO:0007179, GO:0007184, GO:2000144, GO:0043923, GO:0043922, GO:0045892, GO:0043392, GO:0043547
Rare neurologic disease	Congenital fiber-type disproportion myopathy	MAP3K20	MAPK signaling pathway: JUN	NA	0.173743	0	0								Y		Transcription regulation, Transcription	GO:0045944, GO:0045893, GO:0060395, GO:0007179, GO:0007184, GO:2000144, GO:0043923, GO:0043922, GO:0045892, GO:0043392, GO:0043547
Rare developmental defect during embryogenesis	Split-foot malformation-mesoaxial polydactyly syndrome	MAP3K20	MAPK signaling pathway: JUN	NA	0.173743	0	0								Y		Transcription regulation, Transcription	GO:0045944, GO:0045893, GO:0060395, GO:0007179, GO:0007184, GO:2000144, GO:0043923, GO:0043922, GO:0045892, GO:0043392, GO:0043547
non_rare_in_europe	NON RARE IN EUROPE: Multiple sclerosis	TNFRSF1A	MAPK signaling pathway: JUN	NA	0.00316419	0.999994	1								Y		Transcription regulation, Transcription	GO:0045944, GO:0045893, GO:0060395, GO:0007179, GO:0007184, GO:2000144, GO:0043923, GO:0043922, GO:0045892, GO:0043392, GO:0043547
Rare endocrine disease	Hypoinsulinemic hypoglycemia and body hemihypertrophy	AKT2	MAPK signaling pathway: JUN	NA	0.033713	5.26233e-09	2.6503e-08								Y		Transcription regulation, Transcription	GO:0045944, GO:0045893, GO:0060395, GO:0007179, GO:0007184, GO:2000144, GO:0043923, GO:0043922, GO:0045892, GO:0043392, GO:0043547
non_rare_in_europe	NON RARE IN EUROPE: Psoriatic arthritis	TNF	MAPK signaling pathway: JUN	NA	0.00316419	0.999994	1								Y		Transcription regulation, Transcription	GO:0045944, GO:0045893, GO:0060395, GO:0007179, GO:0007184, GO:2000144, GO:0043923, GO:0043922, GO:0045892, GO:0043392, GO:0043547
Rare developmental defect during embryogenesis	Congenital short bowel syndrome	FLNA	MAPK signaling pathway: JUN	NA	0.00368197	0.999793	1								Y		Transcription regulation, Transcription	GO:0045944, GO:0045893, GO:0060395, GO:0007179, GO:0007184, GO:2000144, GO:0043923, GO:0043922, GO:0045892, GO:0043392, GO:0043547
Rare bone disease	Atelosteogenesis type I	FLNB	MAPK signaling pathway: JUN	NA	0.000805431	1	1								Y		Transcription regulation, Transcription	GO:0045944, GO:0045893, GO:0060395, GO:0007179, GO:0007184, GO:2000144, GO:0043923, GO:0043922, GO:0045892, GO:0043392, GO:0043547
Rare bone disease	Larsen syndrome	FLNB	MAPK signaling pathway: JUN	NA	0.000805431	1	1								Y		Transcription regulation, Transcription	GO:0045944, GO:0045893, GO:0060395, GO:0007179, GO:0007184, GO:2000144, GO:0043923, GO:0043922, GO:0045892, GO:0043392, GO:0043547
Rare neurologic disease	Distal myopathy with posterior leg and anterior hand involvement	FLNC	MAPK signaling pathway: JUN	NA	0.000115062	1	1								Y		Transcription regulation, Transcription	GO:0045944, GO:0045893, GO:0060395, GO:0007179, GO:0007184, GO:2000144, GO:0043923, GO:0043922, GO:0045892, GO:0043392, GO:0043547
Rare developmental defect during embryogenesis	FLNA-related X-linked myxomatous valvular dysplasia	FLNA	MAPK signaling pathway: JUN	NA	0.00368197	0.999793	1								Y		Transcription regulation, Transcription	GO:0045944, GO:0045893, GO:0060395, GO:0007179, GO:0007184, GO:2000144, GO:0043923, GO:0043922, GO:0045892, GO:0043392, GO:0043547
Rare developmental defect during embryogenesis	Microcephaly-corpus callosum and cerebellar vermis hypoplasia-facial dysmorphism-intellectual disability syndrom	RAC1	MAPK signaling pathway: JUN	NA	0.00908986	0.469267	1								Y		Transcription regulation, Transcription	GO:0045944, GO:0045893, GO:0060395, GO:0007179, GO:0007184, GO:2000144, GO:0043923, GO:0043922, GO:0045892, GO:0043392, GO:0043547
Rare immune disease	Neutrophil immunodeficiency syndrome	RAC2	MAPK signaling pathway: JUN	NA	0.00126568	1	1								Y		Transcription regulation, Transcription	GO:0045944, GO:0045893, GO:0060395, GO:0007179, GO:0007184, GO:2000144, GO:0043923, GO:0043922, GO:0045892, GO:0043392, GO:0043547
Rare bone disease	Boomerang dysplasia	FLNB	MAPK signaling pathway: JUN	NA	0.000805431	1	1								Y		Transcription regulation, Transcription	GO:0045944, GO:0045893, GO:0060395, GO:0007179, GO:0007184, GO:2000144, GO:0043923, GO:0043922, GO:0045892, GO:0043392, GO:0043547
non_rare_in_europe	NON RARE IN EUROPE: Familial isolated hypertrophic cardiomyopathy	FLNC	MAPK signaling pathway: JUN	NA	0.000115062	1	1								Y		Transcription regulation, Transcription	GO:0045944, GO:0045893, GO:0060395, GO:0007179, GO:0007184, GO:2000144, GO:0043923, GO:0043922, GO:0045892, GO:0043392, GO:0043547
Rare neurologic disease	Muscle filaminopathy	FLNC	MAPK signaling pathway: JUN	NA	0.000115062	1	1								Y		Transcription regulation, Transcription	GO:0045944, GO:0045893, GO:0060395, GO:0007179, GO:0007184, GO:2000144, GO:0043923, GO:0043922, GO:0045892, GO:0043392, GO:0043547
Rare developmental defect during embryogenesis	Microcephaly-corpus callosum and cerebellar vermis hypoplasia-facial dysmorphism-intellectual disability syndrom	RAC1	MAPK signaling pathway: NFKB1	-0.00619065	0.0146703	0.047463	0.375636		Y	Y					Y		Transcription regulation, Transcription, Apoptosis, Biological rhythms, Host-virus interaction	GO:0045944, GO:0045893, GO:0010956, GO:1900127, GO:0006355, GO:0006366, GO:0010224, GO:0070431, GO:0010033, GO:0051092, GO:0071347, GO:0045892, GO:0070301, GO:0071356, GO:0019221, GO:0006954, GO:0008284, GO:0000122, GO:0043066
Rare developmental defect during embryogenesis	Polyvalvular heart disease syndrome	TAB2	MAPK signaling pathway: NFKB1	-0.00714639	0.0152457	0.0351913	0.304521		Y	Y					Y		Transcription regulation, Transcription, Apoptosis, Biological rhythms, Host-virus interaction	GO:0045944, GO:0045893, GO:0010956, GO:1900127, GO:0006355, GO:0006366, GO:0010224, GO:0070431, GO:0010033, GO:0051092, GO:0071347, GO:0045892, GO:0070301, GO:0071356, GO:0019221, GO:0006954, GO:0008284, GO:0000122, GO:0043066
Rare immune disease	NIK deficiency	MAP3K14	MAPK signaling pathway: NFKB1	-0.633945	0.746692	0	0		Y	Y					Y		Transcription regulation, Transcription, Apoptosis, Biological rhythms, Host-virus interaction	GO:0045944, GO:0045893, GO:0010956, GO:1900127, GO:0006355, GO:0006366, GO:0010224, GO:0070431, GO:0010033, GO:0051092, GO:0071347, GO:0045892, GO:0070301, GO:0071356, GO:0019221, GO:0006954, GO:0008284, GO:0000122, GO:0043066
Rare developmental defect during embryogenesis	Anhidrotic ectodermal dysplasia-immunodeficiency-osteopetrosis-lymphedema syndrome	IKBKG	MAPK signaling pathway: NFKB1	-0.000128967	0.000920492	1	1		Y	Y					Y		Transcription regulation, Transcription, Apoptosis, Biological rhythms, Host-virus interaction	GO:0045944, GO:0045893, GO:0010956, GO:1900127, GO:0006355, GO:0006366, GO:0010224, GO:0070431, GO:0010033, GO:0051092, GO:0071347, GO:0045892, GO:0070301, GO:0071356, GO:0019221, GO:0006954, GO:0008284, GO:0000122, GO:0043066
Rare developmental defect during embryogenesis	Incontinentia pigmenti	IKBKG	MAPK signaling pathway: NFKB1	-0.000128967	0.000920492	1	1		Y	Y					Y		Transcription regulation, Transcription, Apoptosis, Biological rhythms, Host-virus interaction	GO:0045944, GO:0045893, GO:0010956, GO:1900127, GO:0006355, GO:0006366, GO:0010224, GO:0070431, GO:0010033, GO:0051092, GO:0071347, GO:0045892, GO:0070301, GO:0071356, GO:0019221, GO:0006954, GO:0008284, GO:0000122, GO:0043066
Rare systemic or rheumatologic disease	Tumor necrosis factor receptor 1 associated periodic syndrome	TNFRSF1A	MAPK signaling pathway: NFKB1	-0.00721999	0.0161086	0.0219878	0.15617		Y	Y					Y		Transcription regulation, Transcription, Apoptosis, Biological rhythms, Host-virus interaction	GO:0045944, GO:0045893, GO:0010956, GO:1900127, GO:0006355, GO:0006366, GO:0010224, GO:0070431, GO:0010033, GO:0051092, GO:0071347, GO:0045892, GO:0070301, GO:0071356, GO:0019221, GO:0006954, GO:0008284, GO:0000122, GO:0043066
Rare immune disease	Neutrophil immunodeficiency syndrome	RAC2	MAPK signaling pathway: NFKB1	-0.000307412	0.00161086	1	1		Y	Y					Y		Transcription regulation, Transcription, Apoptosis, Biological rhythms, Host-virus interaction	GO:0045944, GO:0045893, GO:0010956, GO:1900127, GO:0006355, GO:0006366, GO:0010224, GO:0070431, GO:0010033, GO:0051092, GO:0071347, GO:0045892, GO:0070301, GO:0071356, GO:0019221, GO:0006954, GO:0008284, GO:0000122, GO:0043066
Rare hematologic disease	Macrothrombocytopenia-lymphedema-developmental delay-facial dysmorphism-camptodactyly syndrome	CDC42	MAPK signaling pathway: NFKB1	-0.0042721	0.0114486	0.204701	1		Y	Y					Y		Transcription regulation, Transcription, Apoptosis, Biological rhythms, Host-virus interaction	GO:0045944, GO:0045893, GO:0010956, GO:1900127, GO:0006355, GO:0006366, GO:0010224, GO:0070431, GO:0010033, GO:0051092, GO:0071347, GO:0045892, GO:0070301, GO:0071356, GO:0019221, GO:0006954, GO:0008284, GO:0000122, GO:0043066
Rare immune disease	Severe combined immunodeficiency due to IKK2 deficiency	IKBKB	MAPK signaling pathway: NFKB1	-0.147308	0.298009	0	0		Y	Y					Y		Transcription regulation, Transcription, Apoptosis, Biological rhythms, Host-virus interaction	GO:0045944, GO:0045893, GO:0010956, GO:1900127, GO:0006355, GO:0006366, GO:0010224, GO:0070431, GO:0010033, GO:0051092, GO:0071347, GO:0045892, GO:0070301, GO:0071356, GO:0019221, GO:0006954, GO:0008284, GO:0000122, GO:0043066
Rare developmental defect during embryogenesis	Fetal encasement syndrome	CHUK	MAPK signaling pathway: NFKB1	-0.0361542	0.0695547	0	0		Y	Y					Y		Transcription regulation, Transcription, Apoptosis, Biological rhythms, Host-virus interaction	GO:0045944, GO:0045893, GO:0010956, GO:1900127, GO:0006355, GO:0006366, GO:0010224, GO:0070431, GO:0010033, GO:0051092, GO:0071347, GO:0045892, GO:0070301, GO:0071356, GO:0019221, GO:0006954, GO:0008284, GO:0000122, GO:0043066
Rare bone disease	Frontometaphyseal dysplasia	MAP3K7	MAPK signaling pathway: NFKB1	-0.0473473	0.0881372	0	0		Y	Y					Y		Transcription regulation, Transcription, Apoptosis, Biological rhythms, Host-virus interaction	GO:0045944, GO:0045893, GO:0010956, GO:1900127, GO:0006355, GO:0006366, GO:0010224, GO:0070431, GO:0010033, GO:0051092, GO:0071347, GO:0045892, GO:0070301, GO:0071356, GO:0019221, GO:0006954, GO:0008284, GO:0000122, GO:0043066
non_rare_in_europe	NON RARE IN EUROPE: Psoriatic arthritis	TNF	MAPK signaling pathway: NFKB1	-0.00721999	0.0161086	0.0219878	0.141642		Y	Y					Y		Transcription regulation, Transcription, Apoptosis, Biological rhythms, Host-virus interaction	GO:0045944, GO:0045893, GO:0010956, GO:1900127, GO:0006355, GO:0006366, GO:0010224, GO:0070431, GO:0010033, GO:0051092, GO:0071347, GO:0045892, GO:0070301, GO:0071356, GO:0019221, GO:0006954, GO:0008284, GO:0000122, GO:0043066
Rare immune disease	X-linked mendelian susceptibility to mycobacterial diseases due to IKBKG deficiency	IKBKG	MAPK signaling pathway: NFKB1	-0.000128967	0.000920492	1	1		Y	Y					Y		Transcription regulation, Transcription, Apoptosis, Biological rhythms, Host-virus interaction	GO:0045944, GO:0045893, GO:0010956, GO:1900127, GO:0006355, GO:0006366, GO:0010224, GO:0070431, GO:0010033, GO:0051092, GO:0071347, GO:0045892, GO:0070301, GO:0071356, GO:0019221, GO:0006954, GO:0008284, GO:0000122, GO:0043066
Rare neoplastic disease	Ependymoma	RELA	MAPK signaling pathway: NFKB1	-0.118619	0.201933	0	0		Y	Y					Y		Transcription regulation, Transcription, Apoptosis, Biological rhythms, Host-virus interaction	GO:0045944, GO:0045893, GO:0010956, GO:1900127, GO:0006355, GO:0006366, GO:0010224, GO:0070431, GO:0010033, GO:0051092, GO:0071347, GO:0045892, GO:0070301, GO:0071356, GO:0019221, GO:0006954, GO:0008284, GO:0000122, GO:0043066
Rare developmental defect during embryogenesis	Hypohidrotic ectodermal dysplasia with immunodeficiency	IKBKG	MAPK signaling pathway: NFKB1	-0.000128967	0.000920492	1	1		Y	Y					Y		Transcription regulation, Transcription, Apoptosis, Biological rhythms, Host-virus interaction	GO:0045944, GO:0045893, GO:0010956, GO:1900127, GO:0006355, GO:0006366, GO:0010224, GO:0070431, GO:0010033, GO:0051092, GO:0071347, GO:0045892, GO:0070301, GO:0071356, GO:0019221, GO:0006954, GO:0008284, GO:0000122, GO:0043066
Rare developmental defect during embryogenesis	Cardiospondylocarpofacial syndrome	MAP3K7	MAPK signaling pathway: NFKB1	-0.0473473	0.0881372	0	0		Y	Y					Y		Transcription regulation, Transcription, Apoptosis, Biological rhythms, Host-virus interaction	GO:0045944, GO:0045893, GO:0010956, GO:1900127, GO:0006355, GO:0006366, GO:0010224, GO:0070431, GO:0010033, GO:0051092, GO:0071347, GO:0045892, GO:0070301, GO:0071356, GO:0019221, GO:0006954, GO:0008284, GO:0000122, GO:0043066
non_rare_in_europe	NON RARE IN EUROPE: Multiple sclerosis	TNFRSF1A	MAPK signaling pathway: NFKB1	-0.00721999	0.0161086	0.0219878	0.15617		Y	Y					Y		Transcription regulation, Transcription, Apoptosis, Biological rhythms, Host-virus interaction	GO:0045944, GO:0045893, GO:0010956, GO:1900127, GO:0006355, GO:0006366, GO:0010224, GO:0070431, GO:0010033, GO:0051092, GO:0071347, GO:0045892, GO:0070301, GO:0071356, GO:0019221, GO:0006954, GO:0008284, GO:0000122, GO:0043066
Rare endocrine disease	Deficiency in anterior pituitary function-variable immunodeficiency syndrome	NFKB2	MAPK signaling pathway: NFKB1	-0.0103315	0.015936	0.0242065	0.319295		Y	Y					Y		Transcription regulation, Transcription, Apoptosis, Biological rhythms, Host-virus interaction	GO:0045944, GO:0045893, GO:0010956, GO:1900127, GO:0006355, GO:0006366, GO:0010224, GO:0070431, GO:0010033, GO:0051092, GO:0071347, GO:0045892, GO:0070301, GO:0071356, GO:0019221, GO:0006954, GO:0008284, GO:0000122, GO:0043066
Rare developmental defect during embryogenesis	Polyvalvular heart disease syndrome	TAB2	MAPK signaling pathway: CDC25B	-0.0096505	0.0134622	0.0856842	0.494469								Y		Cell cycle, Mitosis, Cell division	GO:0006468
Rare bone disease	Frontometaphyseal dysplasia	MAP3K7	MAPK signaling pathway: CDC25B	-0.0599832	0.072949	0	0								Y		Cell cycle, Mitosis, Cell division	GO:0006468
non_rare_in_europe	NON RARE IN EUROPE: Multiple sclerosis	TNFRSF1A	MAPK signaling pathway: CDC25B	-0.00904939	0.0123116	0.143431	0.662173								Y		Cell cycle, Mitosis, Cell division	GO:0006468
Rare bone disease	Camurati-Engelmann disease	TGFB1	MAPK signaling pathway: CDC25B	-0.00114805	0.00253135	1	1								Y		Cell cycle, Mitosis, Cell division	GO:0006468
Rare endocrine disease	Hypoinsulinemic hypoglycemia and body hemihypertrophy	AKT2	MAPK signaling pathway: CDC25B	-0.000875676	0.00201358	1	1								Y		Cell cycle, Mitosis, Cell division	GO:0006468
Rare gastroenterologic disease	Infantile inflammatory bowel disease with neurological involvement	TGFB1	MAPK signaling pathway: CDC25B	-0.00114805	0.00253135	1	1								Y		Cell cycle, Mitosis, Cell division	GO:0006468
non_rare_in_europe	NON RARE IN EUROPE: Psoriatic arthritis	TNF	MAPK signaling pathway: CDC25B	-0.00904939	0.0123116	0.143431	0.620787								Y		Cell cycle, Mitosis, Cell division	GO:0006468
Rare systemic or rheumatologic disease	Marfan syndrome type 2	TGFBR2	MAPK signaling pathway: CDC25B	-0.00140202	0.00316419	0.999994	1								Y		Cell cycle, Mitosis, Cell division	GO:0006468
Rare systemic or rheumatologic disease	Tumor necrosis factor receptor 1 associated periodic syndrome	TNFRSF1A	MAPK signaling pathway: CDC25B	-0.00904939	0.0123116	0.143431	0.662173								Y		Cell cycle, Mitosis, Cell division	GO:0006468
Rare skin disease	Multiple self-healing squamous epithelioma	TGFBR1	MAPK signaling pathway: CDC25B	-0.000590191	0.00155333	1	1								Y		Cell cycle, Mitosis, Cell division	GO:0006468
Rare endocrine disease	AKT2-related familial partial lipodystrophy	AKT2	MAPK signaling pathway: CDC25B	-0.000875676	0.00201358	1	1								Y		Cell cycle, Mitosis, Cell division	GO:0006468
Rare developmental defect during embryogenesis	Cardiospondylocarpofacial syndrome	MAP3K7	MAPK signaling pathway: CDC25B	-0.0599832	0.072949	0	0								Y		Cell cycle, Mitosis, Cell division	GO:0006468
Rare systemic or rheumatologic disease	Loeys-Dietz syndrome	TGFBR1	MAPK signaling pathway: CDC25B	-0.000590191	0.00155333	1	1								Y		Cell cycle, Mitosis, Cell division	GO:0006468
Rare neurologic disease	Vogt-Koyanagi-Harada disease	FAS	MAPK signaling pathway: CDC25B	-0.000758025	0.00189852	1	1								Y		Cell cycle, Mitosis, Cell division	GO:0006468
Rare bone disease	Camurati-Engelmann disease	TGFB1	MAPK signaling pathway: ATF4	-0.0011461	0.0022437	1	1								Y		Transcription regulation, Transcription, Biological rhythms	GO:0045944, GO:0045893, GO:1990440, GO:0034976
Rare ophthalmic disorder	Martinique crinkled retinal pigment epitheliopathy	MAPKAPK3	MAPK signaling pathway: ATF4	-0.0697575	0.0860085	0	0								Y		Transcription regulation, Transcription, Biological rhythms	GO:0045944, GO:0045893, GO:1990440, GO:0034976
Rare systemic or rheumatologic disease	Marfan syndrome type 2	TGFBR2	MAPK signaling pathway: ATF4	-0.00139977	0.00327925	0.999985	1								Y		Transcription regulation, Transcription, Biological rhythms	GO:0045944, GO:0045893, GO:1990440, GO:0034976
Rare skin disease	Multiple self-healing squamous epithelioma	TGFBR1	MAPK signaling pathway: ATF4	-0.000589341	0.00138074	1	1								Y		Transcription regulation, Transcription, Biological rhythms	GO:0045944, GO:0045893, GO:1990440, GO:0034976
Rare endocrine disease	Hypoinsulinemic hypoglycemia and body hemihypertrophy	AKT2	MAPK signaling pathway: ATF4	-0.000874371	0.00218617	1	1								Y		Transcription regulation, Transcription, Biological rhythms	GO:0045944, GO:0045893, GO:1990440, GO:0034976
Rare bone disease	Frontometaphyseal dysplasia	MAP3K7	MAPK signaling pathway: ATF4	-0.0598929	0.0724888	0	0								Y		Transcription regulation, Transcription, Biological rhythms	GO:0045944, GO:0045893, GO:1990440, GO:0034976
Rare endocrine disease	AKT2-related familial partial lipodystrophy	AKT2	MAPK signaling pathway: ATF4	-0.000874371	0.00218617	1	1								Y		Transcription regulation, Transcription, Biological rhythms	GO:0045944, GO:0045893, GO:1990440, GO:0034976
non_rare_in_europe	NON RARE IN EUROPE: Multiple sclerosis	TNFRSF1A	MAPK signaling pathway: ATF4	-0.00903527	0.0115062	0.20007	0.852606								Y		Transcription regulation, Transcription, Biological rhythms	GO:0045944, GO:0045893, GO:1990440, GO:0034976
Rare gastroenterologic disease	Infantile inflammatory bowel disease with neurological involvement	TGFB1	MAPK signaling pathway: ATF4	-0.0011461	0.0022437	1	1								Y		Transcription regulation, Transcription, Biological rhythms	GO:0045944, GO:0045893, GO:1990440, GO:0034976
Rare systemic or rheumatologic disease	Tumor necrosis factor receptor 1 associated periodic syndrome	TNFRSF1A	MAPK signaling pathway: ATF4	-0.00903527	0.0115062	0.20007	0.852606								Y		Transcription regulation, Transcription, Biological rhythms	GO:0045944, GO:0045893, GO:1990440, GO:0034976
non_rare_in_europe	NON RARE IN EUROPE: Psoriatic arthritis	TNF	MAPK signaling pathway: ATF4	-0.00903527	0.0115062	0.20007	0.803179								Y		Transcription regulation, Transcription, Biological rhythms	GO:0045944, GO:0045893, GO:1990440, GO:0034976
Rare developmental defect during embryogenesis	Cardiospondylocarpofacial syndrome	MAP3K7	MAPK signaling pathway: ATF4	-0.0598929	0.0724888	0	0								Y		Transcription regulation, Transcription, Biological rhythms	GO:0045944, GO:0045893, GO:1990440, GO:0034976
Rare systemic or rheumatologic disease	Loeys-Dietz syndrome	TGFBR1	MAPK signaling pathway: ATF4	-0.000589341	0.00138074	1	1								Y		Transcription regulation, Transcription, Biological rhythms	GO:0045944, GO:0045893, GO:1990440, GO:0034976
Rare neurologic disease	Vogt-Koyanagi-Harada disease	FAS	MAPK signaling pathway: ATF4	-0.000756814	0.00166839	1	1								Y		Transcription regulation, Transcription, Biological rhythms	GO:0045944, GO:0045893, GO:1990440, GO:0034976
Rare developmental defect during embryogenesis	Polyvalvular heart disease syndrome	TAB2	MAPK signaling pathway: ATF4	-0.00963525	0.0123691	0.139938	0.760055								Y		Transcription regulation, Transcription, Biological rhythms	GO:0045944, GO:0045893, GO:1990440, GO:0034976
Rare systemic or rheumatologic disease	Tumor necrosis factor receptor 1 associated periodic syndrome	TNFRSF1A	MAPK signaling pathway: MEF2C	-0.00904939	0.0138074	0.0727538	0.395153		Y						Y		Transcription regulation, Transcription, Apoptosis, Neurogenesis, Differentiation	GO:0045944, GO:0045893, GO:0000165, GO:0006355, GO:2001016, GO:0030279, GO:0071374, GO:2000727, GO:0006366, GO:0071560, GO:0010628
Rare developmental defect during embryogenesis	5q14.3 microdeletion syndrome	MEF2C	MAPK signaling pathway: MEF2C	-6.64386	1	0	0		Y						Y		Transcription regulation, Transcription, Apoptosis, Neurogenesis, Differentiation	GO:0045944, GO:0045893, GO:0000165, GO:0006355, GO:2001016, GO:0030279, GO:0071374, GO:2000727, GO:0006366, GO:0071560, GO:0010628
Rare systemic or rheumatologic disease	Loeys-Dietz syndrome	TGFBR1	MAPK signaling pathway: MEF2C	-0.000590191	0.00143827	1	1		Y						Y		Transcription regulation, Transcription, Apoptosis, Neurogenesis, Differentiation	GO:0045944, GO:0045893, GO:0000165, GO:0006355, GO:2001016, GO:0030279, GO:0071374, GO:2000727, GO:0006366, GO:0071560, GO:0010628
Rare developmental defect during embryogenesis	Cardiospondylocarpofacial syndrome	MAP3K7	MAPK signaling pathway: MEF2C	-0.0599832	0.0787596	0	0		Y						Y		Transcription regulation, Transcription, Apoptosis, Neurogenesis, Differentiation	GO:0045944, GO:0045893, GO:0000165, GO:0006355, GO:2001016, GO:0030279, GO:0071374, GO:2000727, GO:0006366, GO:0071560, GO:0010628
Rare endocrine disease	AKT2-related familial partial lipodystrophy	AKT2	MAPK signaling pathway: MEF2C	-0.000875675	0.00212864	1	1		Y						Y		Transcription regulation, Transcription, Apoptosis, Neurogenesis, Differentiation	GO:0045944, GO:0045893, GO:0000165, GO:0006355, GO:2001016, GO:0030279, GO:0071374, GO:2000727, GO:0006366, GO:0071560, GO:0010628
Rare bone disease	Frontometaphyseal dysplasia	MAP3K7	MAPK signaling pathway: MEF2C	-0.0599832	0.0787596	0	0		Y						Y		Transcription regulation, Transcription, Apoptosis, Neurogenesis, Differentiation	GO:0045944, GO:0045893, GO:0000165, GO:0006355, GO:2001016, GO:0030279, GO:0071374, GO:2000727, GO:0006366, GO:0071560, GO:0010628
Rare bone disease	Camurati-Engelmann disease	TGFB1	MAPK signaling pathway: MEF2C	-0.00114805	0.00253135	1	1		Y						Y		Transcription regulation, Transcription, Apoptosis, Neurogenesis, Differentiation	GO:0045944, GO:0045893, GO:0000165, GO:0006355, GO:2001016, GO:0030279, GO:0071374, GO:2000727, GO:0006366, GO:0071560, GO:0010628
Rare skin disease	Multiple self-healing squamous epithelioma	TGFBR1	MAPK signaling pathway: MEF2C	-0.000590191	0.00143827	1	1		Y						Y		Transcription regulation, Transcription, Apoptosis, Neurogenesis, Differentiation	GO:0045944, GO:0045893, GO:0000165, GO:0006355, GO:2001016, GO:0030279, GO:0071374, GO:2000727, GO:0006366, GO:0071560, GO:0010628
Rare endocrine disease	Hypoinsulinemic hypoglycemia and body hemihypertrophy	AKT2	MAPK signaling pathway: MEF2C	-0.000875675	0.00212864	1	1		Y						Y		Transcription regulation, Transcription, Apoptosis, Neurogenesis, Differentiation	GO:0045944, GO:0045893, GO:0000165, GO:0006355, GO:2001016, GO:0030279, GO:0071374, GO:2000727, GO:0006366, GO:0071560, GO:0010628
Rare developmental defect during embryogenesis	Polyvalvular heart disease syndrome	TAB2	MAPK signaling pathway: MEF2C	-0.00965049	0.0146128	0.0488733	0.347126		Y						Y		Transcription regulation, Transcription, Apoptosis, Neurogenesis, Differentiation	GO:0045944, GO:0045893, GO:0000165, GO:0006355, GO:2001016, GO:0030279, GO:0071374, GO:2000727, GO:0006366, GO:0071560, GO:0010628
non_rare_in_europe	NON RARE IN EUROPE: Psoriatic arthritis	TNF	MAPK signaling pathway: MEF2C	-0.00904939	0.0138074	0.0727538	0.366415		Y						Y		Transcription regulation, Transcription, Apoptosis, Neurogenesis, Differentiation	GO:0045944, GO:0045893, GO:0000165, GO:0006355, GO:2001016, GO:0030279, GO:0071374, GO:2000727, GO:0006366, GO:0071560, GO:0010628
Rare systemic or rheumatologic disease	Marfan syndrome type 2	TGFBR2	MAPK signaling pathway: MEF2C	-0.00140202	0.00310666	0.999996	1		Y						Y		Transcription regulation, Transcription, Apoptosis, Neurogenesis, Differentiation	GO:0045944, GO:0045893, GO:0000165, GO:0006355, GO:2001016, GO:0030279, GO:0071374, GO:2000727, GO:0006366, GO:0071560, GO:0010628
Rare neurologic disease	Vogt-Koyanagi-Harada disease	FAS	MAPK signaling pathway: MEF2C	-0.000758025	0.00201358	1	1		Y						Y		Transcription regulation, Transcription, Apoptosis, Neurogenesis, Differentiation	GO:0045944, GO:0045893, GO:0000165, GO:0006355, GO:2001016, GO:0030279, GO:0071374, GO:2000727, GO:0006366, GO:0071560, GO:0010628
Rare gastroenterologic disease	Infantile inflammatory bowel disease with neurological involvement	TGFB1	MAPK signaling pathway: MEF2C	-0.00114805	0.00253135	1	1		Y						Y		Transcription regulation, Transcription, Apoptosis, Neurogenesis, Differentiation	GO:0045944, GO:0045893, GO:0000165, GO:0006355, GO:2001016, GO:0030279, GO:0071374, GO:2000727, GO:0006366, GO:0071560, GO:0010628
non_rare_in_europe	NON RARE IN EUROPE: Multiple sclerosis	TNFRSF1A	MAPK signaling pathway: MEF2C	-0.00904939	0.0138074	0.0727538	0.395153		Y						Y		Transcription regulation, Transcription, Apoptosis, Neurogenesis, Differentiation	GO:0045944, GO:0045893, GO:0000165, GO:0006355, GO:2001016, GO:0030279, GO:0071374, GO:2000727, GO:0006366, GO:0071560, GO:0010628
Rare developmental defect during embryogenesis	Polyvalvular heart disease syndrome	TAB2	MAPK signaling pathway: MAX	-0.0096505	0.0130595	0.103158	0.583158								Y		Transcription regulation, Transcription
Rare bone disease	Frontometaphyseal dysplasia	MAP3K7	MAPK signaling pathway: MAX	-0.0599832	0.0736394	0	0								Y		Transcription regulation, Transcription
Rare skin disease	Multiple self-healing squamous epithelioma	TGFBR1	MAPK signaling pathway: MAX	-0.000590193	0.00132321	1	1								Y		Transcription regulation, Transcription
non_rare_in_europe	NON RARE IN EUROPE: Multiple sclerosis	TNFRSF1A	MAPK signaling pathway: MAX	-0.00904939	0.0128294	0.114408	0.546395								Y		Transcription regulation, Transcription
non_rare_in_europe	NON RARE IN EUROPE: Psoriatic arthritis	TNF	MAPK signaling pathway: MAX	-0.00904939	0.0128294	0.114408	0.511143								Y		Transcription regulation, Transcription
Rare developmental defect during embryogenesis	Cardiospondylocarpofacial syndrome	MAP3K7	MAPK signaling pathway: MAX	-0.0599832	0.0736394	0	0								Y		Transcription regulation, Transcription
Rare neurologic disease	Vogt-Koyanagi-Harada disease	FAS	MAPK signaling pathway: MAX	-0.000758027	0.00166839	1	1								Y		Transcription regulation, Transcription
Rare bone disease	Camurati-Engelmann disease	TGFB1	MAPK signaling pathway: MAX	-0.00114805	0.00212864	1	1								Y		Transcription regulation, Transcription
Rare endocrine disease	AKT2-related familial partial lipodystrophy	AKT2	MAPK signaling pathway: MAX	-0.000875677	0.00195605	1	1								Y		Transcription regulation, Transcription
Rare endocrine disease	Hypoinsulinemic hypoglycemia and body hemihypertrophy	AKT2	MAPK signaling pathway: MAX	-0.000875677	0.00195605	1	1								Y		Transcription regulation, Transcription
Rare systemic or rheumatologic disease	Loeys-Dietz syndrome	TGFBR1	MAPK signaling pathway: MAX	-0.000590193	0.00132321	1	1								Y		Transcription regulation, Transcription
Rare systemic or rheumatologic disease	Tumor necrosis factor receptor 1 associated periodic syndrome	TNFRSF1A	MAPK signaling pathway: MAX	-0.00904939	0.0128294	0.114408	0.546395								Y		Transcription regulation, Transcription
Rare systemic or rheumatologic disease	Marfan syndrome type 2	TGFBR2	MAPK signaling pathway: MAX	-0.00140202	0.00327925	0.999985	1								Y		Transcription regulation, Transcription
Rare gastroenterologic disease	Infantile inflammatory bowel disease with neurological involvement	TGFB1	MAPK signaling pathway: MAX	-0.00114805	0.00212864	1	1								Y		Transcription regulation, Transcription
Rare endocrine disease	AKT2-related familial partial lipodystrophy	AKT2	MAPK signaling pathway: DDIT3	-0.000875678	0.00201358	1	1		Y				Y		Y		Transcription regulation, Transcription, Stress response, Apoptosis, Growth arrest, Wnt signaling pathway, Unfolded protein response, Cell cycle	GO:0045944, GO:0045893, GO:0007050, GO:1990440, GO:0034976, GO:2000016, GO:1903026, GO:0006986, GO:0032792, GO:0045454, GO:0070059, GO:0042789, GO:0045892, GO:0043433, GO:0000122, GO:0043161
Rare bone disease	Frontometaphyseal dysplasia	MAP3K7	MAPK signaling pathway: DDIT3	-0.0599832	0.0742147	0	0		Y				Y		Y		Transcription regulation, Transcription, Stress response, Apoptosis, Growth arrest, Wnt signaling pathway, Unfolded protein response, Cell cycle	GO:0045944, GO:0045893, GO:0007050, GO:1990440, GO:0034976, GO:2000016, GO:1903026, GO:0006986, GO:0032792, GO:0045454, GO:0070059, GO:0042789, GO:0045892, GO:0043433, GO:0000122, GO:0043161
Rare bone disease	Camurati-Engelmann disease	TGFB1	MAPK signaling pathway: DDIT3	-0.00114805	0.00235876	1	1		Y				Y		Y		Transcription regulation, Transcription, Stress response, Apoptosis, Growth arrest, Wnt signaling pathway, Unfolded protein response, Cell cycle	GO:0045944, GO:0045893, GO:0007050, GO:1990440, GO:0034976, GO:2000016, GO:1903026, GO:0006986, GO:0032792, GO:0045454, GO:0070059, GO:0042789, GO:0045892, GO:0043433, GO:0000122, GO:0043161
Rare endocrine disease	Hypoinsulinemic hypoglycemia and body hemihypertrophy	AKT2	MAPK signaling pathway: DDIT3	-0.000875678	0.00201358	1	1		Y				Y		Y		Transcription regulation, Transcription, Stress response, Apoptosis, Growth arrest, Wnt signaling pathway, Unfolded protein response, Cell cycle	GO:0045944, GO:0045893, GO:0007050, GO:1990440, GO:0034976, GO:2000016, GO:1903026, GO:0006986, GO:0032792, GO:0045454, GO:0070059, GO:0042789, GO:0045892, GO:0043433, GO:0000122, GO:0043161
Rare developmental defect during embryogenesis	Cardiospondylocarpofacial syndrome	MAP3K7	MAPK signaling pathway: DDIT3	-0.0599832	0.0742147	0	0		Y				Y		Y		Transcription regulation, Transcription, Stress response, Apoptosis, Growth arrest, Wnt signaling pathway, Unfolded protein response, Cell cycle	GO:0045944, GO:0045893, GO:0007050, GO:1990440, GO:0034976, GO:2000016, GO:1903026, GO:0006986, GO:0032792, GO:0045454, GO:0070059, GO:0042789, GO:0045892, GO:0043433, GO:0000122, GO:0043161
Rare systemic or rheumatologic disease	Tumor necrosis factor receptor 1 associated periodic syndrome	TNFRSF1A	MAPK signaling pathway: DDIT3	-0.00904939	0.0129444	0.108662	0.528061		Y				Y		Y		Transcription regulation, Transcription, Stress response, Apoptosis, Growth arrest, Wnt signaling pathway, Unfolded protein response, Cell cycle	GO:0045944, GO:0045893, GO:0007050, GO:1990440, GO:0034976, GO:2000016, GO:1903026, GO:0006986, GO:0032792, GO:0045454, GO:0070059, GO:0042789, GO:0045892, GO:0043433, GO:0000122, GO:0043161
Rare developmental defect during embryogenesis	Polyvalvular heart disease syndrome	TAB2	MAPK signaling pathway: DDIT3	-0.0096505	0.0138649	0.0707684	0.426149		Y				Y		Y		Transcription regulation, Transcription, Stress response, Apoptosis, Growth arrest, Wnt signaling pathway, Unfolded protein response, Cell cycle	GO:0045944, GO:0045893, GO:0007050, GO:1990440, GO:0034976, GO:2000016, GO:1903026, GO:0006986, GO:0032792, GO:0045454, GO:0070059, GO:0042789, GO:0045892, GO:0043433, GO:0000122, GO:0043161
Rare neurologic disease	Vogt-Koyanagi-Harada disease	FAS	MAPK signaling pathway: DDIT3	-0.000758028	0.00178345	1	1		Y				Y		Y		Transcription regulation, Transcription, Stress response, Apoptosis, Growth arrest, Wnt signaling pathway, Unfolded protein response, Cell cycle	GO:0045944, GO:0045893, GO:0007050, GO:1990440, GO:0034976, GO:2000016, GO:1903026, GO:0006986, GO:0032792, GO:0045454, GO:0070059, GO:0042789, GO:0045892, GO:0043433, GO:0000122, GO:0043161
Rare skin disease	Multiple self-healing squamous epithelioma	TGFBR1	MAPK signaling pathway: DDIT3	-0.000590194	0.00143827	1	1		Y				Y		Y		Transcription regulation, Transcription, Stress response, Apoptosis, Growth arrest, Wnt signaling pathway, Unfolded protein response, Cell cycle	GO:0045944, GO:0045893, GO:0007050, GO:1990440, GO:0034976, GO:2000016, GO:1903026, GO:0006986, GO:0032792, GO:0045454, GO:0070059, GO:0042789, GO:0045892, GO:0043433, GO:0000122, GO:0043161
Rare systemic or rheumatologic disease	Loeys-Dietz syndrome	TGFBR1	MAPK signaling pathway: DDIT3	-0.000590194	0.00143827	1	1		Y				Y		Y		Transcription regulation, Transcription, Stress response, Apoptosis, Growth arrest, Wnt signaling pathway, Unfolded protein response, Cell cycle	GO:0045944, GO:0045893, GO:0007050, GO:1990440, GO:0034976, GO:2000016, GO:1903026, GO:0006986, GO:0032792, GO:0045454, GO:0070059, GO:0042789, GO:0045892, GO:0043433, GO:0000122, GO:0043161
non_rare_in_europe	NON RARE IN EUROPE: Multiple sclerosis	TNFRSF1A	MAPK signaling pathway: DDIT3	-0.00904939	0.0129444	0.108662	0.528061		Y				Y		Y		Transcription regulation, Transcription, Stress response, Apoptosis, Growth arrest, Wnt signaling pathway, Unfolded protein response, Cell cycle	GO:0045944, GO:0045893, GO:0007050, GO:1990440, GO:0034976, GO:2000016, GO:1903026, GO:0006986, GO:0032792, GO:0045454, GO:0070059, GO:0042789, GO:0045892, GO:0043433, GO:0000122, GO:0043161
Rare gastroenterologic disease	Infantile inflammatory bowel disease with neurological involvement	TGFB1	MAPK signaling pathway: DDIT3	-0.00114805	0.00235876	1	1		Y				Y		Y		Transcription regulation, Transcription, Stress response, Apoptosis, Growth arrest, Wnt signaling pathway, Unfolded protein response, Cell cycle	GO:0045944, GO:0045893, GO:0007050, GO:1990440, GO:0034976, GO:2000016, GO:1903026, GO:0006986, GO:0032792, GO:0045454, GO:0070059, GO:0042789, GO:0045892, GO:0043433, GO:0000122, GO:0043161
non_rare_in_europe	NON RARE IN EUROPE: Psoriatic arthritis	TNF	MAPK signaling pathway: DDIT3	-0.00904939	0.0129444	0.108662	0.493434		Y				Y		Y		Transcription regulation, Transcription, Stress response, Apoptosis, Growth arrest, Wnt signaling pathway, Unfolded protein response, Cell cycle	GO:0045944, GO:0045893, GO:0007050, GO:1990440, GO:0034976, GO:2000016, GO:1903026, GO:0006986, GO:0032792, GO:0045454, GO:0070059, GO:0042789, GO:0045892, GO:0043433, GO:0000122, GO:0043161
Rare systemic or rheumatologic disease	Marfan syndrome type 2	TGFBR2	MAPK signaling pathway: DDIT3	-0.00140202	0.00316419	0.999994	1		Y				Y		Y		Transcription regulation, Transcription, Stress response, Apoptosis, Growth arrest, Wnt signaling pathway, Unfolded protein response, Cell cycle	GO:0045944, GO:0045893, GO:0007050, GO:1990440, GO:0034976, GO:2000016, GO:1903026, GO:0006986, GO:0032792, GO:0045454, GO:0070059, GO:0042789, GO:0045892, GO:0043433, GO:0000122, GO:0043161
Rare systemic or rheumatologic disease	Tumor necrosis factor receptor 1 associated periodic syndrome	TNFRSF1A	MAPK signaling pathway: ELK4	-0.00904939	0.0134622	0.0856842	0.456433								Y		Transcription regulation, Transcription	GO:0070932
Rare bone disease	Camurati-Engelmann disease	TGFB1	MAPK signaling pathway: ELK4	-0.00114805	0.00270395	1	1								Y		Transcription regulation, Transcription	GO:0070932
Rare developmental defect during embryogenesis	Cardiospondylocarpofacial syndrome	MAP3K7	MAPK signaling pathway: ELK4	-0.0599832	0.0755379	0	0								Y		Transcription regulation, Transcription	GO:0070932
non_rare_in_europe	NON RARE IN EUROPE: Multiple sclerosis	TNFRSF1A	MAPK signaling pathway: ELK4	-0.00904939	0.0134622	0.0856842	0.456433								Y		Transcription regulation, Transcription	GO:0070932
non_rare_in_europe	NON RARE IN EUROPE: Psoriatic arthritis	TNF	MAPK signaling pathway: ELK4	-0.00904939	0.0134622	0.0856842	0.423831								Y		Transcription regulation, Transcription	GO:0070932
Rare skin disease	Multiple self-healing squamous epithelioma	TGFBR1	MAPK signaling pathway: ELK4	-0.000590191	0.00138074	1	1								Y		Transcription regulation, Transcription	GO:0070932
Rare developmental defect during embryogenesis	Polyvalvular heart disease syndrome	TAB2	MAPK signaling pathway: ELK4	-0.00965049	0.0149005	0.0421684	0.307385								Y		Transcription regulation, Transcription	GO:0070932
Rare neurologic disease	Vogt-Koyanagi-Harada disease	FAS	MAPK signaling pathway: ELK4	-0.000758025	0.00189852	1	1								Y		Transcription regulation, Transcription	GO:0070932
Rare endocrine disease	Hypoinsulinemic hypoglycemia and body hemihypertrophy	AKT2	MAPK signaling pathway: ELK4	-0.000875675	0.00195605	1	1								Y		Transcription regulation, Transcription	GO:0070932
Rare endocrine disease	AKT2-related familial partial lipodystrophy	AKT2	MAPK signaling pathway: ELK4	-0.000875675	0.00195605	1	1								Y		Transcription regulation, Transcription	GO:0070932
Rare systemic or rheumatologic disease	Marfan syndrome type 2	TGFBR2	MAPK signaling pathway: ELK4	-0.00140202	0.0029916	0.999999	1								Y		Transcription regulation, Transcription	GO:0070932
Rare bone disease	Frontometaphyseal dysplasia	MAP3K7	MAPK signaling pathway: ELK4	-0.0599832	0.0755379	0	0								Y		Transcription regulation, Transcription	GO:0070932
Rare systemic or rheumatologic disease	Loeys-Dietz syndrome	TGFBR1	MAPK signaling pathway: ELK4	-0.000590191	0.00138074	1	1								Y		Transcription regulation, Transcription	GO:0070932
Rare gastroenterologic disease	Infantile inflammatory bowel disease with neurological involvement	TGFB1	MAPK signaling pathway: ELK4	-0.00114805	0.00270395	1	1								Y		Transcription regulation, Transcription	GO:0070932
Rare bone disease	Otopalatodigital syndrome type 2	FLNA	MAPK signaling pathway: TP53	-0.000391473	0.000862962	1	1		Y	Y					Y		Transcription regulation, Transcription, Biological rhythms, Apoptosis, Necrosis, Host-virus interaction, Cell cycle	GO:0045944, GO:0045893, GO:0007050, GO:0006355, GO:0097252, GO:0006974, GO:0030330, GO:0006983, GO:0031497, GO:0042149, GO:0008104, GO:0000733, GO:0032461, GO:0042771, GO:0045892, GO:0043065, GO:0042981, GO:0090200, GO:0006461, GO:0008285
Rare bone disease	Otopalatodigital syndrome type 1	FLNA	MAPK signaling pathway: TP53	-0.000391473	0.000862962	1	1		Y	Y					Y		Transcription regulation, Transcription, Biological rhythms, Apoptosis, Necrosis, Host-virus interaction, Cell cycle	GO:0045944, GO:0045893, GO:0007050, GO:0006355, GO:0097252, GO:0006974, GO:0030330, GO:0006983, GO:0031497, GO:0042149, GO:0008104, GO:0000733, GO:0032461, GO:0042771, GO:0045892, GO:0043065, GO:0042981, GO:0090200, GO:0006461, GO:0008285
Rare neoplastic disease	Choroid plexus carcinoma	TP53	MAPK signaling pathway: TP53	-6.64386	1	0	0		Y	Y					Y		Transcription regulation, Transcription, Biological rhythms, Apoptosis, Necrosis, Host-virus interaction, Cell cycle	GO:0045944, GO:0045893, GO:0007050, GO:0006355, GO:0097252, GO:0006974, GO:0030330, GO:0006983, GO:0031497, GO:0042149, GO:0008104, GO:0000733, GO:0032461, GO:0042771, GO:0045892, GO:0043065, GO:0042981, GO:0090200, GO:0006461, GO:0008285
Rare immune disease	Neutrophil immunodeficiency syndrome	RAC2	MAPK signaling pathway: TP53	-0.000127025	0.000460246	1	1		Y	Y					Y		Transcription regulation, Transcription, Biological rhythms, Apoptosis, Necrosis, Host-virus interaction, Cell cycle	GO:0045944, GO:0045893, GO:0007050, GO:0006355, GO:0097252, GO:0006974, GO:0030330, GO:0006983, GO:0031497, GO:0042149, GO:0008104, GO:0000733, GO:0032461, GO:0042771, GO:0045892, GO:0043065, GO:0042981, GO:0090200, GO:0006461, GO:0008285
Rare bone disease	Melnick-Needles syndrome	FLNA	MAPK signaling pathway: TP53	-0.000391473	0.000862962	1	1		Y	Y					Y		Transcription regulation, Transcription, Biological rhythms, Apoptosis, Necrosis, Host-virus interaction, Cell cycle	GO:0045944, GO:0045893, GO:0007050, GO:0006355, GO:0097252, GO:0006974, GO:0030330, GO:0006983, GO:0031497, GO:0042149, GO:0008104, GO:0000733, GO:0032461, GO:0042771, GO:0045892, GO:0043065, GO:0042981, GO:0090200, GO:0006461, GO:0008285
Rare developmental defect during embryogenesis	X-linked keloid scarring-reduced joint mobility-increased optic cup-to-disc ratio syndrome	FLNA	MAPK signaling pathway: TP53	-0.000391473	0.000862962	1	1		Y	Y					Y		Transcription regulation, Transcription, Biological rhythms, Apoptosis, Necrosis, Host-virus interaction, Cell cycle	GO:0045944, GO:0045893, GO:0007050, GO:0006355, GO:0097252, GO:0006974, GO:0030330, GO:0006983, GO:0031497, GO:0042149, GO:0008104, GO:0000733, GO:0032461, GO:0042771, GO:0045892, GO:0043065, GO:0042981, GO:0090200, GO:0006461, GO:0008285
Rare endocrine disease	AKT2-related familial partial lipodystrophy	AKT2	MAPK signaling pathway: TP53	-0.00658419	0.00776666	0.670915	1		Y	Y					Y		Transcription regulation, Transcription, Biological rhythms, Apoptosis, Necrosis, Host-virus interaction, Cell cycle	GO:0045944, GO:0045893, GO:0007050, GO:0006355, GO:0097252, GO:0006974, GO:0030330, GO:0006983, GO:0031497, GO:0042149, GO:0008104, GO:0000733, GO:0032461, GO:0042771, GO:0045892, GO:0043065, GO:0042981, GO:0090200, GO:0006461, GO:0008285
Rare endocrine disease	Hypoinsulinemic hypoglycemia and body hemihypertrophy	AKT2	MAPK signaling pathway: TP53	-0.00658419	0.00776666	0.670915	1		Y	Y					Y		Transcription regulation, Transcription, Biological rhythms, Apoptosis, Necrosis, Host-virus interaction, Cell cycle	GO:0045944, GO:0045893, GO:0007050, GO:0006355, GO:0097252, GO:0006974, GO:0030330, GO:0006983, GO:0031497, GO:0042149, GO:0008104, GO:0000733, GO:0032461, GO:0042771, GO:0045892, GO:0043065, GO:0042981, GO:0090200, GO:0006461, GO:0008285
Rare cardiac disease	Familial isolated restrictive cardiomyopathy	FLNC	MAPK signaling pathway: TP53	-3.79934e-07	0.000115062	1	1		Y	Y					Y		Transcription regulation, Transcription, Biological rhythms, Apoptosis, Necrosis, Host-virus interaction, Cell cycle	GO:0045944, GO:0045893, GO:0007050, GO:0006355, GO:0097252, GO:0006974, GO:0030330, GO:0006983, GO:0031497, GO:0042149, GO:0008104, GO:0000733, GO:0032461, GO:0042771, GO:0045892, GO:0043065, GO:0042981, GO:0090200, GO:0006461, GO:0008285
Rare neurologic disease	Muscle filaminopathy	FLNC	MAPK signaling pathway: TP53	-3.79934e-07	0.000115062	1	1		Y	Y					Y		Transcription regulation, Transcription, Biological rhythms, Apoptosis, Necrosis, Host-virus interaction, Cell cycle	GO:0045944, GO:0045893, GO:0007050, GO:0006355, GO:0097252, GO:0006974, GO:0030330, GO:0006983, GO:0031497, GO:0042149, GO:0008104, GO:0000733, GO:0032461, GO:0042771, GO:0045892, GO:0043065, GO:0042981, GO:0090200, GO:0006461, GO:0008285
Rare neoplastic disease	Adrenocortical carcinoma	TP53	MAPK signaling pathway: TP53	-6.64386	1	0	0		Y	Y					Y		Transcription regulation, Transcription, Biological rhythms, Apoptosis, Necrosis, Host-virus interaction, Cell cycle	GO:0045944, GO:0045893, GO:0007050, GO:0006355, GO:0097252, GO:0006974, GO:0030330, GO:0006983, GO:0031497, GO:0042149, GO:0008104, GO:0000733, GO:0032461, GO:0042771, GO:0045892, GO:0043065, GO:0042981, GO:0090200, GO:0006461, GO:0008285
Rare developmental defect during embryogenesis	Microcephaly-corpus callosum and cerebellar vermis hypoplasia-facial dysmorphism-intellectual disability syndrom	RAC1	MAPK signaling pathway: TP53	-0.00129817	0.00235876	1	1		Y	Y					Y		Transcription regulation, Transcription, Biological rhythms, Apoptosis, Necrosis, Host-virus interaction, Cell cycle	GO:0045944, GO:0045893, GO:0007050, GO:0006355, GO:0097252, GO:0006974, GO:0030330, GO:0006983, GO:0031497, GO:0042149, GO:0008104, GO:0000733, GO:0032461, GO:0042771, GO:0045892, GO:0043065, GO:0042981, GO:0090200, GO:0006461, GO:0008285
Rare bone disease	Frontometaphyseal dysplasia	MAP3K7	MAPK signaling pathway: TP53	-0.050739	0.0583362	0	0		Y	Y					Y		Transcription regulation, Transcription, Biological rhythms, Apoptosis, Necrosis, Host-virus interaction, Cell cycle	GO:0045944, GO:0045893, GO:0007050, GO:0006355, GO:0097252, GO:0006974, GO:0030330, GO:0006983, GO:0031497, GO:0042149, GO:0008104, GO:0000733, GO:0032461, GO:0042771, GO:0045892, GO:0043065, GO:0042981, GO:0090200, GO:0006461, GO:0008285
Rare neoplastic disease	Acute myeloid leukemia with inv(3)(q21q26.2) or t(3;3)(q21;q26.2)	MECOM	MAPK signaling pathway: TP53	-0.223882	0.194857	0	0		Y	Y					Y		Transcription regulation, Transcription, Biological rhythms, Apoptosis, Necrosis, Host-virus interaction, Cell cycle	GO:0045944, GO:0045893, GO:0007050, GO:0006355, GO:0097252, GO:0006974, GO:0030330, GO:0006983, GO:0031497, GO:0042149, GO:0008104, GO:0000733, GO:0032461, GO:0042771, GO:0045892, GO:0043065, GO:0042981, GO:0090200, GO:0006461, GO:0008285
Rare neurologic disease	Congenital fiber-type disproportion myopathy	MAP3K20	MAPK signaling pathway: TP53	-0.0291025	0.0311242	9.73436e-08	1.58613e-06		Y	Y					Y		Transcription regulation, Transcription, Biological rhythms, Apoptosis, Necrosis, Host-virus interaction, Cell cycle	GO:0045944, GO:0045893, GO:0007050, GO:0006355, GO:0097252, GO:0006974, GO:0030330, GO:0006983, GO:0031497, GO:0042149, GO:0008104, GO:0000733, GO:0032461, GO:0042771, GO:0045892, GO:0043065, GO:0042981, GO:0090200, GO:0006461, GO:0008285
Rare hematologic disease	Macrothrombocytopenia-lymphedema-developmental delay-facial dysmorphism-camptodactyly syndrome	CDC42	MAPK signaling pathway: TP53	-0.000901428	0.00184098	1	1		Y	Y					Y		Transcription regulation, Transcription, Biological rhythms, Apoptosis, Necrosis, Host-virus interaction, Cell cycle	GO:0045944, GO:0045893, GO:0007050, GO:0006355, GO:0097252, GO:0006974, GO:0030330, GO:0006983, GO:0031497, GO:0042149, GO:0008104, GO:0000733, GO:0032461, GO:0042771, GO:0045892, GO:0043065, GO:0042981, GO:0090200, GO:0006461, GO:0008285
non_rare_in_europe	NON RARE IN EUROPE: Psoriatic arthritis	TNF	MAPK signaling pathway: TP53	-0.00803943	0.0100104	0.348532	1		Y	Y					Y		Transcription regulation, Transcription, Biological rhythms, Apoptosis, Necrosis, Host-virus interaction, Cell cycle	GO:0045944, GO:0045893, GO:0007050, GO:0006355, GO:0097252, GO:0006974, GO:0030330, GO:0006983, GO:0031497, GO:0042149, GO:0008104, GO:0000733, GO:0032461, GO:0042771, GO:0045892, GO:0043065, GO:0042981, GO:0090200, GO:0006461, GO:0008285
Rare bone disease	Boomerang dysplasia	FLNB	MAPK signaling pathway: TP53	-5.38262e-05	0.000345185	1	1		Y	Y					Y		Transcription regulation, Transcription, Biological rhythms, Apoptosis, Necrosis, Host-virus interaction, Cell cycle	GO:0045944, GO:0045893, GO:0007050, GO:0006355, GO:0097252, GO:0006974, GO:0030330, GO:0006983, GO:0031497, GO:0042149, GO:0008104, GO:0000733, GO:0032461, GO:0042771, GO:0045892, GO:0043065, GO:0042981, GO:0090200, GO:0006461, GO:0008285
Rare developmental defect during embryogenesis	Polyvalvular heart disease syndrome	TAB2	MAPK signaling pathway: TP53	-0.00819782	0.0104131	0.302685	1		Y	Y					Y		Transcription regulation, Transcription, Biological rhythms, Apoptosis, Necrosis, Host-virus interaction, Cell cycle	GO:0045944, GO:0045893, GO:0007050, GO:0006355, GO:0097252, GO:0006974, GO:0030330, GO:0006983, GO:0031497, GO:0042149, GO:0008104, GO:0000733, GO:0032461, GO:0042771, GO:0045892, GO:0043065, GO:0042981, GO:0090200, GO:0006461, GO:0008285
Rare systemic or rheumatologic disease	X-linked Ehlers-Danlos syndrome	FLNA	MAPK signaling pathway: TP53	-0.000391473	0.000862962	1	1		Y	Y					Y		Transcription regulation, Transcription, Biological rhythms, Apoptosis, Necrosis, Host-virus interaction, Cell cycle	GO:0045944, GO:0045893, GO:0007050, GO:0006355, GO:0097252, GO:0006974, GO:0030330, GO:0006983, GO:0031497, GO:0042149, GO:0008104, GO:0000733, GO:0032461, GO:0042771, GO:0045892, GO:0043065, GO:0042981, GO:0090200, GO:0006461, GO:0008285
Rare developmental defect during embryogenesis	Cardiospondylocarpofacial syndrome	MAP3K7	MAPK signaling pathway: TP53	-0.050739	0.0583362	0	0		Y	Y					Y		Transcription regulation, Transcription, Biological rhythms, Apoptosis, Necrosis, Host-virus interaction, Cell cycle	GO:0045944, GO:0045893, GO:0007050, GO:0006355, GO:0097252, GO:0006974, GO:0030330, GO:0006983, GO:0031497, GO:0042149, GO:0008104, GO:0000733, GO:0032461, GO:0042771, GO:0045892, GO:0043065, GO:0042981, GO:0090200, GO:0006461, GO:0008285
Rare bone disease	Atelosteogenesis type I	FLNB	MAPK signaling pathway: TP53	-5.38262e-05	0.000345185	1	1		Y	Y					Y		Transcription regulation, Transcription, Biological rhythms, Apoptosis, Necrosis, Host-virus interaction, Cell cycle	GO:0045944, GO:0045893, GO:0007050, GO:0006355, GO:0097252, GO:0006974, GO:0030330, GO:0006983, GO:0031497, GO:0042149, GO:0008104, GO:0000733, GO:0032461, GO:0042771, GO:0045892, GO:0043065, GO:0042981, GO:0090200, GO:0006461, GO:0008285
Rare neurologic disease	Papilloma of choroid plexus	TP53	MAPK signaling pathway: TP53	-6.64386	1	0	0		Y	Y					Y		Transcription regulation, Transcription, Biological rhythms, Apoptosis, Necrosis, Host-virus interaction, Cell cycle	GO:0045944, GO:0045893, GO:0007050, GO:0006355, GO:0097252, GO:0006974, GO:0030330, GO:0006983, GO:0031497, GO:0042149, GO:0008104, GO:0000733, GO:0032461, GO:0042771, GO:0045892, GO:0043065, GO:0042981, GO:0090200, GO:0006461, GO:0008285
Rare developmental defect during embryogenesis	Radio-ulnar synostosis-amegakaryocytic thrombocytopenia syndrome	MECOM	MAPK signaling pathway: TP53	-0.223882	0.194857	0	0		Y	Y					Y		Transcription regulation, Transcription, Biological rhythms, Apoptosis, Necrosis, Host-virus interaction, Cell cycle	GO:0045944, GO:0045893, GO:0007050, GO:0006355, GO:0097252, GO:0006974, GO:0030330, GO:0006983, GO:0031497, GO:0042149, GO:0008104, GO:0000733, GO:0032461, GO:0042771, GO:0045892, GO:0043065, GO:0042981, GO:0090200, GO:0006461, GO:0008285
Rare neurologic disease	Distal myopathy with posterior leg and anterior hand involvement	FLNC	MAPK signaling pathway: TP53	-3.79934e-07	0.000115062	1	1		Y	Y					Y		Transcription regulation, Transcription, Biological rhythms, Apoptosis, Necrosis, Host-virus interaction, Cell cycle	GO:0045944, GO:0045893, GO:0007050, GO:0006355, GO:0097252, GO:0006974, GO:0030330, GO:0006983, GO:0031497, GO:0042149, GO:0008104, GO:0000733, GO:0032461, GO:0042771, GO:0045892, GO:0043065, GO:0042981, GO:0090200, GO:0006461, GO:0008285
Rare systemic or rheumatologic disease	Tumor necrosis factor receptor 1 associated periodic syndrome	TNFRSF1A	MAPK signaling pathway: TP53	-0.00803943	0.0100104	0.348532	1		Y	Y					Y		Transcription regulation, Transcription, Biological rhythms, Apoptosis, Necrosis, Host-virus interaction, Cell cycle	GO:0045944, GO:0045893, GO:0007050, GO:0006355, GO:0097252, GO:0006974, GO:0030330, GO:0006983, GO:0031497, GO:0042149, GO:0008104, GO:0000733, GO:0032461, GO:0042771, GO:0045892, GO:0043065, GO:0042981, GO:0090200, GO:0006461, GO:0008285
Rare bone disease	Camurati-Engelmann disease	TGFB1	MAPK signaling pathway: TP53	-0.000964985	0.00235876	1	1		Y	Y					Y		Transcription regulation, Transcription, Biological rhythms, Apoptosis, Necrosis, Host-virus interaction, Cell cycle	GO:0045944, GO:0045893, GO:0007050, GO:0006355, GO:0097252, GO:0006974, GO:0030330, GO:0006983, GO:0031497, GO:0042149, GO:0008104, GO:0000733, GO:0032461, GO:0042771, GO:0045892, GO:0043065, GO:0042981, GO:0090200, GO:0006461, GO:0008285
Rare neurologic disease	Vogt-Koyanagi-Harada disease	FAS	MAPK signaling pathway: TP53	-0.000649439	0.00184098	1	1		Y	Y					Y		Transcription regulation, Transcription, Biological rhythms, Apoptosis, Necrosis, Host-virus interaction, Cell cycle	GO:0045944, GO:0045893, GO:0007050, GO:0006355, GO:0097252, GO:0006974, GO:0030330, GO:0006983, GO:0031497, GO:0042149, GO:0008104, GO:0000733, GO:0032461, GO:0042771, GO:0045892, GO:0043065, GO:0042981, GO:0090200, GO:0006461, GO:0008285
Rare developmental defect during embryogenesis	FLNA-related X-linked myxomatous valvular dysplasia	FLNA	MAPK signaling pathway: TP53	-0.000391473	0.000862962	1	1		Y	Y					Y		Transcription regulation, Transcription, Biological rhythms, Apoptosis, Necrosis, Host-virus interaction, Cell cycle	GO:0045944, GO:0045893, GO:0007050, GO:0006355, GO:0097252, GO:0006974, GO:0030330, GO:0006983, GO:0031497, GO:0042149, GO:0008104, GO:0000733, GO:0032461, GO:0042771, GO:0045892, GO:0043065, GO:0042981, GO:0090200, GO:0006461, GO:0008285
non_rare_in_europe	NON RARE IN EUROPE: Familial isolated hypertrophic cardiomyopathy	FLNC	MAPK signaling pathway: TP53	-3.79934e-07	0.000115062	1	1		Y	Y					Y		Transcription regulation, Transcription, Biological rhythms, Apoptosis, Necrosis, Host-virus interaction, Cell cycle	GO:0045944, GO:0045893, GO:0007050, GO:0006355, GO:0097252, GO:0006974, GO:0030330, GO:0006983, GO:0031497, GO:0042149, GO:0008104, GO:0000733, GO:0032461, GO:0042771, GO:0045892, GO:0043065, GO:0042981, GO:0090200, GO:0006461, GO:0008285
Rare developmental defect during embryogenesis	Split-foot malformation-mesoaxial polydactyly syndrome	MAP3K20	MAPK signaling pathway: TP53	-0.0291025	0.0311242	9.73436e-08	1.58613e-06		Y	Y					Y		Transcription regulation, Transcription, Biological rhythms, Apoptosis, Necrosis, Host-virus interaction, Cell cycle	GO:0045944, GO:0045893, GO:0007050, GO:0006355, GO:0097252, GO:0006974, GO:0030330, GO:0006983, GO:0031497, GO:0042149, GO:0008104, GO:0000733, GO:0032461, GO:0042771, GO:0045892, GO:0043065, GO:0042981, GO:0090200, GO:0006461, GO:0008285
Rare developmental defect during embryogenesis	Congenital short bowel syndrome	FLNA	MAPK signaling pathway: TP53	-0.000391473	0.000862962	1	1		Y	Y					Y		Transcription regulation, Transcription, Biological rhythms, Apoptosis, Necrosis, Host-virus interaction, Cell cycle	GO:0045944, GO:0045893, GO:0007050, GO:0006355, GO:0097252, GO:0006974, GO:0030330, GO:0006983, GO:0031497, GO:0042149, GO:0008104, GO:0000733, GO:0032461, GO:0042771, GO:0045892, GO:0043065, GO:0042981, GO:0090200, GO:0006461, GO:0008285
Rare gastroenterologic disease	Infantile inflammatory bowel disease with neurological involvement	TGFB1	MAPK signaling pathway: TP53	-0.000964985	0.00235876	1	1		Y	Y					Y		Transcription regulation, Transcription, Biological rhythms, Apoptosis, Necrosis, Host-virus interaction, Cell cycle	GO:0045944, GO:0045893, GO:0007050, GO:0006355, GO:0097252, GO:0006974, GO:0030330, GO:0006983, GO:0031497, GO:0042149, GO:0008104, GO:0000733, GO:0032461, GO:0042771, GO:0045892, GO:0043065, GO:0042981, GO:0090200, GO:0006461, GO:0008285
non_rare_in_europe	NON RARE IN EUROPE: Multiple sclerosis	TNFRSF1A	MAPK signaling pathway: TP53	-0.00803943	0.0100104	0.348532	1		Y	Y					Y		Transcription regulation, Transcription, Biological rhythms, Apoptosis, Necrosis, Host-virus interaction, Cell cycle	GO:0045944, GO:0045893, GO:0007050, GO:0006355, GO:0097252, GO:0006974, GO:0030330, GO:0006983, GO:0031497, GO:0042149, GO:0008104, GO:0000733, GO:0032461, GO:0042771, GO:0045892, GO:0043065, GO:0042981, GO:0090200, GO:0006461, GO:0008285
Rare systemic or rheumatologic disease	Marfan syndrome type 2	TGFBR2	MAPK signaling pathway: TP53	-0.00120973	0.00316419	0.999994	1		Y	Y					Y		Transcription regulation, Transcription, Biological rhythms, Apoptosis, Necrosis, Host-virus interaction, Cell cycle	GO:0045944, GO:0045893, GO:0007050, GO:0006355, GO:0097252, GO:0006974, GO:0030330, GO:0006983, GO:0031497, GO:0042149, GO:0008104, GO:0000733, GO:0032461, GO:0042771, GO:0045892, GO:0043065, GO:0042981, GO:0090200, GO:0006461, GO:0008285
Rare skin disease	Multiple self-healing squamous epithelioma	TGFBR1	MAPK signaling pathway: TP53	-0.000486089	0.0014958	1	1		Y	Y					Y		Transcription regulation, Transcription, Biological rhythms, Apoptosis, Necrosis, Host-virus interaction, Cell cycle	GO:0045944, GO:0045893, GO:0007050, GO:0006355, GO:0097252, GO:0006974, GO:0030330, GO:0006983, GO:0031497, GO:0042149, GO:0008104, GO:0000733, GO:0032461, GO:0042771, GO:0045892, GO:0043065, GO:0042981, GO:0090200, GO:0006461, GO:0008285
Rare bone disease	Atelosteogenesis type III	FLNB	MAPK signaling pathway: TP53	-5.38262e-05	0.000345185	1	1		Y	Y					Y		Transcription regulation, Transcription, Biological rhythms, Apoptosis, Necrosis, Host-virus interaction, Cell cycle	GO:0045944, GO:0045893, GO:0007050, GO:0006355, GO:0097252, GO:0006974, GO:0030330, GO:0006983, GO:0031497, GO:0042149, GO:0008104, GO:0000733, GO:0032461, GO:0042771, GO:0045892, GO:0043065, GO:0042981, GO:0090200, GO:0006461, GO:0008285
Rare systemic or rheumatologic disease	Loeys-Dietz syndrome	TGFBR1	MAPK signaling pathway: TP53	-0.000486089	0.0014958	1	1		Y	Y					Y		Transcription regulation, Transcription, Biological rhythms, Apoptosis, Necrosis, Host-virus interaction, Cell cycle	GO:0045944, GO:0045893, GO:0007050, GO:0006355, GO:0097252, GO:0006974, GO:0030330, GO:0006983, GO:0031497, GO:0042149, GO:0008104, GO:0000733, GO:0032461, GO:0042771, GO:0045892, GO:0043065, GO:0042981, GO:0090200, GO:0006461, GO:0008285
Rare bone disease	Larsen syndrome	FLNB	MAPK signaling pathway: TP53	-5.38262e-05	0.000345185	1	1		Y	Y					Y		Transcription regulation, Transcription, Biological rhythms, Apoptosis, Necrosis, Host-virus interaction, Cell cycle	GO:0045944, GO:0045893, GO:0007050, GO:0006355, GO:0097252, GO:0006974, GO:0030330, GO:0006983, GO:0031497, GO:0042149, GO:0008104, GO:0000733, GO:0032461, GO:0042771, GO:0045892, GO:0043065, GO:0042981, GO:0090200, GO:0006461, GO:0008285
others	Myelodysplastic syndrome	MECOM	MAPK signaling pathway: TP53	-0.223882	0.194857	0	0		Y	Y					Y		Transcription regulation, Transcription, Biological rhythms, Apoptosis, Necrosis, Host-virus interaction, Cell cycle	GO:0045944, GO:0045893, GO:0007050, GO:0006355, GO:0097252, GO:0006974, GO:0030330, GO:0006983, GO:0031497, GO:0042149, GO:0008104, GO:0000733, GO:0032461, GO:0042771, GO:0045892, GO:0043065, GO:0042981, GO:0090200, GO:0006461, GO:0008285
Rare bone disease	Terminal osseous dysplasia-pigmentary defects syndrome	FLNA	MAPK signaling pathway: TP53	-0.000391473	0.000862962	1	1		Y	Y					Y		Transcription regulation, Transcription, Biological rhythms, Apoptosis, Necrosis, Host-virus interaction, Cell cycle	GO:0045944, GO:0045893, GO:0007050, GO:0006355, GO:0097252, GO:0006974, GO:0030330, GO:0006983, GO:0031497, GO:0042149, GO:0008104, GO:0000733, GO:0032461, GO:0042771, GO:0045892, GO:0043065, GO:0042981, GO:0090200, GO:0006461, GO:0008285
Rare gastroenterologic disease	Neuronal intestinal pseudoobstruction	FLNA	MAPK signaling pathway: TP53	-0.000391473	0.000862962	1	1		Y	Y					Y		Transcription regulation, Transcription, Biological rhythms, Apoptosis, Necrosis, Host-virus interaction, Cell cycle	GO:0045944, GO:0045893, GO:0007050, GO:0006355, GO:0097252, GO:0006974, GO:0030330, GO:0006983, GO:0031497, GO:0042149, GO:0008104, GO:0000733, GO:0032461, GO:0042771, GO:0045892, GO:0043065, GO:0042981, GO:0090200, GO:0006461, GO:0008285
Rare developmental defect during embryogenesis	FLNA-related X-linked myxomatous valvular dysplasia	FLNA	MAPK signaling pathway: ELK1	-0.000391474	0.00103555	1	1								Y		Transcription regulation, Transcription	GO:0045944, GO:0045893, GO:0006366
others	Myelodysplastic syndrome	MECOM	MAPK signaling pathway: ELK1	-0.223882	0.242895	0	0								Y		Transcription regulation, Transcription	GO:0045944, GO:0045893, GO:0006366
Rare bone disease	Atelosteogenesis type I	FLNB	MAPK signaling pathway: ELK1	-5.38268e-05	0.000460246	1	1								Y		Transcription regulation, Transcription	GO:0045944, GO:0045893, GO:0006366
Rare bone disease	Boomerang dysplasia	FLNB	MAPK signaling pathway: ELK1	-5.38268e-05	0.000460246	1	1								Y		Transcription regulation, Transcription	GO:0045944, GO:0045893, GO:0006366
Rare systemic or rheumatologic disease	Loeys-Dietz syndrome	TGFBR1	MAPK signaling pathway: ELK1	-0.00048609	0.00126568	1	1								Y		Transcription regulation, Transcription	GO:0045944, GO:0045893, GO:0006366
Rare bone disease	Atelosteogenesis type III	FLNB	MAPK signaling pathway: ELK1	-5.38268e-05	0.000460246	1	1								Y		Transcription regulation, Transcription	GO:0045944, GO:0045893, GO:0006366
Rare developmental defect during embryogenesis	Microcephaly-corpus callosum and cerebellar vermis hypoplasia-facial dysmorphism-intellectual disability syndrom	RAC1	MAPK signaling pathway: ELK1	-0.00129817	0.00253135	1	1								Y		Transcription regulation, Transcription	GO:0045944, GO:0045893, GO:0006366
Rare immune disease	Neutrophil immunodeficiency syndrome	RAC2	MAPK signaling pathway: ELK1	-0.000127026	0.000517777	1	1								Y		Transcription regulation, Transcription	GO:0045944, GO:0045893, GO:0006366
Rare developmental defect during embryogenesis	Polyvalvular heart disease syndrome	TAB2	MAPK signaling pathway: ELK1	-0.00819782	0.0118513	0.173967	0.892387								Y		Transcription regulation, Transcription	GO:0045944, GO:0045893, GO:0006366
Rare skin disease	Multiple self-healing squamous epithelioma	TGFBR1	MAPK signaling pathway: ELK1	-0.00048609	0.00126568	1	1								Y		Transcription regulation, Transcription	GO:0045944, GO:0045893, GO:0006366
Rare bone disease	Camurati-Engelmann disease	TGFB1	MAPK signaling pathway: ELK1	-0.000964985	0.00184098	1	1								Y		Transcription regulation, Transcription	GO:0045944, GO:0045893, GO:0006366
Rare bone disease	Larsen syndrome	FLNB	MAPK signaling pathway: ELK1	-5.38268e-05	0.000460246	1	1								Y		Transcription regulation, Transcription	GO:0045944, GO:0045893, GO:0006366
Rare neurologic disease	Distal myopathy with posterior leg and anterior hand involvement	FLNC	MAPK signaling pathway: ELK1	-3.80602e-07	0.000115062	1	1								Y		Transcription regulation, Transcription	GO:0045944, GO:0045893, GO:0006366
Rare developmental defect during embryogenesis	Radio-ulnar synostosis-amegakaryocytic thrombocytopenia syndrome	MECOM	MAPK signaling pathway: ELK1	-0.223882	0.242895	0	0								Y		Transcription regulation, Transcription	GO:0045944, GO:0045893, GO:0006366
Rare developmental defect during embryogenesis	Split-foot malformation-mesoaxial polydactyly syndrome	MAP3K20	MAPK signaling pathway: ELK1	-0.0291025	0.0373375	5.98682e-11	1.03647e-09								Y		Transcription regulation, Transcription	GO:0045944, GO:0045893, GO:0006366
Rare developmental defect during embryogenesis	Congenital short bowel syndrome	FLNA	MAPK signaling pathway: ELK1	-0.000391474	0.00103555	1	1								Y		Transcription regulation, Transcription	GO:0045944, GO:0045893, GO:0006366
Rare bone disease	Otopalatodigital syndrome type 2	FLNA	MAPK signaling pathway: ELK1	-0.000391474	0.00103555	1	1								Y		Transcription regulation, Transcription	GO:0045944, GO:0045893, GO:0006366
Rare bone disease	Terminal osseous dysplasia-pigmentary defects syndrome	FLNA	MAPK signaling pathway: ELK1	-0.000391474	0.00103555	1	1								Y		Transcription regulation, Transcription	GO:0045944, GO:0045893, GO:0006366
Rare endocrine disease	Hypoinsulinemic hypoglycemia and body hemihypertrophy	AKT2	MAPK signaling pathway: ELK1	-0.00658419	0.0100104	0.348532	1								Y		Transcription regulation, Transcription	GO:0045944, GO:0045893, GO:0006366
Rare gastroenterologic disease	Infantile inflammatory bowel disease with neurological involvement	TGFB1	MAPK signaling pathway: ELK1	-0.000964985	0.00184098	1	1								Y		Transcription regulation, Transcription	GO:0045944, GO:0045893, GO:0006366
Rare cardiac disease	Familial isolated restrictive cardiomyopathy	FLNC	MAPK signaling pathway: ELK1	-3.80602e-07	0.000115062	1	1								Y		Transcription regulation, Transcription	GO:0045944, GO:0045893, GO:0006366
non_rare_in_europe	NON RARE IN EUROPE: Psoriatic arthritis	TNF	MAPK signaling pathway: ELK1	-0.00803943	0.0115637	0.19552	0.803179								Y		Transcription regulation, Transcription	GO:0045944, GO:0045893, GO:0006366
Rare neoplastic disease	Acute myeloid leukemia with inv(3)(q21q26.2) or t(3;3)(q21;q26.2)	MECOM	MAPK signaling pathway: ELK1	-0.223882	0.242895	0	0								Y		Transcription regulation, Transcription	GO:0045944, GO:0045893, GO:0006366
Rare gastroenterologic disease	Neuronal intestinal pseudoobstruction	FLNA	MAPK signaling pathway: ELK1	-0.000391474	0.00103555	1	1								Y		Transcription regulation, Transcription	GO:0045944, GO:0045893, GO:0006366
non_rare_in_europe	NON RARE IN EUROPE: Familial isolated hypertrophic cardiomyopathy	FLNC	MAPK signaling pathway: ELK1	-3.80602e-07	0.000115062	1	1								Y		Transcription regulation, Transcription	GO:0045944, GO:0045893, GO:0006366
Rare neurologic disease	Vogt-Koyanagi-Harada disease	FAS	MAPK signaling pathway: ELK1	-0.00064944	0.00166839	1	1								Y		Transcription regulation, Transcription	GO:0045944, GO:0045893, GO:0006366
Rare systemic or rheumatologic disease	X-linked Ehlers-Danlos syndrome	FLNA	MAPK signaling pathway: ELK1	-0.000391474	0.00103555	1	1								Y		Transcription regulation, Transcription	GO:0045944, GO:0045893, GO:0006366
Rare neurologic disease	Muscle filaminopathy	FLNC	MAPK signaling pathway: ELK1	-3.80602e-07	0.000115062	1	1								Y		Transcription regulation, Transcription	GO:0045944, GO:0045893, GO:0006366
Rare developmental defect during embryogenesis	Cardiospondylocarpofacial syndrome	MAP3K7	MAPK signaling pathway: ELK1	-0.050739	0.0699574	0	0								Y		Transcription regulation, Transcription	GO:0045944, GO:0045893, GO:0006366
Rare bone disease	Melnick-Needles syndrome	FLNA	MAPK signaling pathway: ELK1	-0.000391474	0.00103555	1	1								Y		Transcription regulation, Transcription	GO:0045944, GO:0045893, GO:0006366
Rare systemic or rheumatologic disease	Marfan syndrome type 2	TGFBR2	MAPK signaling pathway: ELK1	-0.00120973	0.00270395	1	1								Y		Transcription regulation, Transcription	GO:0045944, GO:0045893, GO:0006366
Rare neurologic disease	Congenital fiber-type disproportion myopathy	MAP3K20	MAPK signaling pathway: ELK1	-0.0291025	0.0373375	5.98682e-11	1.03647e-09								Y		Transcription regulation, Transcription	GO:0045944, GO:0045893, GO:0006366
non_rare_in_europe	NON RARE IN EUROPE: Multiple sclerosis	TNFRSF1A	MAPK signaling pathway: ELK1	-0.00803943	0.0115637	0.19552	0.852606								Y		Transcription regulation, Transcription	GO:0045944, GO:0045893, GO:0006366
Rare bone disease	Frontometaphyseal dysplasia	MAP3K7	MAPK signaling pathway: ELK1	-0.050739	0.0699574	0	0								Y		Transcription regulation, Transcription	GO:0045944, GO:0045893, GO:0006366
Rare systemic or rheumatologic disease	Tumor necrosis factor receptor 1 associated periodic syndrome	TNFRSF1A	MAPK signaling pathway: ELK1	-0.00803943	0.0115637	0.19552	0.852606								Y		Transcription regulation, Transcription	GO:0045944, GO:0045893, GO:0006366
Rare endocrine disease	AKT2-related familial partial lipodystrophy	AKT2	MAPK signaling pathway: ELK1	-0.00658419	0.0100104	0.348532	1								Y		Transcription regulation, Transcription	GO:0045944, GO:0045893, GO:0006366
Rare developmental defect during embryogenesis	X-linked keloid scarring-reduced joint mobility-increased optic cup-to-disc ratio syndrome	FLNA	MAPK signaling pathway: ELK1	-0.000391474	0.00103555	1	1								Y		Transcription regulation, Transcription	GO:0045944, GO:0045893, GO:0006366
Rare bone disease	Otopalatodigital syndrome type 1	FLNA	MAPK signaling pathway: ELK1	-0.000391474	0.00103555	1	1								Y		Transcription regulation, Transcription	GO:0045944, GO:0045893, GO:0006366
Rare hematologic disease	Macrothrombocytopenia-lymphedema-developmental delay-facial dysmorphism-camptodactyly syndrome	CDC42	MAPK signaling pathway: ELK1	-0.000901429	0.00207111	1	1								Y		Transcription regulation, Transcription	GO:0045944, GO:0045893, GO:0006366
non_rare_in_europe	NON RARE IN EUROPE: Psoriatic arthritis	TNF	MAPK signaling pathway: ATF2	-0.00904939	0.0132321	0.0953368	0.455315						Y		Y		Transcription regulation, Transcription, DNA damage	GO:0045944, GO:0006974, GO:0006970, GO:0016573
Rare endocrine disease	AKT2-related familial partial lipodystrophy	AKT2	MAPK signaling pathway: ATF2	-0.000875676	0.0022437	1	1						Y		Y		Transcription regulation, Transcription, DNA damage	GO:0045944, GO:0006974, GO:0006970, GO:0016573
Rare developmental defect during embryogenesis	Cardiospondylocarpofacial syndrome	MAP3K7	MAPK signaling pathway: ATF2	-0.0599832	0.0808883	0	0						Y		Y		Transcription regulation, Transcription, DNA damage	GO:0045944, GO:0006974, GO:0006970, GO:0016573
Rare endocrine disease	Hypoinsulinemic hypoglycemia and body hemihypertrophy	AKT2	MAPK signaling pathway: ATF2	-0.000875676	0.0022437	1	1						Y		Y		Transcription regulation, Transcription, DNA damage	GO:0045944, GO:0006974, GO:0006970, GO:0016573
Rare systemic or rheumatologic disease	Marfan syndrome type 2	TGFBR2	MAPK signaling pathway: ATF2	-0.00140202	0.00368197	0.999793	1						Y		Y		Transcription regulation, Transcription, DNA damage	GO:0045944, GO:0006974, GO:0006970, GO:0016573
non_rare_in_europe	NON RARE IN EUROPE: Multiple sclerosis	TNFRSF1A	MAPK signaling pathway: ATF2	-0.00904939	0.0132321	0.0953368	0.489042						Y		Y		Transcription regulation, Transcription, DNA damage	GO:0045944, GO:0006974, GO:0006970, GO:0016573
Rare bone disease	Frontometaphyseal dysplasia	MAP3K7	MAPK signaling pathway: ATF2	-0.0599832	0.0808883	0	0						Y		Y		Transcription regulation, Transcription, DNA damage	GO:0045944, GO:0006974, GO:0006970, GO:0016573
Rare systemic or rheumatologic disease	Tumor necrosis factor receptor 1 associated periodic syndrome	TNFRSF1A	MAPK signaling pathway: ATF2	-0.00904939	0.0132321	0.0953368	0.489042						Y		Y		Transcription regulation, Transcription, DNA damage	GO:0045944, GO:0006974, GO:0006970, GO:0016573
Rare gastroenterologic disease	Infantile inflammatory bowel disease with neurological involvement	TGFB1	MAPK signaling pathway: ATF2	-0.00114805	0.00281901	1	1						Y		Y		Transcription regulation, Transcription, DNA damage	GO:0045944, GO:0006974, GO:0006970, GO:0016573
Rare skin disease	Multiple self-healing squamous epithelioma	TGFBR1	MAPK signaling pathway: ATF2	-0.000590192	0.00143827	1	1						Y		Y		Transcription regulation, Transcription, DNA damage	GO:0045944, GO:0006974, GO:0006970, GO:0016573
Rare bone disease	Camurati-Engelmann disease	TGFB1	MAPK signaling pathway: ATF2	-0.00114805	0.00281901	1	1						Y		Y		Transcription regulation, Transcription, DNA damage	GO:0045944, GO:0006974, GO:0006970, GO:0016573
Rare systemic or rheumatologic disease	Loeys-Dietz syndrome	TGFBR1	MAPK signaling pathway: ATF2	-0.000590192	0.00143827	1	1						Y		Y		Transcription regulation, Transcription, DNA damage	GO:0045944, GO:0006974, GO:0006970, GO:0016573
Rare neurologic disease	Vogt-Koyanagi-Harada disease	FAS	MAPK signaling pathway: ATF2	-0.000758026	0.00195605	1	1						Y		Y		Transcription regulation, Transcription, DNA damage	GO:0045944, GO:0006974, GO:0006970, GO:0016573
Rare developmental defect during embryogenesis	Polyvalvular heart disease syndrome	TAB2	MAPK signaling pathway: ATF2	-0.0096505	0.0144978	0.0518031	0.349987						Y		Y		Transcription regulation, Transcription, DNA damage	GO:0045944, GO:0006974, GO:0006970, GO:0016573
Rare systemic or rheumatologic disease	Loeys-Dietz syndrome	TGFBR1	MAPK signaling pathway: HSPB1	-0.000589354	0.00138074	1	1						Y				Stress response
Rare neurologic disease	Distal hereditary motor neuropathy type 2	HSPB1	MAPK signaling pathway: HSPB1	-6.64386	1	0	0						Y				Stress response
Rare systemic or rheumatologic disease	Tumor necrosis factor receptor 1 associated periodic syndrome	TNFRSF1A	MAPK signaling pathway: HSPB1	-0.00903559	0.013117	0.100494	0.497085						Y				Stress response
Rare systemic or rheumatologic disease	Marfan syndrome type 2	TGFBR2	MAPK signaling pathway: HSPB1	-0.00139981	0.00322172	0.99999	1						Y				Stress response
Rare ophthalmic disorder	Martinique crinkled retinal pigment epitheliopathy	MAPKAPK3	MAPK signaling pathway: HSPB1	-0.0704869	0.0925095	0	0						Y				Stress response
Rare developmental defect during embryogenesis	Cardiospondylocarpofacial syndrome	MAP3K7	MAPK signaling pathway: HSPB1	-0.0598946	0.0773214	0	0						Y				Stress response
non_rare_in_europe	NON RARE IN EUROPE: Multiple sclerosis	TNFRSF1A	MAPK signaling pathway: HSPB1	-0.00903559	0.013117	0.100494	0.497085						Y				Stress response
Rare bone disease	Frontometaphyseal dysplasia	MAP3K7	MAPK signaling pathway: HSPB1	-0.0598946	0.0773214	0	0						Y				Stress response
Rare neurologic disease	Vogt-Koyanagi-Harada disease	FAS	MAPK signaling pathway: HSPB1	-0.000756854	0.00201358	1	1						Y				Stress response
Rare gastroenterologic disease	Infantile inflammatory bowel disease with neurological involvement	TGFB1	MAPK signaling pathway: HSPB1	-0.00114619	0.00264642	1	1						Y				Stress response
Rare developmental defect during embryogenesis	Polyvalvular heart disease syndrome	TAB2	MAPK signaling pathway: HSPB1	-0.00963564	0.0134622	0.0856842	0.494469						Y				Stress response
Rare endocrine disease	Hypoinsulinemic hypoglycemia and body hemihypertrophy	AKT2	MAPK signaling pathway: HSPB1	-0.00087439	0.00212864	1	1						Y				Stress response
Rare skin disease	Multiple self-healing squamous epithelioma	TGFBR1	MAPK signaling pathway: HSPB1	-0.000589354	0.00138074	1	1						Y				Stress response
Rare bone disease	Camurati-Engelmann disease	TGFB1	MAPK signaling pathway: HSPB1	-0.00114619	0.00264642	1	1						Y				Stress response
Rare endocrine disease	AKT2-related familial partial lipodystrophy	AKT2	MAPK signaling pathway: HSPB1	-0.00087439	0.00212864	1	1						Y				Stress response
Rare neurologic disease	Autosomal dominant Charcot-Marie-Tooth disease type 2F	HSPB1	MAPK signaling pathway: HSPB1	-6.64386	1	0	0						Y				Stress response
non_rare_in_europe	NON RARE IN EUROPE: Psoriatic arthritis	TNF	MAPK signaling pathway: HSPB1	-0.00903559	0.013117	0.100494	0.463946						Y				Stress response
Rare endocrine disease	Growth delay due to insulin-like growth factor type 1 deficiency	IGF1	Ras signaling pathway: BCL2L1	-2.46782e-06	0.000230123	1	1		Y					Y			Endocytosis, Apoptosis	GO:0043066, GO:0019050, GO:1900118, GO:2001243, GO:0090005, GO:1902230, GO:0046902, GO:0051881, GO:0001836, GO:0034097
Rare neurologic disease	Spinocerebellar ataxia type 27	FGF14	Ras signaling pathway: BCL2L1	-2.69797e-06	0.000230123	1	1		Y					Y			Endocytosis, Apoptosis	GO:0043066, GO:0019050, GO:1900118, GO:2001243, GO:0090005, GO:1902230, GO:0046902, GO:0051881, GO:0001836, GO:0034097
Rare skin disease	Nodular urticaria pigmentosa	KIT	Ras signaling pathway: BCL2L1	-4.64953e-06	0.000230123	1	1		Y					Y			Endocytosis, Apoptosis	GO:0043066, GO:0019050, GO:1900118, GO:2001243, GO:0090005, GO:1902230, GO:0046902, GO:0051881, GO:0001836, GO:0034097
Rare bone disease	Metachondromatosis	PTPN11	Ras signaling pathway: BCL2L1	-0.0081595	0.0189852	0.00380304	0.0526721		Y					Y			Endocytosis, Apoptosis	GO:0043066, GO:0019050, GO:1900118, GO:2001243, GO:0090005, GO:1902230, GO:0046902, GO:0051881, GO:0001836, GO:0034097
Rare developmental defect during embryogenesis	Noonan syndrome with multiple lentigines	PTPN11	Ras signaling pathway: BCL2L1	-0.0081595	0.0189852	0.00380304	0.0526721		Y					Y			Endocytosis, Apoptosis	GO:0043066, GO:0019050, GO:1900118, GO:2001243, GO:0090005, GO:1902230, GO:0046902, GO:0051881, GO:0001836, GO:0034097
Rare developmental defect during embryogenesis	Antley-Bixler syndrome	FGFR2	Ras signaling pathway: BCL2L1	-6.90598e-06	0.000230123	1	1		Y					Y			Endocytosis, Apoptosis	GO:0043066, GO:0019050, GO:1900118, GO:2001243, GO:0090005, GO:1902230, GO:0046902, GO:0051881, GO:0001836, GO:0034097
Rare endocrine disease	Autosomal dominant hypophosphatemic rickets	FGF23	Ras signaling pathway: BCL2L1	-1.608e-07	0.000172592	1	1		Y					Y			Endocytosis, Apoptosis	GO:0043066, GO:0019050, GO:1900118, GO:2001243, GO:0090005, GO:1902230, GO:0046902, GO:0051881, GO:0001836, GO:0034097
Rare developmental defect during embryogenesis	Crouzon syndrome-acanthosis nigricans syndrome	FGFR3	Ras signaling pathway: BCL2L1	-1.40375e-05	0.000345185	1	1		Y					Y			Endocytosis, Apoptosis	GO:0043066, GO:0019050, GO:1900118, GO:2001243, GO:0090005, GO:1902230, GO:0046902, GO:0051881, GO:0001836, GO:0034097
Rare skin disease	Telangiectasia macularis eruptiva perstans	KIT	Ras signaling pathway: BCL2L1	-4.64953e-06	0.000230123	1	1		Y					Y			Endocytosis, Apoptosis	GO:0043066, GO:0019050, GO:1900118, GO:2001243, GO:0090005, GO:1902230, GO:0046902, GO:0051881, GO:0001836, GO:0034097
Rare developmental defect during embryogenesis	Isolated plagiocephaly	FGFR3	Ras signaling pathway: BCL2L1	-1.40375e-05	0.000345185	1	1		Y					Y			Endocytosis, Apoptosis	GO:0043066, GO:0019050, GO:1900118, GO:2001243, GO:0090005, GO:1902230, GO:0046902, GO:0051881, GO:0001836, GO:0034097
Rare developmental defect during embryogenesis	Lobar holoprosencephaly	FGFR1	Ras signaling pathway: BCL2L1	4.58454e-05	0.000517777	1	1		Y					Y			Endocytosis, Apoptosis	GO:0043066, GO:0019050, GO:1900118, GO:2001243, GO:0090005, GO:1902230, GO:0046902, GO:0051881, GO:0001836, GO:0034097
Rare developmental defect during embryogenesis	Megalencephaly-polymicrogyria-postaxial polydactyly-hydrocephalus syndrome	PIK3R2	Ras signaling pathway: BCL2L1	-0.0322911	0.0800828	0	0		Y					Y			Endocytosis, Apoptosis	GO:0043066, GO:0019050, GO:1900118, GO:2001243, GO:0090005, GO:1902230, GO:0046902, GO:0051881, GO:0001836, GO:0034097
Rare neoplastic disease	Papillary renal cell carcinoma	MET	Ras signaling pathway: BCL2L1	-4.42456e-06	0.000230123	1	1		Y					Y			Endocytosis, Apoptosis	GO:0043066, GO:0019050, GO:1900118, GO:2001243, GO:0090005, GO:1902230, GO:0046902, GO:0051881, GO:0001836, GO:0034097
Rare developmental defect during embryogenesis	Pfeiffer syndrome type 1	FGFR1	Ras signaling pathway: BCL2L1	4.58454e-05	0.000517777	1	1		Y					Y			Endocytosis, Apoptosis	GO:0043066, GO:0019050, GO:1900118, GO:2001243, GO:0090005, GO:1902230, GO:0046902, GO:0051881, GO:0001836, GO:0034097
Rare skin disease	Familial progressive hyper- and hypopigmentation	KITLG	Ras signaling pathway: BCL2L1	-1.001e-05	0.000287654	1	1		Y					Y			Endocytosis, Apoptosis	GO:0043066, GO:0019050, GO:1900118, GO:2001243, GO:0090005, GO:1902230, GO:0046902, GO:0051881, GO:0001836, GO:0034097
Rare hematologic disease	Severe autosomal recessive macrothrombocytopenia	PRKACG	Ras signaling pathway: BCL2L1	-0.000148443	0.000978023	1	1		Y					Y			Endocytosis, Apoptosis	GO:0043066, GO:0019050, GO:1900118, GO:2001243, GO:0090005, GO:1902230, GO:0046902, GO:0051881, GO:0001836, GO:0034097
Rare neoplastic disease	Chronic myeloproliferative disease, unclassifiable	PDGFRB	Ras signaling pathway: BCL2L1	-5.24094e-07	0.000287654	1	1		Y					Y			Endocytosis, Apoptosis	GO:0043066, GO:0019050, GO:1900118, GO:2001243, GO:0090005, GO:1902230, GO:0046902, GO:0051881, GO:0001836, GO:0034097
Rare skin disease	Familial progressive hyperpigmentation	KITLG	Ras signaling pathway: BCL2L1	-1.001e-05	0.000287654	1	1		Y					Y			Endocytosis, Apoptosis	GO:0043066, GO:0019050, GO:1900118, GO:2001243, GO:0090005, GO:1902230, GO:0046902, GO:0051881, GO:0001836, GO:0034097
Rare ophthalmic disorder	Aplasia of lacrimal and salivary glands	FGF10	Ras signaling pathway: BCL2L1	-1.51876e-06	0.000172592	1	1		Y					Y			Endocytosis, Apoptosis	GO:0043066, GO:0019050, GO:1900118, GO:2001243, GO:0090005, GO:1902230, GO:0046902, GO:0051881, GO:0001836, GO:0034097
Rare developmental defect during embryogenesis	Microform holoprosencephaly	FGFR1	Ras signaling pathway: BCL2L1	4.58454e-05	0.000517777	1	1		Y					Y			Endocytosis, Apoptosis	GO:0043066, GO:0019050, GO:1900118, GO:2001243, GO:0090005, GO:1902230, GO:0046902, GO:0051881, GO:0001836, GO:0034097
Rare bone disease	Achondroplasia	FGFR3	Ras signaling pathway: BCL2L1	-1.40375e-05	0.000345185	1	1		Y					Y			Endocytosis, Apoptosis	GO:0043066, GO:0019050, GO:1900118, GO:2001243, GO:0090005, GO:1902230, GO:0046902, GO:0051881, GO:0001836, GO:0034097
Rare bone disease	Hypochondroplasia	FGFR3	Ras signaling pathway: BCL2L1	-1.40375e-05	0.000345185	1	1		Y					Y			Endocytosis, Apoptosis	GO:0043066, GO:0019050, GO:1900118, GO:2001243, GO:0090005, GO:1902230, GO:0046902, GO:0051881, GO:0001836, GO:0034097
Rare neoplastic disease	Hereditary papillary renal cell carcinoma	MET	Ras signaling pathway: BCL2L1	-4.42456e-06	0.000230123	1	1		Y					Y			Endocytosis, Apoptosis	GO:0043066, GO:0019050, GO:1900118, GO:2001243, GO:0090005, GO:1902230, GO:0046902, GO:0051881, GO:0001836, GO:0034097
Rare developmental defect during embryogenesis	SHORT syndrome	PIK3R1	Ras signaling pathway: BCL2L1	-0.00463248	0.0232424	0.00016712	0.000964424		Y					Y			Endocytosis, Apoptosis	GO:0043066, GO:0019050, GO:1900118, GO:2001243, GO:0090005, GO:1902230, GO:0046902, GO:0051881, GO:0001836, GO:0034097
Rare developmental defect during embryogenesis	Familial scaphocephaly syndrome, McGillivray type	FGFR2	Ras signaling pathway: BCL2L1	-6.90598e-06	0.000230123	1	1		Y					Y			Endocytosis, Apoptosis	GO:0043066, GO:0019050, GO:1900118, GO:2001243, GO:0090005, GO:1902230, GO:0046902, GO:0051881, GO:0001836, GO:0034097
Rare developmental defect during embryogenesis	Blue rubber bleb nevus	TEK	Ras signaling pathway: BCL2L1	-4.83855e-06	0.000230123	1	1		Y					Y			Endocytosis, Apoptosis	GO:0043066, GO:0019050, GO:1900118, GO:2001243, GO:0090005, GO:1902230, GO:0046902, GO:0051881, GO:0001836, GO:0034097
Rare endocrine disease	AKT2-related familial partial lipodystrophy	AKT2	Ras signaling pathway: BCL2L1	-0.145857	0.291566	0	0		Y					Y			Endocytosis, Apoptosis	GO:0043066, GO:0019050, GO:1900118, GO:2001243, GO:0090005, GO:1902230, GO:0046902, GO:0051881, GO:0001836, GO:0034097
Rare skin disease	Pseudoxanthomatous diffuse cutaneous mastocytosis	KIT	Ras signaling pathway: BCL2L1	-4.64953e-06	0.000230123	1	1		Y					Y			Endocytosis, Apoptosis	GO:0043066, GO:0019050, GO:1900118, GO:2001243, GO:0090005, GO:1902230, GO:0046902, GO:0051881, GO:0001836, GO:0034097
Rare neoplastic disease	Testicular seminomatous germ cell tumor	KIT	Ras signaling pathway: BCL2L1	-4.64953e-06	0.000230123	1	1		Y					Y			Endocytosis, Apoptosis	GO:0043066, GO:0019050, GO:1900118, GO:2001243, GO:0090005, GO:1902230, GO:0046902, GO:0051881, GO:0001836, GO:0034097
Rare developmental defect during embryogenesis	17q11 microdeletion syndrome	NF1	Ras signaling pathway: BCL2L1	-0.634424	0.892475	0	0		Y					Y			Endocytosis, Apoptosis	GO:0043066, GO:0019050, GO:1900118, GO:2001243, GO:0090005, GO:1902230, GO:0046902, GO:0051881, GO:0001836, GO:0034097
Rare neurologic disease	Global developmental delay-neuro-ophthalmological abnormalities-seizures-intellectual disability syndrome	GNB1	Ras signaling pathway: BCL2L1	-0.000154688	0.000920492	1	1		Y					Y			Endocytosis, Apoptosis	GO:0043066, GO:0019050, GO:1900118, GO:2001243, GO:0090005, GO:1902230, GO:0046902, GO:0051881, GO:0001836, GO:0034097
Rare skin disease	Plaque-form urticaria pigmentosa	KIT	Ras signaling pathway: BCL2L1	-4.64953e-06	0.000230123	1	1		Y					Y			Endocytosis, Apoptosis	GO:0043066, GO:0019050, GO:1900118, GO:2001243, GO:0090005, GO:1902230, GO:0046902, GO:0051881, GO:0001836, GO:0034097
Rare neoplastic disease	Non-seminomatous germ cell tumor of testis	KITLG	Ras signaling pathway: BCL2L1	-1.001e-05	0.000287654	1	1		Y					Y			Endocytosis, Apoptosis	GO:0043066, GO:0019050, GO:1900118, GO:2001243, GO:0090005, GO:1902230, GO:0046902, GO:0051881, GO:0001836, GO:0034097
Rare hematologic disease	Primary hypereosinophilic syndrome	FGFR1	Ras signaling pathway: BCL2L1	4.58454e-05	0.000517777	1	1		Y					Y			Endocytosis, Apoptosis	GO:0043066, GO:0019050, GO:1900118, GO:2001243, GO:0090005, GO:1902230, GO:0046902, GO:0051881, GO:0001836, GO:0034097
Rare developmental defect during embryogenesis	Cutis gyrata-acanthosis nigricans-craniosynostosis syndrome	FGFR2	Ras signaling pathway: BCL2L1	-6.90598e-06	0.000230123	1	1		Y					Y			Endocytosis, Apoptosis	GO:0043066, GO:0019050, GO:1900118, GO:2001243, GO:0090005, GO:1902230, GO:0046902, GO:0051881, GO:0001836, GO:0034097
Rare developmental defect during embryogenesis	Isolated brachycephaly	FGFR3	Ras signaling pathway: BCL2L1	-1.40375e-05	0.000345185	1	1		Y					Y			Endocytosis, Apoptosis	GO:0043066, GO:0019050, GO:1900118, GO:2001243, GO:0090005, GO:1902230, GO:0046902, GO:0051881, GO:0001836, GO:0034097
Rare developmental defect during embryogenesis	Neurofibromatosis type 1 due to NF1 mutation or intragenic deletion	NF1	Ras signaling pathway: BCL2L1	-0.634424	0.892475	0	0		Y					Y			Endocytosis, Apoptosis	GO:0043066, GO:0019050, GO:1900118, GO:2001243, GO:0090005, GO:1902230, GO:0046902, GO:0051881, GO:0001836, GO:0034097
Rare developmental defect during embryogenesis	Lacrimoauriculodentodigital syndrome	FGF10	Ras signaling pathway: BCL2L1	-1.51876e-06	0.000172592	1	1		Y					Y			Endocytosis, Apoptosis	GO:0043066, GO:0019050, GO:1900118, GO:2001243, GO:0090005, GO:1902230, GO:0046902, GO:0051881, GO:0001836, GO:0034097
Rare skin disease	Familial hyperphosphatemic tumoral calcinosis/Hyperphosphatemic hyperostosis syndrome	FGF23	Ras signaling pathway: BCL2L1	-1.608e-07	0.000172592	1	1		Y					Y			Endocytosis, Apoptosis	GO:0043066, GO:0019050, GO:1900118, GO:2001243, GO:0090005, GO:1902230, GO:0046902, GO:0051881, GO:0001836, GO:0034097
Rare endocrine disease	Growth delay due to insulin-like growth factor I resistance	IGF1R	Ras signaling pathway: BCL2L1	-7.07809e-05	0.000575308	1	1		Y					Y			Endocytosis, Apoptosis	GO:0043066, GO:0019050, GO:1900118, GO:2001243, GO:0090005, GO:1902230, GO:0046902, GO:0051881, GO:0001836, GO:0034097
Rare skin disease	Encephalocraniocutaneous lipomatosis	FGFR1	Ras signaling pathway: BCL2L1	4.58454e-05	0.000517777	1	1		Y					Y			Endocytosis, Apoptosis	GO:0043066, GO:0019050, GO:1900118, GO:2001243, GO:0090005, GO:1902230, GO:0046902, GO:0051881, GO:0001836, GO:0034097
Rare otorhinolaryngologic disease	Autosomal dominant non-syndromic sensorineural deafness type DFNA	KITLG	Ras signaling pathway: BCL2L1	-1.001e-05	0.000287654	1	1		Y					Y			Endocytosis, Apoptosis	GO:0043066, GO:0019050, GO:1900118, GO:2001243, GO:0090005, GO:1902230, GO:0046902, GO:0051881, GO:0001836, GO:0034097
Rare developmental defect during embryogenesis	Hemihyperplasia-multiple lipomatosis syndrome	PIK3CA	Ras signaling pathway: BCL2L1	-0.00224095	0.00719135	0.759747	1		Y					Y			Endocytosis, Apoptosis	GO:0043066, GO:0019050, GO:1900118, GO:2001243, GO:0090005, GO:1902230, GO:0046902, GO:0051881, GO:0001836, GO:0034097
Rare developmental defect during embryogenesis	Pfeiffer syndrome type 2	FGFR2	Ras signaling pathway: BCL2L1	-6.90598e-06	0.000230123	1	1		Y					Y			Endocytosis, Apoptosis	GO:0043066, GO:0019050, GO:1900118, GO:2001243, GO:0090005, GO:1902230, GO:0046902, GO:0051881, GO:0001836, GO:0034097
Rare bone disease	FGFR2-related bent bone dysplasia	FGFR2	Ras signaling pathway: BCL2L1	-6.90598e-06	0.000230123	1	1		Y					Y			Endocytosis, Apoptosis	GO:0043066, GO:0019050, GO:1900118, GO:2001243, GO:0090005, GO:1902230, GO:0046902, GO:0051881, GO:0001836, GO:0034097
Rare bone disease	Osteoglosphonic dysplasia	FGFR1	Ras signaling pathway: BCL2L1	4.58454e-05	0.000517777	1	1		Y					Y			Endocytosis, Apoptosis	GO:0043066, GO:0019050, GO:1900118, GO:2001243, GO:0090005, GO:1902230, GO:0046902, GO:0051881, GO:0001836, GO:0034097
Rare developmental defect during embryogenesis	Toriello-Lacassie-Droste syndrome	KRAS	Ras signaling pathway: BCL2L1	-0.00830855	0.0152457	0.0351913	0.389919		Y					Y			Endocytosis, Apoptosis	GO:0043066, GO:0019050, GO:1900118, GO:2001243, GO:0090005, GO:1902230, GO:0046902, GO:0051881, GO:0001836, GO:0034097
Rare neoplastic disease	Systemic mastocytosis with associated hematologic neoplasm	KIT	Ras signaling pathway: BCL2L1	-4.64953e-06	0.000230123	1	1		Y					Y			Endocytosis, Apoptosis	GO:0043066, GO:0019050, GO:1900118, GO:2001243, GO:0090005, GO:1902230, GO:0046902, GO:0051881, GO:0001836, GO:0034097
Rare developmental defect during embryogenesis	Mucocutaneous venous malformations	TEK	Ras signaling pathway: BCL2L1	-4.83855e-06	0.000230123	1	1		Y					Y			Endocytosis, Apoptosis	GO:0043066, GO:0019050, GO:1900118, GO:2001243, GO:0090005, GO:1902230, GO:0046902, GO:0051881, GO:0001836, GO:0034097
Rare immune disease	Combined immunodeficiency due to ZAP70 deficiency	ZAP70	Ras signaling pathway: BCL2L1	-0.00138268	0.00391209	0.999356	1		Y					Y			Endocytosis, Apoptosis	GO:0043066, GO:0019050, GO:1900118, GO:2001243, GO:0090005, GO:1902230, GO:0046902, GO:0051881, GO:0001836, GO:0034097
Rare skin disease	Typical urticaria pigmentosa	KIT	Ras signaling pathway: BCL2L1	-4.64953e-06	0.000230123	1	1		Y					Y			Endocytosis, Apoptosis	GO:0043066, GO:0019050, GO:1900118, GO:2001243, GO:0090005, GO:1902230, GO:0046902, GO:0051881, GO:0001836, GO:0034097
Rare developmental defect during embryogenesis	Hartsfield syndrome	FGFR1	Ras signaling pathway: BCL2L1	4.58454e-05	0.000517777	1	1		Y					Y			Endocytosis, Apoptosis	GO:0043066, GO:0019050, GO:1900118, GO:2001243, GO:0090005, GO:1902230, GO:0046902, GO:0051881, GO:0001836, GO:0034097
Rare hematologic disease	Bleeding disorder due to CalDAG-GEFI deficiency	RASGRP2	Ras signaling pathway: BCL2L1	-0.000255267	0.00126568	1	1		Y					Y			Endocytosis, Apoptosis	GO:0043066, GO:0019050, GO:1900118, GO:2001243, GO:0090005, GO:1902230, GO:0046902, GO:0051881, GO:0001836, GO:0034097
Rare skin disease	Cutaneous mastocytoma	KIT	Ras signaling pathway: BCL2L1	-4.64953e-06	0.000230123	1	1		Y					Y			Endocytosis, Apoptosis	GO:0043066, GO:0019050, GO:1900118, GO:2001243, GO:0090005, GO:1902230, GO:0046902, GO:0051881, GO:0001836, GO:0034097
Rare neoplastic disease	Smoldering systemic mastocytosis	KIT	Ras signaling pathway: BCL2L1	-4.64953e-06	0.000230123	1	1		Y					Y			Endocytosis, Apoptosis	GO:0043066, GO:0019050, GO:1900118, GO:2001243, GO:0090005, GO:1902230, GO:0046902, GO:0051881, GO:0001836, GO:0034097
Rare neoplastic disease	Chronic myelomonocytic leukemia	PDGFRB	Ras signaling pathway: BCL2L1	-5.24094e-07	0.000287654	1	1		Y					Y			Endocytosis, Apoptosis	GO:0043066, GO:0019050, GO:1900118, GO:2001243, GO:0090005, GO:1902230, GO:0046902, GO:0051881, GO:0001836, GO:0034097
Rare developmental defect during embryogenesis	Isolated trigonocephaly	FGFR1	Ras signaling pathway: BCL2L1	4.58454e-05	0.000517777	1	1		Y					Y			Endocytosis, Apoptosis	GO:0043066, GO:0019050, GO:1900118, GO:2001243, GO:0090005, GO:1902230, GO:0046902, GO:0051881, GO:0001836, GO:0034097
Rare neoplastic disease	Myeloid/lymphoid neoplasm associated with FGFR1 rearrangement	FGFR1	Ras signaling pathway: BCL2L1	4.58454e-05	0.000517777	1	1		Y					Y			Endocytosis, Apoptosis	GO:0043066, GO:0019050, GO:1900118, GO:2001243, GO:0090005, GO:1902230, GO:0046902, GO:0051881, GO:0001836, GO:0034097
Rare developmental defect during embryogenesis	Jackson-Weiss syndrome	FGFR2	Ras signaling pathway: BCL2L1	-6.90598e-06	0.000230123	1	1		Y					Y			Endocytosis, Apoptosis	GO:0043066, GO:0019050, GO:1900118, GO:2001243, GO:0090005, GO:1902230, GO:0046902, GO:0051881, GO:0001836, GO:0034097
Rare neoplastic disease	Myeloid/lymphoid neoplasm associated with PDGFRA rearrangement	PDGFRA	Ras signaling pathway: BCL2L1	-1.40228e-05	0.000345185	1	1		Y					Y			Endocytosis, Apoptosis	GO:0043066, GO:0019050, GO:1900118, GO:2001243, GO:0090005, GO:1902230, GO:0046902, GO:0051881, GO:0001836, GO:0034097
Rare developmental defect during embryogenesis	Costello syndrome	HRAS	Ras signaling pathway: BCL2L1	-0.000565468	0.00304913	0.999998	1		Y					Y			Endocytosis, Apoptosis	GO:0043066, GO:0019050, GO:1900118, GO:2001243, GO:0090005, GO:1902230, GO:0046902, GO:0051881, GO:0001836, GO:0034097
Rare endocrine disease	Rabson-Mendenhall syndrome	INSR	Ras signaling pathway: BCL2L1	-4.85356e-05	0.000517777	1	1		Y					Y			Endocytosis, Apoptosis	GO:0043066, GO:0019050, GO:1900118, GO:2001243, GO:0090005, GO:1902230, GO:0046902, GO:0051881, GO:0001836, GO:0034097
Rare developmental defect during embryogenesis	CLOVES syndrome	PIK3CA	Ras signaling pathway: BCL2L1	-0.00224095	0.00719135	0.759747	1		Y					Y			Endocytosis, Apoptosis	GO:0043066, GO:0019050, GO:1900118, GO:2001243, GO:0090005, GO:1902230, GO:0046902, GO:0051881, GO:0001836, GO:0034097
Rare neoplastic disease	Isolated bone marrow mastocytosis	KIT	Ras signaling pathway: BCL2L1	-4.64953e-06	0.000230123	1	1		Y					Y			Endocytosis, Apoptosis	GO:0043066, GO:0019050, GO:1900118, GO:2001243, GO:0090005, GO:1902230, GO:0046902, GO:0051881, GO:0001836, GO:0034097
Rare immune disease	RAS-associated autoimmune leukoproliferative disease	KRAS	Ras signaling pathway: BCL2L1	-0.00830855	0.0152457	0.0351913	0.389919		Y					Y			Endocytosis, Apoptosis	GO:0043066, GO:0019050, GO:1900118, GO:2001243, GO:0090005, GO:1902230, GO:0046902, GO:0051881, GO:0001836, GO:0034097
Rare neoplastic disease	Pediatric hepatocellular carcinoma	MET	Ras signaling pathway: BCL2L1	-4.42456e-06	0.000230123	1	1		Y					Y			Endocytosis, Apoptosis	GO:0043066, GO:0019050, GO:1900118, GO:2001243, GO:0090005, GO:1902230, GO:0046902, GO:0051881, GO:0001836, GO:0034097
Rare developmental defect during embryogenesis	Otodental syndrome	FGF3	Ras signaling pathway: BCL2L1	-1.1735e-07	0.000172592	1	1		Y					Y			Endocytosis, Apoptosis	GO:0043066, GO:0019050, GO:1900118, GO:2001243, GO:0090005, GO:1902230, GO:0046902, GO:0051881, GO:0001836, GO:0034097
Rare cardiac disease	GNB5-related intellectual disability-cardiac arrhythmia syndrome	GNB5	Ras signaling pathway: BCL2L1	-5.69812e-06	0.000287654	1	1		Y					Y			Endocytosis, Apoptosis	GO:0043066, GO:0019050, GO:1900118, GO:2001243, GO:0090005, GO:1902230, GO:0046902, GO:0051881, GO:0001836, GO:0034097
Rare skin disease	Woolly hair nevus	HRAS	Ras signaling pathway: BCL2L1	-0.000565468	0.00304913	0.999998	1		Y					Y			Endocytosis, Apoptosis	GO:0043066, GO:0019050, GO:1900118, GO:2001243, GO:0090005, GO:1902230, GO:0046902, GO:0051881, GO:0001836, GO:0034097
Rare developmental defect during embryogenesis	17q11.2 microduplication syndrome	NF1	Ras signaling pathway: BCL2L1	-0.634424	0.892475	0	0		Y					Y			Endocytosis, Apoptosis	GO:0043066, GO:0019050, GO:1900118, GO:2001243, GO:0090005, GO:1902230, GO:0046902, GO:0051881, GO:0001836, GO:0034097
Rare neoplastic disease	Myeloid/lymphoid neoplasm associated with PDGFRB rearrangement	PDGFRB	Ras signaling pathway: BCL2L1	-5.24094e-07	0.000287654	1	1		Y					Y			Endocytosis, Apoptosis	GO:0043066, GO:0019050, GO:1900118, GO:2001243, GO:0090005, GO:1902230, GO:0046902, GO:0051881, GO:0001836, GO:0034097
Rare skin disease	Bullous diffuse cutaneous mastocytosis	KIT	Ras signaling pathway: BCL2L1	-4.64953e-06	0.000230123	1	1		Y					Y			Endocytosis, Apoptosis	GO:0043066, GO:0019050, GO:1900118, GO:2001243, GO:0090005, GO:1902230, GO:0046902, GO:0051881, GO:0001836, GO:0034097
Rare developmental defect during embryogenesis	Macrodactyly of fingers, unilateral	PIK3CA	Ras signaling pathway: BCL2L1	-0.00224095	0.00719135	0.759747	1		Y					Y			Endocytosis, Apoptosis	GO:0043066, GO:0019050, GO:1900118, GO:2001243, GO:0090005, GO:1902230, GO:0046902, GO:0051881, GO:0001836, GO:0034097
Rare developmental defect during embryogenesis	Hemimegalencephaly	PIK3CA	Ras signaling pathway: BCL2L1	-0.00224095	0.00719135	0.759747	1		Y					Y			Endocytosis, Apoptosis	GO:0043066, GO:0019050, GO:1900118, GO:2001243, GO:0090005, GO:1902230, GO:0046902, GO:0051881, GO:0001836, GO:0034097
Rare developmental defect during embryogenesis	Camptodactyly-tall stature-scoliosis-hearing loss syndrome	FGFR3	Ras signaling pathway: BCL2L1	-1.40375e-05	0.000345185	1	1		Y					Y			Endocytosis, Apoptosis	GO:0043066, GO:0019050, GO:1900118, GO:2001243, GO:0090005, GO:1902230, GO:0046902, GO:0051881, GO:0001836, GO:0034097
Rare developmental defect during embryogenesis	Muenke syndrome	FGFR3	Ras signaling pathway: BCL2L1	-1.40375e-05	0.000345185	1	1		Y					Y			Endocytosis, Apoptosis	GO:0043066, GO:0019050, GO:1900118, GO:2001243, GO:0090005, GO:1902230, GO:0046902, GO:0051881, GO:0001836, GO:0034097
Rare developmental defect during embryogenesis	Milroy disease	VEGFC	Ras signaling pathway: BCL2L1	-3.76911e-06	0.000230123	1	1		Y					Y			Endocytosis, Apoptosis	GO:0043066, GO:0019050, GO:1900118, GO:2001243, GO:0090005, GO:1902230, GO:0046902, GO:0051881, GO:0001836, GO:0034097
non_rare_in_europe	NON RARE IN EUROPE: Hypodontia	FGFR1	Ras signaling pathway: BCL2L1	4.58454e-05	0.000517777	1	1		Y					Y			Endocytosis, Apoptosis	GO:0043066, GO:0019050, GO:1900118, GO:2001243, GO:0090005, GO:1902230, GO:0046902, GO:0051881, GO:0001836, GO:0034097
Rare neurologic disease	Early-onset calcifying leukoencephalopathy-skeletal dysplasia	CSF1R	Ras signaling pathway: BCL2L1	-5.39196e-05	0.000575308	1	1		Y					Y			Endocytosis, Apoptosis	GO:0043066, GO:0019050, GO:1900118, GO:2001243, GO:0090005, GO:1902230, GO:0046902, GO:0051881, GO:0001836, GO:0034097
Rare neoplastic disease	Chronic mast cell leukemia	KIT	Ras signaling pathway: BCL2L1	-4.64953e-06	0.000230123	1	1		Y					Y			Endocytosis, Apoptosis	GO:0043066, GO:0019050, GO:1900118, GO:2001243, GO:0090005, GO:1902230, GO:0046902, GO:0051881, GO:0001836, GO:0034097
Rare developmental defect during embryogenesis	Waardenburg syndrome type 2	KITLG	Ras signaling pathway: BCL2L1	-1.001e-05	0.000287654	1	1		Y					Y			Endocytosis, Apoptosis	GO:0043066, GO:0019050, GO:1900118, GO:2001243, GO:0090005, GO:1902230, GO:0046902, GO:0051881, GO:0001836, GO:0034097
Rare developmental defect during embryogenesis	Megalencephaly-capillary malformation-polymicrogyria syndrome	PIK3CA	Ras signaling pathway: BCL2L1	-0.00224095	0.00719135	0.759747	1		Y					Y			Endocytosis, Apoptosis	GO:0043066, GO:0019050, GO:1900118, GO:2001243, GO:0090005, GO:1902230, GO:0046902, GO:0051881, GO:0001836, GO:0034097
Rare bone disease	Skeletal overgrowth-craniofacial dysmorphism-hyperelastic skin-white matter lesions syndrome	PDGFRB	Ras signaling pathway: BCL2L1	-5.24094e-07	0.000287654	1	1		Y					Y			Endocytosis, Apoptosis	GO:0043066, GO:0019050, GO:1900118, GO:2001243, GO:0090005, GO:1902230, GO:0046902, GO:0051881, GO:0001836, GO:0034097
Rare developmental defect during embryogenesis	Linear nevus sebaceus syndrome	HRAS	Ras signaling pathway: BCL2L1	-0.000565468	0.00304913	0.999998	1		Y					Y			Endocytosis, Apoptosis	GO:0043066, GO:0019050, GO:1900118, GO:2001243, GO:0090005, GO:1902230, GO:0046902, GO:0051881, GO:0001836, GO:0034097
Rare skin disease	Acroosteolysis-keloid-like lesions-premature aging syndrome	PDGFRB	Ras signaling pathway: BCL2L1	-5.24094e-07	0.000287654	1	1		Y					Y			Endocytosis, Apoptosis	GO:0043066, GO:0019050, GO:1900118, GO:2001243, GO:0090005, GO:1902230, GO:0046902, GO:0051881, GO:0001836, GO:0034097
Rare immune disease	Severe combined immunodeficiency due to LAT deficiency	LAT	Ras signaling pathway: BCL2L1	-0.00138527	0.00391209	0.999356	1		Y					Y			Endocytosis, Apoptosis	GO:0043066, GO:0019050, GO:1900118, GO:2001243, GO:0090005, GO:1902230, GO:0046902, GO:0051881, GO:0001836, GO:0034097
Rare renal disease	Familial primary hypomagnesemia with normocalciuria and normocalcemia	EGF	Ras signaling pathway: BCL2L1	-2.92036e-06	0.000230123	1	1		Y					Y			Endocytosis, Apoptosis	GO:0043066, GO:0019050, GO:1900118, GO:2001243, GO:0090005, GO:1902230, GO:0046902, GO:0051881, GO:0001836, GO:0034097
Rare neoplastic disease	Precursor B-cell acute lymphoblastic leukemia	PDGFRA	Ras signaling pathway: BCL2L1	-1.40228e-05	0.000345185	1	1		Y					Y			Endocytosis, Apoptosis	GO:0043066, GO:0019050, GO:1900118, GO:2001243, GO:0090005, GO:1902230, GO:0046902, GO:0051881, GO:0001836, GO:0034097
Rare endocrine disease	Insulin-resistance syndrome type A	INSR	Ras signaling pathway: BCL2L1	-4.85356e-05	0.000517777	1	1		Y					Y			Endocytosis, Apoptosis	GO:0043066, GO:0019050, GO:1900118, GO:2001243, GO:0090005, GO:1902230, GO:0046902, GO:0051881, GO:0001836, GO:0034097
Rare gastroenterologic disease	Neonatal inflammatory skin and bowel disease	EGFR	Ras signaling pathway: BCL2L1	-1.3141e-05	0.000345185	1	1		Y					Y			Endocytosis, Apoptosis	GO:0043066, GO:0019050, GO:1900118, GO:2001243, GO:0090005, GO:1902230, GO:0046902, GO:0051881, GO:0001836, GO:0034097
Rare bone disease	Thanatophoric dysplasia type 2	FGFR3	Ras signaling pathway: BCL2L1	-1.40375e-05	0.000345185	1	1		Y					Y			Endocytosis, Apoptosis	GO:0043066, GO:0019050, GO:1900118, GO:2001243, GO:0090005, GO:1902230, GO:0046902, GO:0051881, GO:0001836, GO:0034097
Rare developmental defect during embryogenesis	Parkes Weber syndrome	RASA1	Ras signaling pathway: BCL2L1	-0.00324373	0.00816937	0.607688	1		Y					Y			Endocytosis, Apoptosis	GO:0043066, GO:0019050, GO:1900118, GO:2001243, GO:0090005, GO:1902230, GO:0046902, GO:0051881, GO:0001836, GO:0034097
Rare systemic or rheumatologic disease	PLCG2-associated antibody deficiency and immune dysregulation	PLCG2	Ras signaling pathway: BCL2L1	-0.00043814	0.00189852	1	1		Y					Y			Endocytosis, Apoptosis	GO:0043066, GO:0019050, GO:1900118, GO:2001243, GO:0090005, GO:1902230, GO:0046902, GO:0051881, GO:0001836, GO:0034097
Rare developmental defect during embryogenesis	Saethre-Chotzen syndrome	FGFR3	Ras signaling pathway: BCL2L1	-1.40375e-05	0.000345185	1	1		Y					Y			Endocytosis, Apoptosis	GO:0043066, GO:0019050, GO:1900118, GO:2001243, GO:0090005, GO:1902230, GO:0046902, GO:0051881, GO:0001836, GO:0034097
Rare bone disease	Thanatophoric dysplasia type 1	FGFR3	Ras signaling pathway: BCL2L1	-1.40375e-05	0.000345185	1	1		Y					Y			Endocytosis, Apoptosis	GO:0043066, GO:0019050, GO:1900118, GO:2001243, GO:0090005, GO:1902230, GO:0046902, GO:0051881, GO:0001836, GO:0034097
Rare developmental defect during embryogenesis	Noonan syndrome	RRAS	Ras signaling pathway: BCL2L1	-0.0178042	0.0350362	1.08257e-09	1.99915e-08		Y					Y			Endocytosis, Apoptosis	GO:0043066, GO:0019050, GO:1900118, GO:2001243, GO:0090005, GO:1902230, GO:0046902, GO:0051881, GO:0001836, GO:0034097
Rare bone disease	Osteofibrous dysplasia	MET	Ras signaling pathway: BCL2L1	-4.42456e-06	0.000230123	1	1		Y					Y			Endocytosis, Apoptosis	GO:0043066, GO:0019050, GO:1900118, GO:2001243, GO:0090005, GO:1902230, GO:0046902, GO:0051881, GO:0001836, GO:0034097
Rare endocrine disease	Hyperinsulinism due to INSR deficiency	INSR	Ras signaling pathway: BCL2L1	-4.85356e-05	0.000517777	1	1		Y					Y			Endocytosis, Apoptosis	GO:0043066, GO:0019050, GO:1900118, GO:2001243, GO:0090005, GO:1902230, GO:0046902, GO:0051881, GO:0001836, GO:0034097
Rare endocrine disease	Hypoinsulinemic hypoglycemia and body hemihypertrophy	AKT2	Ras signaling pathway: BCL2L1	-0.145857	0.291566	0	0		Y					Y			Endocytosis, Apoptosis	GO:0043066, GO:0019050, GO:1900118, GO:2001243, GO:0090005, GO:1902230, GO:0046902, GO:0051881, GO:0001836, GO:0034097
Rare developmental defect during embryogenesis	Crouzon disease	FGFR2	Ras signaling pathway: BCL2L1	-6.90598e-06	0.000230123	1	1		Y					Y			Endocytosis, Apoptosis	GO:0043066, GO:0019050, GO:1900118, GO:2001243, GO:0090005, GO:1902230, GO:0046902, GO:0051881, GO:0001836, GO:0034097
Rare endocrine disease	Leprechaunism	INSR	Ras signaling pathway: BCL2L1	-4.85356e-05	0.000517777	1	1		Y					Y			Endocytosis, Apoptosis	GO:0043066, GO:0019050, GO:1900118, GO:2001243, GO:0090005, GO:1902230, GO:0046902, GO:0051881, GO:0001836, GO:0034097
Rare neurologic disease	SYNGAP1-related developmental and epileptic encephalopathy	SYNGAP1	Ras signaling pathway: BCL2L1	-0.0186879	0.0439535	5.21805e-15	1.11185e-13		Y					Y			Endocytosis, Apoptosis	GO:0043066, GO:0019050, GO:1900118, GO:2001243, GO:0090005, GO:1902230, GO:0046902, GO:0051881, GO:0001836, GO:0034097
Rare otorhinolaryngologic disease	Deafness with labyrinthine aplasia, microtia, and microdontia	FGF3	Ras signaling pathway: BCL2L1	-1.1735e-07	0.000172592	1	1		Y					Y			Endocytosis, Apoptosis	GO:0043066, GO:0019050, GO:1900118, GO:2001243, GO:0090005, GO:1902230, GO:0046902, GO:0051881, GO:0001836, GO:0034097
Rare developmental defect during embryogenesis	Apert syndrome	FGFR2	Ras signaling pathway: BCL2L1	-6.90598e-06	0.000230123	1	1		Y					Y			Endocytosis, Apoptosis	GO:0043066, GO:0019050, GO:1900118, GO:2001243, GO:0090005, GO:1902230, GO:0046902, GO:0051881, GO:0001836, GO:0034097
Rare developmental defect during embryogenesis	Syndactyly type 8	FGF16	Ras signaling pathway: BCL2L1	-4.96983e-09	0.000172592	1	1		Y					Y			Endocytosis, Apoptosis	GO:0043066, GO:0019050, GO:1900118, GO:2001243, GO:0090005, GO:1902230, GO:0046902, GO:0051881, GO:0001836, GO:0034097
Rare gynecologic or obstetric disease	Preeclampsia	FLT1	Ras signaling pathway: BCL2L1	4.51152e-05	0.000517777	1	1		Y					Y			Endocytosis, Apoptosis	GO:0043066, GO:0019050, GO:1900118, GO:2001243, GO:0090005, GO:1902230, GO:0046902, GO:0051881, GO:0001836, GO:0034097
Rare bone disease	Severe achondroplasia-developmental delay-acanthosis nigricans syndrome	FGFR3	Ras signaling pathway: BCL2L1	-1.40375e-05	0.000345185	1	1		Y					Y			Endocytosis, Apoptosis	GO:0043066, GO:0019050, GO:1900118, GO:2001243, GO:0090005, GO:1902230, GO:0046902, GO:0051881, GO:0001836, GO:0034097
Rare developmental defect during embryogenesis	Oculootodental syndrome	FGF3	Ras signaling pathway: BCL2L1	-1.1735e-07	0.000172592	1	1		Y					Y			Endocytosis, Apoptosis	GO:0043066, GO:0019050, GO:1900118, GO:2001243, GO:0090005, GO:1902230, GO:0046902, GO:0051881, GO:0001836, GO:0034097
Rare neoplastic disease	Acute mast cell leukemia	KIT	Ras signaling pathway: BCL2L1	-4.64953e-06	0.000230123	1	1		Y					Y			Endocytosis, Apoptosis	GO:0043066, GO:0019050, GO:1900118, GO:2001243, GO:0090005, GO:1902230, GO:0046902, GO:0051881, GO:0001836, GO:0034097
Rare neurologic disease	Autosomal dominant intermediate Charcot-Marie-Tooth disease type F	GNB4	Ras signaling pathway: BCL2L1	-5.35589e-06	0.000230123	1	1		Y					Y			Endocytosis, Apoptosis	GO:0043066, GO:0019050, GO:1900118, GO:2001243, GO:0090005, GO:1902230, GO:0046902, GO:0051881, GO:0001836, GO:0034097
non_rare_in_europe	NON RARE IN EUROPE: Infantile capillary hemangioma	FLT4	Ras signaling pathway: BCL2L1	-4.99416e-06	0.000230123	1	1		Y					Y			Endocytosis, Apoptosis	GO:0043066, GO:0019050, GO:1900118, GO:2001243, GO:0090005, GO:1902230, GO:0046902, GO:0051881, GO:0001836, GO:0034097
Rare immune disease	Autoinflammation-PLCG2-associated antibody deficiency-immune dysregulation	PLCG2	Ras signaling pathway: BCL2L1	-0.00043814	0.00189852	1	1		Y					Y			Endocytosis, Apoptosis	GO:0043066, GO:0019050, GO:1900118, GO:2001243, GO:0090005, GO:1902230, GO:0046902, GO:0051881, GO:0001836, GO:0034097
Rare developmental defect during embryogenesis	Capillary malformation-arteriovenous malformation	RASA1	Ras signaling pathway: BCL2L1	-0.00324373	0.00816937	0.607688	1		Y					Y			Endocytosis, Apoptosis	GO:0043066, GO:0019050, GO:1900118, GO:2001243, GO:0090005, GO:1902230, GO:0046902, GO:0051881, GO:0001836, GO:0034097
Rare developmental defect during embryogenesis	Segmental progressive overgrowth syndrome with fibroadipose hyperplasia	PIK3CA	Ras signaling pathway: BCL2L1	-0.00224095	0.00719135	0.759747	1		Y					Y			Endocytosis, Apoptosis	GO:0043066, GO:0019050, GO:1900118, GO:2001243, GO:0090005, GO:1902230, GO:0046902, GO:0051881, GO:0001836, GO:0034097
Rare developmental defect during embryogenesis	Pfeiffer syndrome type 3	FGFR2	Ras signaling pathway: BCL2L1	-6.90598e-06	0.000230123	1	1		Y					Y			Endocytosis, Apoptosis	GO:0043066, GO:0019050, GO:1900118, GO:2001243, GO:0090005, GO:1902230, GO:0046902, GO:0051881, GO:0001836, GO:0034097
Rare systemic or rheumatologic disease	ANGPT1-related hereditary angioedema with normal C1Inh	ANGPT1	Ras signaling pathway: BCL2L1	-5.05418e-06	0.000230123	1	1		Y					Y			Endocytosis, Apoptosis	GO:0043066, GO:0019050, GO:1900118, GO:2001243, GO:0090005, GO:1902230, GO:0046902, GO:0051881, GO:0001836, GO:0034097
Rare developmental defect during embryogenesis	Phakomatosis pigmentokeratotica	HRAS	Ras signaling pathway: BCL2L1	-0.000565468	0.00304913	0.999998	1		Y					Y			Endocytosis, Apoptosis	GO:0043066, GO:0019050, GO:1900118, GO:2001243, GO:0090005, GO:1902230, GO:0046902, GO:0051881, GO:0001836, GO:0034097
Rare neoplastic disease	Juvenile myelomonocytic leukemia	RRAS	Ras signaling pathway: BCL2L1	-0.0178042	0.0350362	1.08257e-09	1.99915e-08		Y					Y			Endocytosis, Apoptosis	GO:0043066, GO:0019050, GO:1900118, GO:2001243, GO:0090005, GO:1902230, GO:0046902, GO:0051881, GO:0001836, GO:0034097
Rare skin disease	Familial isolated trichomegaly	FGF5	Ras signaling pathway: BCL2L1	-6.52417e-07	0.000172592	1	1		Y					Y			Endocytosis, Apoptosis	GO:0043066, GO:0019050, GO:1900118, GO:2001243, GO:0090005, GO:1902230, GO:0046902, GO:0051881, GO:0001836, GO:0034097
Rare developmental defect during embryogenesis	Macrodactyly of toes, unilateral	PIK3CA	Ras signaling pathway: BCL2L1	-0.00224095	0.00719135	0.759747	1		Y					Y			Endocytosis, Apoptosis	GO:0043066, GO:0019050, GO:1900118, GO:2001243, GO:0090005, GO:1902230, GO:0046902, GO:0051881, GO:0001836, GO:0034097
Rare bone disease	Thanatophoric dysplasia type 1	FGFR3	Ras signaling pathway: NFKB1	-1.87473e-05	0.000402715	1	1		Y	Y					Y		Apoptosis, Transcription regulation, Transcription, Host-virus interaction	GO:0010956, GO:1900127, GO:0045893, GO:0045944, GO:0043066, GO:0010224, GO:0070431, GO:0010033, GO:0071347, GO:0070301, GO:0071356, GO:0019221, GO:0006954, GO:0000122, GO:0051092, GO:0008284, GO:0045892
Rare neoplastic disease	Precursor B-cell acute lymphoblastic leukemia	PDGFRA	Ras signaling pathway: NFKB1	-1.8071e-05	0.000345185	1	1		Y	Y					Y		Apoptosis, Transcription regulation, Transcription, Host-virus interaction	GO:0010956, GO:1900127, GO:0045893, GO:0045944, GO:0043066, GO:0010224, GO:0070431, GO:0010033, GO:0071347, GO:0070301, GO:0071356, GO:0019221, GO:0006954, GO:0000122, GO:0051092, GO:0008284, GO:0045892
Rare developmental defect during embryogenesis	Noonan syndrome with multiple lentigines	PTPN11	Ras signaling pathway: NFKB1	-0.0144523	0.02796	2.50959e-06	4.08915e-05		Y	Y					Y		Apoptosis, Transcription regulation, Transcription, Host-virus interaction	GO:0010956, GO:1900127, GO:0045893, GO:0045944, GO:0043066, GO:0010224, GO:0070431, GO:0010033, GO:0071347, GO:0070301, GO:0071356, GO:0019221, GO:0006954, GO:0000122, GO:0051092, GO:0008284, GO:0045892
Rare neoplastic disease	Myeloid/lymphoid neoplasm associated with FGFR1 rearrangement	FGFR1	Ras signaling pathway: NFKB1	-3.37107e-05	0.000460246	1	1		Y	Y					Y		Apoptosis, Transcription regulation, Transcription, Host-virus interaction	GO:0010956, GO:1900127, GO:0045893, GO:0045944, GO:0043066, GO:0010224, GO:0070431, GO:0010033, GO:0071347, GO:0070301, GO:0071356, GO:0019221, GO:0006954, GO:0000122, GO:0051092, GO:0008284, GO:0045892
Rare skin disease	Familial progressive hyperpigmentation	KITLG	Ras signaling pathway: NFKB1	-1.24817e-05	0.000345185	1	1		Y	Y					Y		Apoptosis, Transcription regulation, Transcription, Host-virus interaction	GO:0010956, GO:1900127, GO:0045893, GO:0045944, GO:0043066, GO:0010224, GO:0070431, GO:0010033, GO:0071347, GO:0070301, GO:0071356, GO:0019221, GO:0006954, GO:0000122, GO:0051092, GO:0008284, GO:0045892
Rare developmental defect during embryogenesis	Antley-Bixler syndrome	FGFR2	Ras signaling pathway: NFKB1	-7.84774e-06	0.000230123	1	1		Y	Y					Y		Apoptosis, Transcription regulation, Transcription, Host-virus interaction	GO:0010956, GO:1900127, GO:0045893, GO:0045944, GO:0043066, GO:0010224, GO:0070431, GO:0010033, GO:0071347, GO:0070301, GO:0071356, GO:0019221, GO:0006954, GO:0000122, GO:0051092, GO:0008284, GO:0045892
Rare developmental defect during embryogenesis	Pfeiffer syndrome type 3	FGFR2	Ras signaling pathway: NFKB1	-7.84774e-06	0.000230123	1	1		Y	Y					Y		Apoptosis, Transcription regulation, Transcription, Host-virus interaction	GO:0010956, GO:1900127, GO:0045893, GO:0045944, GO:0043066, GO:0010224, GO:0070431, GO:0010033, GO:0071347, GO:0070301, GO:0071356, GO:0019221, GO:0006954, GO:0000122, GO:0051092, GO:0008284, GO:0045892
Rare skin disease	Telangiectasia macularis eruptiva perstans	KIT	Ras signaling pathway: NFKB1	-4.91748e-06	0.000230123	1	1		Y	Y					Y		Apoptosis, Transcription regulation, Transcription, Host-virus interaction	GO:0010956, GO:1900127, GO:0045893, GO:0045944, GO:0043066, GO:0010224, GO:0070431, GO:0010033, GO:0071347, GO:0070301, GO:0071356, GO:0019221, GO:0006954, GO:0000122, GO:0051092, GO:0008284, GO:0045892
Rare developmental defect during embryogenesis	Noonan syndrome	RRAS	Ras signaling pathway: NFKB1	-0.0049529	0.00960764	0.398729	1		Y	Y					Y		Apoptosis, Transcription regulation, Transcription, Host-virus interaction	GO:0010956, GO:1900127, GO:0045893, GO:0045944, GO:0043066, GO:0010224, GO:0070431, GO:0010033, GO:0071347, GO:0070301, GO:0071356, GO:0019221, GO:0006954, GO:0000122, GO:0051092, GO:0008284, GO:0045892
Rare endocrine disease	Growth delay due to insulin-like growth factor I resistance	IGF1R	Ras signaling pathway: NFKB1	-1.26251e-05	0.000345185	1	1		Y	Y					Y		Apoptosis, Transcription regulation, Transcription, Host-virus interaction	GO:0010956, GO:1900127, GO:0045893, GO:0045944, GO:0043066, GO:0010224, GO:0070431, GO:0010033, GO:0071347, GO:0070301, GO:0071356, GO:0019221, GO:0006954, GO:0000122, GO:0051092, GO:0008284, GO:0045892
Rare developmental defect during embryogenesis	Pfeiffer syndrome type 2	FGFR2	Ras signaling pathway: NFKB1	-7.84774e-06	0.000230123	1	1		Y	Y					Y		Apoptosis, Transcription regulation, Transcription, Host-virus interaction	GO:0010956, GO:1900127, GO:0045893, GO:0045944, GO:0043066, GO:0010224, GO:0070431, GO:0010033, GO:0071347, GO:0070301, GO:0071356, GO:0019221, GO:0006954, GO:0000122, GO:0051092, GO:0008284, GO:0045892
Rare developmental defect during embryogenesis	Capillary malformation-arteriovenous malformation	RASA1	Ras signaling pathway: NFKB1	-0.00400198	0.00960764	0.398729	1		Y	Y					Y		Apoptosis, Transcription regulation, Transcription, Host-virus interaction	GO:0010956, GO:1900127, GO:0045893, GO:0045944, GO:0043066, GO:0010224, GO:0070431, GO:0010033, GO:0071347, GO:0070301, GO:0071356, GO:0019221, GO:0006954, GO:0000122, GO:0051092, GO:0008284, GO:0045892
Rare immune disease	Autoinflammation-PLCG2-associated antibody deficiency-immune dysregulation	PLCG2	Ras signaling pathway: NFKB1	-0.000128549	0.000690369	1	1		Y	Y					Y		Apoptosis, Transcription regulation, Transcription, Host-virus interaction	GO:0010956, GO:1900127, GO:0045893, GO:0045944, GO:0043066, GO:0010224, GO:0070431, GO:0010033, GO:0071347, GO:0070301, GO:0071356, GO:0019221, GO:0006954, GO:0000122, GO:0051092, GO:0008284, GO:0045892
Rare developmental defect during embryogenesis	Muenke syndrome	FGFR3	Ras signaling pathway: NFKB1	-1.87473e-05	0.000402715	1	1		Y	Y					Y		Apoptosis, Transcription regulation, Transcription, Host-virus interaction	GO:0010956, GO:1900127, GO:0045893, GO:0045944, GO:0043066, GO:0010224, GO:0070431, GO:0010033, GO:0071347, GO:0070301, GO:0071356, GO:0019221, GO:0006954, GO:0000122, GO:0051092, GO:0008284, GO:0045892
Rare hematologic disease	Bleeding disorder due to CalDAG-GEFI deficiency	RASGRP2	Ras signaling pathway: NFKB1	-0.000181982	0.000978023	1	1		Y	Y					Y		Apoptosis, Transcription regulation, Transcription, Host-virus interaction	GO:0010956, GO:1900127, GO:0045893, GO:0045944, GO:0043066, GO:0010224, GO:0070431, GO:0010033, GO:0071347, GO:0070301, GO:0071356, GO:0019221, GO:0006954, GO:0000122, GO:0051092, GO:0008284, GO:0045892
Rare developmental defect during embryogenesis	Megalencephaly-polymicrogyria-postaxial polydactyly-hydrocephalus syndrome	PIK3R2	Ras signaling pathway: NFKB1	-0.0295333	0.0528133	0	0		Y	Y					Y		Apoptosis, Transcription regulation, Transcription, Host-virus interaction	GO:0010956, GO:1900127, GO:0045893, GO:0045944, GO:0043066, GO:0010224, GO:0070431, GO:0010033, GO:0071347, GO:0070301, GO:0071356, GO:0019221, GO:0006954, GO:0000122, GO:0051092, GO:0008284, GO:0045892
Rare developmental defect during embryogenesis	Milroy disease	VEGFC	Ras signaling pathway: NFKB1	-4.0002e-06	0.000230123	1	1		Y	Y					Y		Apoptosis, Transcription regulation, Transcription, Host-virus interaction	GO:0010956, GO:1900127, GO:0045893, GO:0045944, GO:0043066, GO:0010224, GO:0070431, GO:0010033, GO:0071347, GO:0070301, GO:0071356, GO:0019221, GO:0006954, GO:0000122, GO:0051092, GO:0008284, GO:0045892
Rare skin disease	Bullous diffuse cutaneous mastocytosis	KIT	Ras signaling pathway: NFKB1	-4.91748e-06	0.000230123	1	1		Y	Y					Y		Apoptosis, Transcription regulation, Transcription, Host-virus interaction	GO:0010956, GO:1900127, GO:0045893, GO:0045944, GO:0043066, GO:0010224, GO:0070431, GO:0010033, GO:0071347, GO:0070301, GO:0071356, GO:0019221, GO:0006954, GO:0000122, GO:0051092, GO:0008284, GO:0045892
Rare developmental defect during embryogenesis	Macrodactyly of fingers, unilateral	PIK3CA	Ras signaling pathway: NFKB1	-0.00317294	0.00914739	0.46112	1		Y	Y					Y		Apoptosis, Transcription regulation, Transcription, Host-virus interaction	GO:0010956, GO:1900127, GO:0045893, GO:0045944, GO:0043066, GO:0010224, GO:0070431, GO:0010033, GO:0071347, GO:0070301, GO:0071356, GO:0019221, GO:0006954, GO:0000122, GO:0051092, GO:0008284, GO:0045892
Rare developmental defect during embryogenesis	Fetal encasement syndrome	CHUK	Ras signaling pathway: NFKB1	-0.0578024	0.0964791	0	0		Y	Y					Y		Apoptosis, Transcription regulation, Transcription, Host-virus interaction	GO:0010956, GO:1900127, GO:0045893, GO:0045944, GO:0043066, GO:0010224, GO:0070431, GO:0010033, GO:0071347, GO:0070301, GO:0071356, GO:0019221, GO:0006954, GO:0000122, GO:0051092, GO:0008284, GO:0045892
Rare otorhinolaryngologic disease	Autosomal dominant non-syndromic sensorineural deafness type DFNA	KITLG	Ras signaling pathway: NFKB1	-1.24817e-05	0.000345185	1	1		Y	Y					Y		Apoptosis, Transcription regulation, Transcription, Host-virus interaction	GO:0010956, GO:1900127, GO:0045893, GO:0045944, GO:0043066, GO:0010224, GO:0070431, GO:0010033, GO:0071347, GO:0070301, GO:0071356, GO:0019221, GO:0006954, GO:0000122, GO:0051092, GO:0008284, GO:0045892
Rare developmental defect during embryogenesis	SHORT syndrome	PIK3R1	Ras signaling pathway: NFKB1	-0.0940272	0.175814	0	0		Y	Y					Y		Apoptosis, Transcription regulation, Transcription, Host-virus interaction	GO:0010956, GO:1900127, GO:0045893, GO:0045944, GO:0043066, GO:0010224, GO:0070431, GO:0010033, GO:0071347, GO:0070301, GO:0071356, GO:0019221, GO:0006954, GO:0000122, GO:0051092, GO:0008284, GO:0045892
Rare immune disease	Combined immunodeficiency due to ZAP70 deficiency	ZAP70	Ras signaling pathway: NFKB1	-0.00122794	0.0029916	0.999999	1		Y	Y					Y		Apoptosis, Transcription regulation, Transcription, Host-virus interaction	GO:0010956, GO:1900127, GO:0045893, GO:0045944, GO:0043066, GO:0010224, GO:0070431, GO:0010033, GO:0071347, GO:0070301, GO:0071356, GO:0019221, GO:0006954, GO:0000122, GO:0051092, GO:0008284, GO:0045892
Rare neoplastic disease	Smoldering systemic mastocytosis	KIT	Ras signaling pathway: NFKB1	-4.91748e-06	0.000230123	1	1		Y	Y					Y		Apoptosis, Transcription regulation, Transcription, Host-virus interaction	GO:0010956, GO:1900127, GO:0045893, GO:0045944, GO:0043066, GO:0010224, GO:0070431, GO:0010033, GO:0071347, GO:0070301, GO:0071356, GO:0019221, GO:0006954, GO:0000122, GO:0051092, GO:0008284, GO:0045892
Rare developmental defect during embryogenesis	Lacrimoauriculodentodigital syndrome	FGF10	Ras signaling pathway: NFKB1	-1.57092e-06	0.000172592	1	1		Y	Y					Y		Apoptosis, Transcription regulation, Transcription, Host-virus interaction	GO:0010956, GO:1900127, GO:0045893, GO:0045944, GO:0043066, GO:0010224, GO:0070431, GO:0010033, GO:0071347, GO:0070301, GO:0071356, GO:0019221, GO:0006954, GO:0000122, GO:0051092, GO:0008284, GO:0045892
Rare neoplastic disease	Acute mast cell leukemia	KIT	Ras signaling pathway: NFKB1	-4.91748e-06	0.000230123	1	1		Y	Y					Y		Apoptosis, Transcription regulation, Transcription, Host-virus interaction	GO:0010956, GO:1900127, GO:0045893, GO:0045944, GO:0043066, GO:0010224, GO:0070431, GO:0010033, GO:0071347, GO:0070301, GO:0071356, GO:0019221, GO:0006954, GO:0000122, GO:0051092, GO:0008284, GO:0045892
Rare endocrine disease	Insulin-resistance syndrome type A	INSR	Ras signaling pathway: NFKB1	-1.55958e-05	0.000287654	1	1		Y	Y					Y		Apoptosis, Transcription regulation, Transcription, Host-virus interaction	GO:0010956, GO:1900127, GO:0045893, GO:0045944, GO:0043066, GO:0010224, GO:0070431, GO:0010033, GO:0071347, GO:0070301, GO:0071356, GO:0019221, GO:0006954, GO:0000122, GO:0051092, GO:0008284, GO:0045892
Rare developmental defect during embryogenesis	Crouzon syndrome-acanthosis nigricans syndrome	FGFR3	Ras signaling pathway: NFKB1	-1.87473e-05	0.000402715	1	1		Y	Y					Y		Apoptosis, Transcription regulation, Transcription, Host-virus interaction	GO:0010956, GO:1900127, GO:0045893, GO:0045944, GO:0043066, GO:0010224, GO:0070431, GO:0010033, GO:0071347, GO:0070301, GO:0071356, GO:0019221, GO:0006954, GO:0000122, GO:0051092, GO:0008284, GO:0045892
Rare neurologic disease	Global developmental delay-neuro-ophthalmological abnormalities-seizures-intellectual disability syndrome	GNB1	Ras signaling pathway: NFKB1	-0.000120103	0.0007479	1	1		Y	Y					Y		Apoptosis, Transcription regulation, Transcription, Host-virus interaction	GO:0010956, GO:1900127, GO:0045893, GO:0045944, GO:0043066, GO:0010224, GO:0070431, GO:0010033, GO:0071347, GO:0070301, GO:0071356, GO:0019221, GO:0006954, GO:0000122, GO:0051092, GO:0008284, GO:0045892
Rare systemic or rheumatologic disease	PLCG2-associated antibody deficiency and immune dysregulation	PLCG2	Ras signaling pathway: NFKB1	-0.000128549	0.000690369	1	1		Y	Y					Y		Apoptosis, Transcription regulation, Transcription, Host-virus interaction	GO:0010956, GO:1900127, GO:0045893, GO:0045944, GO:0043066, GO:0010224, GO:0070431, GO:0010033, GO:0071347, GO:0070301, GO:0071356, GO:0019221, GO:0006954, GO:0000122, GO:0051092, GO:0008284, GO:0045892
Rare bone disease	Metachondromatosis	PTPN11	Ras signaling pathway: NFKB1	-0.0144523	0.02796	2.50959e-06	4.08915e-05		Y	Y					Y		Apoptosis, Transcription regulation, Transcription, Host-virus interaction	GO:0010956, GO:1900127, GO:0045893, GO:0045944, GO:0043066, GO:0010224, GO:0070431, GO:0010033, GO:0071347, GO:0070301, GO:0071356, GO:0019221, GO:0006954, GO:0000122, GO:0051092, GO:0008284, GO:0045892
Rare developmental defect during embryogenesis	Jackson-Weiss syndrome	FGFR2	Ras signaling pathway: NFKB1	-7.84774e-06	0.000230123	1	1		Y	Y					Y		Apoptosis, Transcription regulation, Transcription, Host-virus interaction	GO:0010956, GO:1900127, GO:0045893, GO:0045944, GO:0043066, GO:0010224, GO:0070431, GO:0010033, GO:0071347, GO:0070301, GO:0071356, GO:0019221, GO:0006954, GO:0000122, GO:0051092, GO:0008284, GO:0045892
Rare skin disease	Familial progressive hyper- and hypopigmentation	KITLG	Ras signaling pathway: NFKB1	-1.24817e-05	0.000345185	1	1		Y	Y					Y		Apoptosis, Transcription regulation, Transcription, Host-virus interaction	GO:0010956, GO:1900127, GO:0045893, GO:0045944, GO:0043066, GO:0010224, GO:0070431, GO:0010033, GO:0071347, GO:0070301, GO:0071356, GO:0019221, GO:0006954, GO:0000122, GO:0051092, GO:0008284, GO:0045892
Rare developmental defect during embryogenesis	Apert syndrome	FGFR2	Ras signaling pathway: NFKB1	-7.84774e-06	0.000230123	1	1		Y	Y					Y		Apoptosis, Transcription regulation, Transcription, Host-virus interaction	GO:0010956, GO:1900127, GO:0045893, GO:0045944, GO:0043066, GO:0010224, GO:0070431, GO:0010033, GO:0071347, GO:0070301, GO:0071356, GO:0019221, GO:0006954, GO:0000122, GO:0051092, GO:0008284, GO:0045892
Rare cardiac disease	GNB5-related intellectual disability-cardiac arrhythmia syndrome	GNB5	Ras signaling pathway: NFKB1	-6.04852e-06	0.000230123	1	1		Y	Y					Y		Apoptosis, Transcription regulation, Transcription, Host-virus interaction	GO:0010956, GO:1900127, GO:0045893, GO:0045944, GO:0043066, GO:0010224, GO:0070431, GO:0010033, GO:0071347, GO:0070301, GO:0071356, GO:0019221, GO:0006954, GO:0000122, GO:0051092, GO:0008284, GO:0045892
Rare neoplastic disease	Testicular seminomatous germ cell tumor	KIT	Ras signaling pathway: NFKB1	-4.91748e-06	0.000230123	1	1		Y	Y					Y		Apoptosis, Transcription regulation, Transcription, Host-virus interaction	GO:0010956, GO:1900127, GO:0045893, GO:0045944, GO:0043066, GO:0010224, GO:0070431, GO:0010033, GO:0071347, GO:0070301, GO:0071356, GO:0019221, GO:0006954, GO:0000122, GO:0051092, GO:0008284, GO:0045892
Rare systemic or rheumatologic disease	ANGPT1-related hereditary angioedema with normal C1Inh	ANGPT1	Ras signaling pathway: NFKB1	-5.83401e-06	0.000230123	1	1		Y	Y					Y		Apoptosis, Transcription regulation, Transcription, Host-virus interaction	GO:0010956, GO:1900127, GO:0045893, GO:0045944, GO:0043066, GO:0010224, GO:0070431, GO:0010033, GO:0071347, GO:0070301, GO:0071356, GO:0019221, GO:0006954, GO:0000122, GO:0051092, GO:0008284, GO:0045892
Rare developmental defect during embryogenesis	Lobar holoprosencephaly	FGFR1	Ras signaling pathway: NFKB1	-3.37107e-05	0.000460246	1	1		Y	Y					Y		Apoptosis, Transcription regulation, Transcription, Host-virus interaction	GO:0010956, GO:1900127, GO:0045893, GO:0045944, GO:0043066, GO:0010224, GO:0070431, GO:0010033, GO:0071347, GO:0070301, GO:0071356, GO:0019221, GO:0006954, GO:0000122, GO:0051092, GO:0008284, GO:0045892
Rare neoplastic disease	Non-seminomatous germ cell tumor of testis	KITLG	Ras signaling pathway: NFKB1	-1.24817e-05	0.000345185	1	1		Y	Y					Y		Apoptosis, Transcription regulation, Transcription, Host-virus interaction	GO:0010956, GO:1900127, GO:0045893, GO:0045944, GO:0043066, GO:0010224, GO:0070431, GO:0010033, GO:0071347, GO:0070301, GO:0071356, GO:0019221, GO:0006954, GO:0000122, GO:0051092, GO:0008284, GO:0045892
Rare endocrine disease	Growth delay due to insulin-like growth factor type 1 deficiency	IGF1	Ras signaling pathway: NFKB1	-2.75911e-06	0.000230123	1	1		Y	Y					Y		Apoptosis, Transcription regulation, Transcription, Host-virus interaction	GO:0010956, GO:1900127, GO:0045893, GO:0045944, GO:0043066, GO:0010224, GO:0070431, GO:0010033, GO:0071347, GO:0070301, GO:0071356, GO:0019221, GO:0006954, GO:0000122, GO:0051092, GO:0008284, GO:0045892
Rare immune disease	X-linked mendelian susceptibility to mycobacterial diseases due to IKBKG deficiency	IKBKG	Ras signaling pathway: NFKB1	-0.000222623	0.00103555	1	1		Y	Y					Y		Apoptosis, Transcription regulation, Transcription, Host-virus interaction	GO:0010956, GO:1900127, GO:0045893, GO:0045944, GO:0043066, GO:0010224, GO:0070431, GO:0010033, GO:0071347, GO:0070301, GO:0071356, GO:0019221, GO:0006954, GO:0000122, GO:0051092, GO:0008284, GO:0045892
Rare developmental defect during embryogenesis	Hypohidrotic ectodermal dysplasia with immunodeficiency	IKBKG	Ras signaling pathway: NFKB1	-0.000222623	0.00103555	1	1		Y	Y					Y		Apoptosis, Transcription regulation, Transcription, Host-virus interaction	GO:0010956, GO:1900127, GO:0045893, GO:0045944, GO:0043066, GO:0010224, GO:0070431, GO:0010033, GO:0071347, GO:0070301, GO:0071356, GO:0019221, GO:0006954, GO:0000122, GO:0051092, GO:0008284, GO:0045892
Rare ophthalmic disorder	Aplasia of lacrimal and salivary glands	FGF10	Ras signaling pathway: NFKB1	-1.57092e-06	0.000172592	1	1		Y	Y					Y		Apoptosis, Transcription regulation, Transcription, Host-virus interaction	GO:0010956, GO:1900127, GO:0045893, GO:0045944, GO:0043066, GO:0010224, GO:0070431, GO:0010033, GO:0071347, GO:0070301, GO:0071356, GO:0019221, GO:0006954, GO:0000122, GO:0051092, GO:0008284, GO:0045892
Rare bone disease	Osteoglosphonic dysplasia	FGFR1	Ras signaling pathway: NFKB1	-3.37107e-05	0.000460246	1	1		Y	Y					Y		Apoptosis, Transcription regulation, Transcription, Host-virus interaction	GO:0010956, GO:1900127, GO:0045893, GO:0045944, GO:0043066, GO:0010224, GO:0070431, GO:0010033, GO:0071347, GO:0070301, GO:0071356, GO:0019221, GO:0006954, GO:0000122, GO:0051092, GO:0008284, GO:0045892
Rare neoplastic disease	Myeloid/lymphoid neoplasm associated with PDGFRA rearrangement	PDGFRA	Ras signaling pathway: NFKB1	-1.8071e-05	0.000345185	1	1		Y	Y					Y		Apoptosis, Transcription regulation, Transcription, Host-virus interaction	GO:0010956, GO:1900127, GO:0045893, GO:0045944, GO:0043066, GO:0010224, GO:0070431, GO:0010033, GO:0071347, GO:0070301, GO:0071356, GO:0019221, GO:0006954, GO:0000122, GO:0051092, GO:0008284, GO:0045892
Rare developmental defect during embryogenesis	Pfeiffer syndrome type 1	FGFR1	Ras signaling pathway: NFKB1	-3.37107e-05	0.000460246	1	1		Y	Y					Y		Apoptosis, Transcription regulation, Transcription, Host-virus interaction	GO:0010956, GO:1900127, GO:0045893, GO:0045944, GO:0043066, GO:0010224, GO:0070431, GO:0010033, GO:0071347, GO:0070301, GO:0071356, GO:0019221, GO:0006954, GO:0000122, GO:0051092, GO:0008284, GO:0045892
Rare developmental defect during embryogenesis	Incontinentia pigmenti	IKBKG	Ras signaling pathway: NFKB1	-0.000222623	0.00103555	1	1		Y	Y					Y		Apoptosis, Transcription regulation, Transcription, Host-virus interaction	GO:0010956, GO:1900127, GO:0045893, GO:0045944, GO:0043066, GO:0010224, GO:0070431, GO:0010033, GO:0071347, GO:0070301, GO:0071356, GO:0019221, GO:0006954, GO:0000122, GO:0051092, GO:0008284, GO:0045892
Rare developmental defect during embryogenesis	Anhidrotic ectodermal dysplasia-immunodeficiency-osteopetrosis-lymphedema syndrome	IKBKG	Ras signaling pathway: NFKB1	-0.000222623	0.00103555	1	1		Y	Y					Y		Apoptosis, Transcription regulation, Transcription, Host-virus interaction	GO:0010956, GO:1900127, GO:0045893, GO:0045944, GO:0043066, GO:0010224, GO:0070431, GO:0010033, GO:0071347, GO:0070301, GO:0071356, GO:0019221, GO:0006954, GO:0000122, GO:0051092, GO:0008284, GO:0045892
Rare developmental defect during embryogenesis	Megalencephaly-capillary malformation-polymicrogyria syndrome	PIK3CA	Ras signaling pathway: NFKB1	-0.00317294	0.00914739	0.46112	1		Y	Y					Y		Apoptosis, Transcription regulation, Transcription, Host-virus interaction	GO:0010956, GO:1900127, GO:0045893, GO:0045944, GO:0043066, GO:0010224, GO:0070431, GO:0010033, GO:0071347, GO:0070301, GO:0071356, GO:0019221, GO:0006954, GO:0000122, GO:0051092, GO:0008284, GO:0045892
Rare neoplastic disease	Isolated bone marrow mastocytosis	KIT	Ras signaling pathway: NFKB1	-4.91748e-06	0.000230123	1	1		Y	Y					Y		Apoptosis, Transcription regulation, Transcription, Host-virus interaction	GO:0010956, GO:1900127, GO:0045893, GO:0045944, GO:0043066, GO:0010224, GO:0070431, GO:0010033, GO:0071347, GO:0070301, GO:0071356, GO:0019221, GO:0006954, GO:0000122, GO:0051092, GO:0008284, GO:0045892
Rare skin disease	Nodular urticaria pigmentosa	KIT	Ras signaling pathway: NFKB1	-4.91748e-06	0.000230123	1	1		Y	Y					Y		Apoptosis, Transcription regulation, Transcription, Host-virus interaction	GO:0010956, GO:1900127, GO:0045893, GO:0045944, GO:0043066, GO:0010224, GO:0070431, GO:0010033, GO:0071347, GO:0070301, GO:0071356, GO:0019221, GO:0006954, GO:0000122, GO:0051092, GO:0008284, GO:0045892
Rare bone disease	Thanatophoric dysplasia type 2	FGFR3	Ras signaling pathway: NFKB1	-1.87473e-05	0.000402715	1	1		Y	Y					Y		Apoptosis, Transcription regulation, Transcription, Host-virus interaction	GO:0010956, GO:1900127, GO:0045893, GO:0045944, GO:0043066, GO:0010224, GO:0070431, GO:0010033, GO:0071347, GO:0070301, GO:0071356, GO:0019221, GO:0006954, GO:0000122, GO:0051092, GO:0008284, GO:0045892
Rare neoplastic disease	Systemic mastocytosis with associated hematologic neoplasm	KIT	Ras signaling pathway: NFKB1	-4.91748e-06	0.000230123	1	1		Y	Y					Y		Apoptosis, Transcription regulation, Transcription, Host-virus interaction	GO:0010956, GO:1900127, GO:0045893, GO:0045944, GO:0043066, GO:0010224, GO:0070431, GO:0010033, GO:0071347, GO:0070301, GO:0071356, GO:0019221, GO:0006954, GO:0000122, GO:0051092, GO:0008284, GO:0045892
Rare skin disease	Cutaneous mastocytoma	KIT	Ras signaling pathway: NFKB1	-4.91748e-06	0.000230123	1	1		Y	Y					Y		Apoptosis, Transcription regulation, Transcription, Host-virus interaction	GO:0010956, GO:1900127, GO:0045893, GO:0045944, GO:0043066, GO:0010224, GO:0070431, GO:0010033, GO:0071347, GO:0070301, GO:0071356, GO:0019221, GO:0006954, GO:0000122, GO:0051092, GO:0008284, GO:0045892
Rare endocrine disease	Hyperinsulinism due to INSR deficiency	INSR	Ras signaling pathway: NFKB1	-1.55958e-05	0.000287654	1	1		Y	Y					Y		Apoptosis, Transcription regulation, Transcription, Host-virus interaction	GO:0010956, GO:1900127, GO:0045893, GO:0045944, GO:0043066, GO:0010224, GO:0070431, GO:0010033, GO:0071347, GO:0070301, GO:0071356, GO:0019221, GO:0006954, GO:0000122, GO:0051092, GO:0008284, GO:0045892
Rare hematologic disease	Primary hypereosinophilic syndrome	FGFR1	Ras signaling pathway: NFKB1	-3.37107e-05	0.000460246	1	1		Y	Y					Y		Apoptosis, Transcription regulation, Transcription, Host-virus interaction	GO:0010956, GO:1900127, GO:0045893, GO:0045944, GO:0043066, GO:0010224, GO:0070431, GO:0010033, GO:0071347, GO:0070301, GO:0071356, GO:0019221, GO:0006954, GO:0000122, GO:0051092, GO:0008284, GO:0045892
Rare bone disease	FGFR2-related bent bone dysplasia	FGFR2	Ras signaling pathway: NFKB1	-7.84774e-06	0.000230123	1	1		Y	Y					Y		Apoptosis, Transcription regulation, Transcription, Host-virus interaction	GO:0010956, GO:1900127, GO:0045893, GO:0045944, GO:0043066, GO:0010224, GO:0070431, GO:0010033, GO:0071347, GO:0070301, GO:0071356, GO:0019221, GO:0006954, GO:0000122, GO:0051092, GO:0008284, GO:0045892
Rare developmental defect during embryogenesis	Hemihyperplasia-multiple lipomatosis syndrome	PIK3CA	Ras signaling pathway: NFKB1	-0.00317294	0.00914739	0.46112	1		Y	Y					Y		Apoptosis, Transcription regulation, Transcription, Host-virus interaction	GO:0010956, GO:1900127, GO:0045893, GO:0045944, GO:0043066, GO:0010224, GO:0070431, GO:0010033, GO:0071347, GO:0070301, GO:0071356, GO:0019221, GO:0006954, GO:0000122, GO:0051092, GO:0008284, GO:0045892
Rare developmental defect during embryogenesis	CLOVES syndrome	PIK3CA	Ras signaling pathway: NFKB1	-0.00317294	0.00914739	0.46112	1		Y	Y					Y		Apoptosis, Transcription regulation, Transcription, Host-virus interaction	GO:0010956, GO:1900127, GO:0045893, GO:0045944, GO:0043066, GO:0010224, GO:0070431, GO:0010033, GO:0071347, GO:0070301, GO:0071356, GO:0019221, GO:0006954, GO:0000122, GO:0051092, GO:0008284, GO:0045892
Rare gynecologic or obstetric disease	Preeclampsia	FLT1	Ras signaling pathway: NFKB1	-1.31304e-05	0.000287654	1	1		Y	Y					Y		Apoptosis, Transcription regulation, Transcription, Host-virus interaction	GO:0010956, GO:1900127, GO:0045893, GO:0045944, GO:0043066, GO:0010224, GO:0070431, GO:0010033, GO:0071347, GO:0070301, GO:0071356, GO:0019221, GO:0006954, GO:0000122, GO:0051092, GO:0008284, GO:0045892
Rare developmental defect during embryogenesis	Hartsfield syndrome	FGFR1	Ras signaling pathway: NFKB1	-3.37107e-05	0.000460246	1	1		Y	Y					Y		Apoptosis, Transcription regulation, Transcription, Host-virus interaction	GO:0010956, GO:1900127, GO:0045893, GO:0045944, GO:0043066, GO:0010224, GO:0070431, GO:0010033, GO:0071347, GO:0070301, GO:0071356, GO:0019221, GO:0006954, GO:0000122, GO:0051092, GO:0008284, GO:0045892
Rare skin disease	Encephalocraniocutaneous lipomatosis	FGFR1	Ras signaling pathway: NFKB1	-3.37107e-05	0.000460246	1	1		Y	Y					Y		Apoptosis, Transcription regulation, Transcription, Host-virus interaction	GO:0010956, GO:1900127, GO:0045893, GO:0045944, GO:0043066, GO:0010224, GO:0070431, GO:0010033, GO:0071347, GO:0070301, GO:0071356, GO:0019221, GO:0006954, GO:0000122, GO:0051092, GO:0008284, GO:0045892
Rare endocrine disease	Rabson-Mendenhall syndrome	INSR	Ras signaling pathway: NFKB1	-1.55958e-05	0.000287654	1	1		Y	Y					Y		Apoptosis, Transcription regulation, Transcription, Host-virus interaction	GO:0010956, GO:1900127, GO:0045893, GO:0045944, GO:0043066, GO:0010224, GO:0070431, GO:0010033, GO:0071347, GO:0070301, GO:0071356, GO:0019221, GO:0006954, GO:0000122, GO:0051092, GO:0008284, GO:0045892
Rare renal disease	Familial primary hypomagnesemia with normocalciuria and normocalcemia	EGF	Ras signaling pathway: NFKB1	-4.10694e-06	0.000172592	1	1		Y	Y					Y		Apoptosis, Transcription regulation, Transcription, Host-virus interaction	GO:0010956, GO:1900127, GO:0045893, GO:0045944, GO:0043066, GO:0010224, GO:0070431, GO:0010033, GO:0071347, GO:0070301, GO:0071356, GO:0019221, GO:0006954, GO:0000122, GO:0051092, GO:0008284, GO:0045892
Rare developmental defect during embryogenesis	Waardenburg syndrome type 2	KITLG	Ras signaling pathway: NFKB1	-1.24817e-05	0.000345185	1	1		Y	Y					Y		Apoptosis, Transcription regulation, Transcription, Host-virus interaction	GO:0010956, GO:1900127, GO:0045893, GO:0045944, GO:0043066, GO:0010224, GO:0070431, GO:0010033, GO:0071347, GO:0070301, GO:0071356, GO:0019221, GO:0006954, GO:0000122, GO:0051092, GO:0008284, GO:0045892
Rare developmental defect during embryogenesis	Syndactyly type 8	FGF16	Ras signaling pathway: NFKB1	-6.09285e-09	0.000115062	1	1		Y	Y					Y		Apoptosis, Transcription regulation, Transcription, Host-virus interaction	GO:0010956, GO:1900127, GO:0045893, GO:0045944, GO:0043066, GO:0010224, GO:0070431, GO:0010033, GO:0071347, GO:0070301, GO:0071356, GO:0019221, GO:0006954, GO:0000122, GO:0051092, GO:0008284, GO:0045892
Rare neoplastic disease	Juvenile myelomonocytic leukemia	RRAS	Ras signaling pathway: NFKB1	-0.0049529	0.00960764	0.398729	1		Y	Y					Y		Apoptosis, Transcription regulation, Transcription, Host-virus interaction	GO:0010956, GO:1900127, GO:0045893, GO:0045944, GO:0043066, GO:0010224, GO:0070431, GO:0010033, GO:0071347, GO:0070301, GO:0071356, GO:0019221, GO:0006954, GO:0000122, GO:0051092, GO:0008284, GO:0045892
Rare developmental defect during embryogenesis	Microform holoprosencephaly	FGFR1	Ras signaling pathway: NFKB1	-3.37107e-05	0.000460246	1	1		Y	Y					Y		Apoptosis, Transcription regulation, Transcription, Host-virus interaction	GO:0010956, GO:1900127, GO:0045893, GO:0045944, GO:0043066, GO:0010224, GO:0070431, GO:0010033, GO:0071347, GO:0070301, GO:0071356, GO:0019221, GO:0006954, GO:0000122, GO:0051092, GO:0008284, GO:0045892
Rare endocrine disease	Hypoinsulinemic hypoglycemia and body hemihypertrophy	AKT2	Ras signaling pathway: NFKB1	-0.0865901	0.156714	0	0		Y	Y					Y		Apoptosis, Transcription regulation, Transcription, Host-virus interaction	GO:0010956, GO:1900127, GO:0045893, GO:0045944, GO:0043066, GO:0010224, GO:0070431, GO:0010033, GO:0071347, GO:0070301, GO:0071356, GO:0019221, GO:0006954, GO:0000122, GO:0051092, GO:0008284, GO:0045892
Rare endocrine disease	AKT2-related familial partial lipodystrophy	AKT2	Ras signaling pathway: NFKB1	-0.0865901	0.156714	0	0		Y	Y					Y		Apoptosis, Transcription regulation, Transcription, Host-virus interaction	GO:0010956, GO:1900127, GO:0045893, GO:0045944, GO:0043066, GO:0010224, GO:0070431, GO:0010033, GO:0071347, GO:0070301, GO:0071356, GO:0019221, GO:0006954, GO:0000122, GO:0051092, GO:0008284, GO:0045892
Rare immune disease	RAS-associated autoimmune leukoproliferative disease	KRAS	Ras signaling pathway: NFKB1	-0.00597841	0.0129444	0.108662	1		Y	Y					Y		Apoptosis, Transcription regulation, Transcription, Host-virus interaction	GO:0010956, GO:1900127, GO:0045893, GO:0045944, GO:0043066, GO:0010224, GO:0070431, GO:0010033, GO:0071347, GO:0070301, GO:0071356, GO:0019221, GO:0006954, GO:0000122, GO:0051092, GO:0008284, GO:0045892
Rare skin disease	Familial hyperphosphatemic tumoral calcinosis/Hyperphosphatemic hyperostosis syndrome	FGF23	Ras signaling pathway: NFKB1	-1.90968e-07	0.000172592	1	1		Y	Y					Y		Apoptosis, Transcription regulation, Transcription, Host-virus interaction	GO:0010956, GO:1900127, GO:0045893, GO:0045944, GO:0043066, GO:0010224, GO:0070431, GO:0010033, GO:0071347, GO:0070301, GO:0071356, GO:0019221, GO:0006954, GO:0000122, GO:0051092, GO:0008284, GO:0045892
Rare skin disease	Acroosteolysis-keloid-like lesions-premature aging syndrome	PDGFRB	Ras signaling pathway: NFKB1	-4.0045e-05	0.000517777	1	1		Y	Y					Y		Apoptosis, Transcription regulation, Transcription, Host-virus interaction	GO:0010956, GO:1900127, GO:0045893, GO:0045944, GO:0043066, GO:0010224, GO:0070431, GO:0010033, GO:0071347, GO:0070301, GO:0071356, GO:0019221, GO:0006954, GO:0000122, GO:0051092, GO:0008284, GO:0045892
Rare developmental defect during embryogenesis	Cutis gyrata-acanthosis nigricans-craniosynostosis syndrome	FGFR2	Ras signaling pathway: NFKB1	-7.84774e-06	0.000230123	1	1		Y	Y					Y		Apoptosis, Transcription regulation, Transcription, Host-virus interaction	GO:0010956, GO:1900127, GO:0045893, GO:0045944, GO:0043066, GO:0010224, GO:0070431, GO:0010033, GO:0071347, GO:0070301, GO:0071356, GO:0019221, GO:0006954, GO:0000122, GO:0051092, GO:0008284, GO:0045892
Rare developmental defect during embryogenesis	Saethre-Chotzen syndrome	FGFR3	Ras signaling pathway: NFKB1	-1.87473e-05	0.000402715	1	1		Y	Y					Y		Apoptosis, Transcription regulation, Transcription, Host-virus interaction	GO:0010956, GO:1900127, GO:0045893, GO:0045944, GO:0043066, GO:0010224, GO:0070431, GO:0010033, GO:0071347, GO:0070301, GO:0071356, GO:0019221, GO:0006954, GO:0000122, GO:0051092, GO:0008284, GO:0045892
Rare skin disease	Typical urticaria pigmentosa	KIT	Ras signaling pathway: NFKB1	-4.91748e-06	0.000230123	1	1		Y	Y					Y		Apoptosis, Transcription regulation, Transcription, Host-virus interaction	GO:0010956, GO:1900127, GO:0045893, GO:0045944, GO:0043066, GO:0010224, GO:0070431, GO:0010033, GO:0071347, GO:0070301, GO:0071356, GO:0019221, GO:0006954, GO:0000122, GO:0051092, GO:0008284, GO:0045892
Rare neoplastic disease	Chronic myeloproliferative disease, unclassifiable	PDGFRB	Ras signaling pathway: NFKB1	-4.0045e-05	0.000517777	1	1		Y	Y					Y		Apoptosis, Transcription regulation, Transcription, Host-virus interaction	GO:0010956, GO:1900127, GO:0045893, GO:0045944, GO:0043066, GO:0010224, GO:0070431, GO:0010033, GO:0071347, GO:0070301, GO:0071356, GO:0019221, GO:0006954, GO:0000122, GO:0051092, GO:0008284, GO:0045892
Rare developmental defect during embryogenesis	Hemimegalencephaly	PIK3CA	Ras signaling pathway: NFKB1	-0.00317294	0.00914739	0.46112	1		Y	Y					Y		Apoptosis, Transcription regulation, Transcription, Host-virus interaction	GO:0010956, GO:1900127, GO:0045893, GO:0045944, GO:0043066, GO:0010224, GO:0070431, GO:0010033, GO:0071347, GO:0070301, GO:0071356, GO:0019221, GO:0006954, GO:0000122, GO:0051092, GO:0008284, GO:0045892
Rare neoplastic disease	Chronic mast cell leukemia	KIT	Ras signaling pathway: NFKB1	-4.91748e-06	0.000230123	1	1		Y	Y					Y		Apoptosis, Transcription regulation, Transcription, Host-virus interaction	GO:0010956, GO:1900127, GO:0045893, GO:0045944, GO:0043066, GO:0010224, GO:0070431, GO:0010033, GO:0071347, GO:0070301, GO:0071356, GO:0019221, GO:0006954, GO:0000122, GO:0051092, GO:0008284, GO:0045892
Rare developmental defect during embryogenesis	Camptodactyly-tall stature-scoliosis-hearing loss syndrome	FGFR3	Ras signaling pathway: NFKB1	-1.87473e-05	0.000402715	1	1		Y	Y					Y		Apoptosis, Transcription regulation, Transcription, Host-virus interaction	GO:0010956, GO:1900127, GO:0045893, GO:0045944, GO:0043066, GO:0010224, GO:0070431, GO:0010033, GO:0071347, GO:0070301, GO:0071356, GO:0019221, GO:0006954, GO:0000122, GO:0051092, GO:0008284, GO:0045892
Rare developmental defect during embryogenesis	Oculootodental syndrome	FGF3	Ras signaling pathway: NFKB1	-1.2193e-07	0.000115062	1	1		Y	Y					Y		Apoptosis, Transcription regulation, Transcription, Host-virus interaction	GO:0010956, GO:1900127, GO:0045893, GO:0045944, GO:0043066, GO:0010224, GO:0070431, GO:0010033, GO:0071347, GO:0070301, GO:0071356, GO:0019221, GO:0006954, GO:0000122, GO:0051092, GO:0008284, GO:0045892
Rare developmental defect during embryogenesis	Familial scaphocephaly syndrome, McGillivray type	FGFR2	Ras signaling pathway: NFKB1	-7.84774e-06	0.000230123	1	1		Y	Y					Y		Apoptosis, Transcription regulation, Transcription, Host-virus interaction	GO:0010956, GO:1900127, GO:0045893, GO:0045944, GO:0043066, GO:0010224, GO:0070431, GO:0010033, GO:0071347, GO:0070301, GO:0071356, GO:0019221, GO:0006954, GO:0000122, GO:0051092, GO:0008284, GO:0045892
Rare neoplastic disease	Chronic myelomonocytic leukemia	PDGFRB	Ras signaling pathway: NFKB1	-4.0045e-05	0.000517777	1	1		Y	Y					Y		Apoptosis, Transcription regulation, Transcription, Host-virus interaction	GO:0010956, GO:1900127, GO:0045893, GO:0045944, GO:0043066, GO:0010224, GO:0070431, GO:0010033, GO:0071347, GO:0070301, GO:0071356, GO:0019221, GO:0006954, GO:0000122, GO:0051092, GO:0008284, GO:0045892
Rare bone disease	Achondroplasia	FGFR3	Ras signaling pathway: NFKB1	-1.87473e-05	0.000402715	1	1		Y	Y					Y		Apoptosis, Transcription regulation, Transcription, Host-virus interaction	GO:0010956, GO:1900127, GO:0045893, GO:0045944, GO:0043066, GO:0010224, GO:0070431, GO:0010033, GO:0071347, GO:0070301, GO:0071356, GO:0019221, GO:0006954, GO:0000122, GO:0051092, GO:0008284, GO:0045892
Rare otorhinolaryngologic disease	Deafness with labyrinthine aplasia, microtia, and microdontia	FGF3	Ras signaling pathway: NFKB1	-1.2193e-07	0.000115062	1	1		Y	Y					Y		Apoptosis, Transcription regulation, Transcription, Host-virus interaction	GO:0010956, GO:1900127, GO:0045893, GO:0045944, GO:0043066, GO:0010224, GO:0070431, GO:0010033, GO:0071347, GO:0070301, GO:0071356, GO:0019221, GO:0006954, GO:0000122, GO:0051092, GO:0008284, GO:0045892
Rare endocrine disease	Leprechaunism	INSR	Ras signaling pathway: NFKB1	-1.55958e-05	0.000287654	1	1		Y	Y					Y		Apoptosis, Transcription regulation, Transcription, Host-virus interaction	GO:0010956, GO:1900127, GO:0045893, GO:0045944, GO:0043066, GO:0010224, GO:0070431, GO:0010033, GO:0071347, GO:0070301, GO:0071356, GO:0019221, GO:0006954, GO:0000122, GO:0051092, GO:0008284, GO:0045892
Rare developmental defect during embryogenesis	Otodental syndrome	FGF3	Ras signaling pathway: NFKB1	-1.2193e-07	0.000115062	1	1		Y	Y					Y		Apoptosis, Transcription regulation, Transcription, Host-virus interaction	GO:0010956, GO:1900127, GO:0045893, GO:0045944, GO:0043066, GO:0010224, GO:0070431, GO:0010033, GO:0071347, GO:0070301, GO:0071356, GO:0019221, GO:0006954, GO:0000122, GO:0051092, GO:0008284, GO:0045892
Rare bone disease	Skeletal overgrowth-craniofacial dysmorphism-hyperelastic skin-white matter lesions syndrome	PDGFRB	Ras signaling pathway: NFKB1	-4.0045e-05	0.000517777	1	1		Y	Y					Y		Apoptosis, Transcription regulation, Transcription, Host-virus interaction	GO:0010956, GO:1900127, GO:0045893, GO:0045944, GO:0043066, GO:0010224, GO:0070431, GO:0010033, GO:0071347, GO:0070301, GO:0071356, GO:0019221, GO:0006954, GO:0000122, GO:0051092, GO:0008284, GO:0045892
Rare developmental defect during embryogenesis	Segmental progressive overgrowth syndrome with fibroadipose hyperplasia	PIK3CA	Ras signaling pathway: NFKB1	-0.00317294	0.00914739	0.46112	1		Y	Y					Y		Apoptosis, Transcription regulation, Transcription, Host-virus interaction	GO:0010956, GO:1900127, GO:0045893, GO:0045944, GO:0043066, GO:0010224, GO:0070431, GO:0010033, GO:0071347, GO:0070301, GO:0071356, GO:0019221, GO:0006954, GO:0000122, GO:0051092, GO:0008284, GO:0045892
Rare developmental defect during embryogenesis	Isolated brachycephaly	FGFR3	Ras signaling pathway: NFKB1	-1.87473e-05	0.000402715	1	1		Y	Y					Y		Apoptosis, Transcription regulation, Transcription, Host-virus interaction	GO:0010956, GO:1900127, GO:0045893, GO:0045944, GO:0043066, GO:0010224, GO:0070431, GO:0010033, GO:0071347, GO:0070301, GO:0071356, GO:0019221, GO:0006954, GO:0000122, GO:0051092, GO:0008284, GO:0045892
Rare developmental defect during embryogenesis	Isolated trigonocephaly	FGFR1	Ras signaling pathway: NFKB1	-3.37107e-05	0.000460246	1	1		Y	Y					Y		Apoptosis, Transcription regulation, Transcription, Host-virus interaction	GO:0010956, GO:1900127, GO:0045893, GO:0045944, GO:0043066, GO:0010224, GO:0070431, GO:0010033, GO:0071347, GO:0070301, GO:0071356, GO:0019221, GO:0006954, GO:0000122, GO:0051092, GO:0008284, GO:0045892
Rare bone disease	Severe achondroplasia-developmental delay-acanthosis nigricans syndrome	FGFR3	Ras signaling pathway: NFKB1	-1.87473e-05	0.000402715	1	1		Y	Y					Y		Apoptosis, Transcription regulation, Transcription, Host-virus interaction	GO:0010956, GO:1900127, GO:0045893, GO:0045944, GO:0043066, GO:0010224, GO:0070431, GO:0010033, GO:0071347, GO:0070301, GO:0071356, GO:0019221, GO:0006954, GO:0000122, GO:0051092, GO:0008284, GO:0045892
Rare bone disease	Hypochondroplasia	FGFR3	Ras signaling pathway: NFKB1	-1.87473e-05	0.000402715	1	1		Y	Y					Y		Apoptosis, Transcription regulation, Transcription, Host-virus interaction	GO:0010956, GO:1900127, GO:0045893, GO:0045944, GO:0043066, GO:0010224, GO:0070431, GO:0010033, GO:0071347, GO:0070301, GO:0071356, GO:0019221, GO:0006954, GO:0000122, GO:0051092, GO:0008284, GO:0045892
Rare developmental defect during embryogenesis	Toriello-Lacassie-Droste syndrome	KRAS	Ras signaling pathway: NFKB1	-0.00597841	0.0129444	0.108662	1		Y	Y					Y		Apoptosis, Transcription regulation, Transcription, Host-virus interaction	GO:0010956, GO:1900127, GO:0045893, GO:0045944, GO:0043066, GO:0010224, GO:0070431, GO:0010033, GO:0071347, GO:0070301, GO:0071356, GO:0019221, GO:0006954, GO:0000122, GO:0051092, GO:0008284, GO:0045892
Rare developmental defect during embryogenesis	Macrodactyly of toes, unilateral	PIK3CA	Ras signaling pathway: NFKB1	-0.00317294	0.00914739	0.46112	1		Y	Y					Y		Apoptosis, Transcription regulation, Transcription, Host-virus interaction	GO:0010956, GO:1900127, GO:0045893, GO:0045944, GO:0043066, GO:0010224, GO:0070431, GO:0010033, GO:0071347, GO:0070301, GO:0071356, GO:0019221, GO:0006954, GO:0000122, GO:0051092, GO:0008284, GO:0045892
Rare neurologic disease	Autosomal dominant intermediate Charcot-Marie-Tooth disease type F	GNB4	Ras signaling pathway: NFKB1	-5.52239e-06	0.000230123	1	1		Y	Y					Y		Apoptosis, Transcription regulation, Transcription, Host-virus interaction	GO:0010956, GO:1900127, GO:0045893, GO:0045944, GO:0043066, GO:0010224, GO:0070431, GO:0010033, GO:0071347, GO:0070301, GO:0071356, GO:0019221, GO:0006954, GO:0000122, GO:0051092, GO:0008284, GO:0045892
Rare hematologic disease	Severe autosomal recessive macrothrombocytopenia	PRKACG	Ras signaling pathway: NFKB1	-2.3472e-06	0.000172592	1	1		Y	Y					Y		Apoptosis, Transcription regulation, Transcription, Host-virus interaction	GO:0010956, GO:1900127, GO:0045893, GO:0045944, GO:0043066, GO:0010224, GO:0070431, GO:0010033, GO:0071347, GO:0070301, GO:0071356, GO:0019221, GO:0006954, GO:0000122, GO:0051092, GO:0008284, GO:0045892
Rare skin disease	Pseudoxanthomatous diffuse cutaneous mastocytosis	KIT	Ras signaling pathway: NFKB1	-4.91748e-06	0.000230123	1	1		Y	Y					Y		Apoptosis, Transcription regulation, Transcription, Host-virus interaction	GO:0010956, GO:1900127, GO:0045893, GO:0045944, GO:0043066, GO:0010224, GO:0070431, GO:0010033, GO:0071347, GO:0070301, GO:0071356, GO:0019221, GO:0006954, GO:0000122, GO:0051092, GO:0008284, GO:0045892
Rare developmental defect during embryogenesis	17q11 microdeletion syndrome	NF1	Ras signaling pathway: NFKB1	-0.751224	0.814233	0	0		Y	Y					Y		Apoptosis, Transcription regulation, Transcription, Host-virus interaction	GO:0010956, GO:1900127, GO:0045893, GO:0045944, GO:0043066, GO:0010224, GO:0070431, GO:0010033, GO:0071347, GO:0070301, GO:0071356, GO:0019221, GO:0006954, GO:0000122, GO:0051092, GO:0008284, GO:0045892
Rare endocrine disease	Autosomal dominant hypophosphatemic rickets	FGF23	Ras signaling pathway: NFKB1	-1.90968e-07	0.000172592	1	1		Y	Y					Y		Apoptosis, Transcription regulation, Transcription, Host-virus interaction	GO:0010956, GO:1900127, GO:0045893, GO:0045944, GO:0043066, GO:0010224, GO:0070431, GO:0010033, GO:0071347, GO:0070301, GO:0071356, GO:0019221, GO:0006954, GO:0000122, GO:0051092, GO:0008284, GO:0045892
Rare skin disease	Plaque-form urticaria pigmentosa	KIT	Ras signaling pathway: NFKB1	-4.91748e-06	0.000230123	1	1		Y	Y					Y		Apoptosis, Transcription regulation, Transcription, Host-virus interaction	GO:0010956, GO:1900127, GO:0045893, GO:0045944, GO:0043066, GO:0010224, GO:0070431, GO:0010033, GO:0071347, GO:0070301, GO:0071356, GO:0019221, GO:0006954, GO:0000122, GO:0051092, GO:0008284, GO:0045892
Rare developmental defect during embryogenesis	Blue rubber bleb nevus	TEK	Ras signaling pathway: NFKB1	-4.99317e-06	0.000230123	1	1		Y	Y					Y		Apoptosis, Transcription regulation, Transcription, Host-virus interaction	GO:0010956, GO:1900127, GO:0045893, GO:0045944, GO:0043066, GO:0010224, GO:0070431, GO:0010033, GO:0071347, GO:0070301, GO:0071356, GO:0019221, GO:0006954, GO:0000122, GO:0051092, GO:0008284, GO:0045892
non_rare_in_europe	NON RARE IN EUROPE: Infantile capillary hemangioma	FLT4	Ras signaling pathway: NFKB1	-5.24699e-06	0.000230123	1	1		Y	Y					Y		Apoptosis, Transcription regulation, Transcription, Host-virus interaction	GO:0010956, GO:1900127, GO:0045893, GO:0045944, GO:0043066, GO:0010224, GO:0070431, GO:0010033, GO:0071347, GO:0070301, GO:0071356, GO:0019221, GO:0006954, GO:0000122, GO:0051092, GO:0008284, GO:0045892
Rare neurologic disease	Early-onset calcifying leukoencephalopathy-skeletal dysplasia	CSF1R	Ras signaling pathway: NFKB1	-1.00861e-05	0.000230123	1	1		Y	Y					Y		Apoptosis, Transcription regulation, Transcription, Host-virus interaction	GO:0010956, GO:1900127, GO:0045893, GO:0045944, GO:0043066, GO:0010224, GO:0070431, GO:0010033, GO:0071347, GO:0070301, GO:0071356, GO:0019221, GO:0006954, GO:0000122, GO:0051092, GO:0008284, GO:0045892
non_rare_in_europe	NON RARE IN EUROPE: Hypodontia	FGFR1	Ras signaling pathway: NFKB1	-3.37107e-05	0.000460246	1	1		Y	Y					Y		Apoptosis, Transcription regulation, Transcription, Host-virus interaction	GO:0010956, GO:1900127, GO:0045893, GO:0045944, GO:0043066, GO:0010224, GO:0070431, GO:0010033, GO:0071347, GO:0070301, GO:0071356, GO:0019221, GO:0006954, GO:0000122, GO:0051092, GO:0008284, GO:0045892
Rare immune disease	Severe combined immunodeficiency due to LAT deficiency	LAT	Ras signaling pathway: NFKB1	-0.00123062	0.00304913	0.999998	1		Y	Y					Y		Apoptosis, Transcription regulation, Transcription, Host-virus interaction	GO:0010956, GO:1900127, GO:0045893, GO:0045944, GO:0043066, GO:0010224, GO:0070431, GO:0010033, GO:0071347, GO:0070301, GO:0071356, GO:0019221, GO:0006954, GO:0000122, GO:0051092, GO:0008284, GO:0045892
Rare developmental defect during embryogenesis	Mucocutaneous venous malformations	TEK	Ras signaling pathway: NFKB1	-4.99317e-06	0.000230123	1	1		Y	Y					Y		Apoptosis, Transcription regulation, Transcription, Host-virus interaction	GO:0010956, GO:1900127, GO:0045893, GO:0045944, GO:0043066, GO:0010224, GO:0070431, GO:0010033, GO:0071347, GO:0070301, GO:0071356, GO:0019221, GO:0006954, GO:0000122, GO:0051092, GO:0008284, GO:0045892
Rare immune disease	Severe combined immunodeficiency due to IKK2 deficiency	IKBKB	Ras signaling pathway: NFKB1	-0.243476	0.39259	0	0		Y	Y					Y		Apoptosis, Transcription regulation, Transcription, Host-virus interaction	GO:0010956, GO:1900127, GO:0045893, GO:0045944, GO:0043066, GO:0010224, GO:0070431, GO:0010033, GO:0071347, GO:0070301, GO:0071356, GO:0019221, GO:0006954, GO:0000122, GO:0051092, GO:0008284, GO:0045892
Rare neurologic disease	Spinocerebellar ataxia type 27	FGF14	Ras signaling pathway: NFKB1	-3.15354e-06	0.000230123	1	1		Y	Y					Y		Apoptosis, Transcription regulation, Transcription, Host-virus interaction	GO:0010956, GO:1900127, GO:0045893, GO:0045944, GO:0043066, GO:0010224, GO:0070431, GO:0010033, GO:0071347, GO:0070301, GO:0071356, GO:0019221, GO:0006954, GO:0000122, GO:0051092, GO:0008284, GO:0045892
Rare neoplastic disease	Hereditary papillary renal cell carcinoma	MET	Ras signaling pathway: NFKB1	-4.59097e-06	0.000230123	1	1		Y	Y					Y		Apoptosis, Transcription regulation, Transcription, Host-virus interaction	GO:0010956, GO:1900127, GO:0045893, GO:0045944, GO:0043066, GO:0010224, GO:0070431, GO:0010033, GO:0071347, GO:0070301, GO:0071356, GO:0019221, GO:0006954, GO:0000122, GO:0051092, GO:0008284, GO:0045892
Rare neoplastic disease	Papillary renal cell carcinoma	MET	Ras signaling pathway: NFKB1	-4.59097e-06	0.000230123	1	1		Y	Y					Y		Apoptosis, Transcription regulation, Transcription, Host-virus interaction	GO:0010956, GO:1900127, GO:0045893, GO:0045944, GO:0043066, GO:0010224, GO:0070431, GO:0010033, GO:0071347, GO:0070301, GO:0071356, GO:0019221, GO:0006954, GO:0000122, GO:0051092, GO:0008284, GO:0045892
Rare developmental defect during embryogenesis	Costello syndrome	HRAS	Ras signaling pathway: NFKB1	-0.000909042	0.00293407	0.999999	1		Y	Y					Y		Apoptosis, Transcription regulation, Transcription, Host-virus interaction	GO:0010956, GO:1900127, GO:0045893, GO:0045944, GO:0043066, GO:0010224, GO:0070431, GO:0010033, GO:0071347, GO:0070301, GO:0071356, GO:0019221, GO:0006954, GO:0000122, GO:0051092, GO:0008284, GO:0045892
Rare neurologic disease	SYNGAP1-related developmental and epileptic encephalopathy	SYNGAP1	Ras signaling pathway: NFKB1	-0.00665171	0.0115062	0.20007	1		Y	Y					Y		Apoptosis, Transcription regulation, Transcription, Host-virus interaction	GO:0010956, GO:1900127, GO:0045893, GO:0045944, GO:0043066, GO:0010224, GO:0070431, GO:0010033, GO:0071347, GO:0070301, GO:0071356, GO:0019221, GO:0006954, GO:0000122, GO:0051092, GO:0008284, GO:0045892
Rare developmental defect during embryogenesis	Crouzon disease	FGFR2	Ras signaling pathway: NFKB1	-7.84774e-06	0.000230123	1	1		Y	Y					Y		Apoptosis, Transcription regulation, Transcription, Host-virus interaction	GO:0010956, GO:1900127, GO:0045893, GO:0045944, GO:0043066, GO:0010224, GO:0070431, GO:0010033, GO:0071347, GO:0070301, GO:0071356, GO:0019221, GO:0006954, GO:0000122, GO:0051092, GO:0008284, GO:0045892
Rare developmental defect during embryogenesis	Parkes Weber syndrome	RASA1	Ras signaling pathway: NFKB1	-0.00400198	0.00960764	0.398729	1		Y	Y					Y		Apoptosis, Transcription regulation, Transcription, Host-virus interaction	GO:0010956, GO:1900127, GO:0045893, GO:0045944, GO:0043066, GO:0010224, GO:0070431, GO:0010033, GO:0071347, GO:0070301, GO:0071356, GO:0019221, GO:0006954, GO:0000122, GO:0051092, GO:0008284, GO:0045892
Rare neoplastic disease	Ependymoma	RELA	Ras signaling pathway: NFKB1	-0.290921	0.419572	0	0		Y	Y					Y		Apoptosis, Transcription regulation, Transcription, Host-virus interaction	GO:0010956, GO:1900127, GO:0045893, GO:0045944, GO:0043066, GO:0010224, GO:0070431, GO:0010033, GO:0071347, GO:0070301, GO:0071356, GO:0019221, GO:0006954, GO:0000122, GO:0051092, GO:0008284, GO:0045892
Rare neoplastic disease	Myeloid/lymphoid neoplasm associated with PDGFRB rearrangement	PDGFRB	Ras signaling pathway: NFKB1	-4.0045e-05	0.000517777	1	1		Y	Y					Y		Apoptosis, Transcription regulation, Transcription, Host-virus interaction	GO:0010956, GO:1900127, GO:0045893, GO:0045944, GO:0043066, GO:0010224, GO:0070431, GO:0010033, GO:0071347, GO:0070301, GO:0071356, GO:0019221, GO:0006954, GO:0000122, GO:0051092, GO:0008284, GO:0045892
Rare developmental defect during embryogenesis	Isolated plagiocephaly	FGFR3	Ras signaling pathway: NFKB1	-1.87473e-05	0.000402715	1	1		Y	Y					Y		Apoptosis, Transcription regulation, Transcription, Host-virus interaction	GO:0010956, GO:1900127, GO:0045893, GO:0045944, GO:0043066, GO:0010224, GO:0070431, GO:0010033, GO:0071347, GO:0070301, GO:0071356, GO:0019221, GO:0006954, GO:0000122, GO:0051092, GO:0008284, GO:0045892
Rare bone disease	Osteofibrous dysplasia	MET	Ras signaling pathway: NFKB1	-4.59097e-06	0.000230123	1	1		Y	Y					Y		Apoptosis, Transcription regulation, Transcription, Host-virus interaction	GO:0010956, GO:1900127, GO:0045893, GO:0045944, GO:0043066, GO:0010224, GO:0070431, GO:0010033, GO:0071347, GO:0070301, GO:0071356, GO:0019221, GO:0006954, GO:0000122, GO:0051092, GO:0008284, GO:0045892
Rare developmental defect during embryogenesis	Phakomatosis pigmentokeratotica	HRAS	Ras signaling pathway: NFKB1	-0.000909042	0.00293407	0.999999	1		Y	Y					Y		Apoptosis, Transcription regulation, Transcription, Host-virus interaction	GO:0010956, GO:1900127, GO:0045893, GO:0045944, GO:0043066, GO:0010224, GO:0070431, GO:0010033, GO:0071347, GO:0070301, GO:0071356, GO:0019221, GO:0006954, GO:0000122, GO:0051092, GO:0008284, GO:0045892
Rare developmental defect during embryogenesis	17q11.2 microduplication syndrome	NF1	Ras signaling pathway: NFKB1	-0.751224	0.814233	0	0		Y	Y					Y		Apoptosis, Transcription regulation, Transcription, Host-virus interaction	GO:0010956, GO:1900127, GO:0045893, GO:0045944, GO:0043066, GO:0010224, GO:0070431, GO:0010033, GO:0071347, GO:0070301, GO:0071356, GO:0019221, GO:0006954, GO:0000122, GO:0051092, GO:0008284, GO:0045892
Rare skin disease	Familial isolated trichomegaly	FGF5	Ras signaling pathway: NFKB1	-7.49684e-07	0.000172592	1	1		Y	Y					Y		Apoptosis, Transcription regulation, Transcription, Host-virus interaction	GO:0010956, GO:1900127, GO:0045893, GO:0045944, GO:0043066, GO:0010224, GO:0070431, GO:0010033, GO:0071347, GO:0070301, GO:0071356, GO:0019221, GO:0006954, GO:0000122, GO:0051092, GO:0008284, GO:0045892
Rare neoplastic disease	Pediatric hepatocellular carcinoma	MET	Ras signaling pathway: NFKB1	-4.59097e-06	0.000230123	1	1		Y	Y					Y		Apoptosis, Transcription regulation, Transcription, Host-virus interaction	GO:0010956, GO:1900127, GO:0045893, GO:0045944, GO:0043066, GO:0010224, GO:0070431, GO:0010033, GO:0071347, GO:0070301, GO:0071356, GO:0019221, GO:0006954, GO:0000122, GO:0051092, GO:0008284, GO:0045892
Rare developmental defect during embryogenesis	Linear nevus sebaceus syndrome	HRAS	Ras signaling pathway: NFKB1	-0.000909042	0.00293407	0.999999	1		Y	Y					Y		Apoptosis, Transcription regulation, Transcription, Host-virus interaction	GO:0010956, GO:1900127, GO:0045893, GO:0045944, GO:0043066, GO:0010224, GO:0070431, GO:0010033, GO:0071347, GO:0070301, GO:0071356, GO:0019221, GO:0006954, GO:0000122, GO:0051092, GO:0008284, GO:0045892
Rare skin disease	Woolly hair nevus	HRAS	Ras signaling pathway: NFKB1	-0.000909042	0.00293407	0.999999	1		Y	Y					Y		Apoptosis, Transcription regulation, Transcription, Host-virus interaction	GO:0010956, GO:1900127, GO:0045893, GO:0045944, GO:0043066, GO:0010224, GO:0070431, GO:0010033, GO:0071347, GO:0070301, GO:0071356, GO:0019221, GO:0006954, GO:0000122, GO:0051092, GO:0008284, GO:0045892
Rare developmental defect during embryogenesis	Neurofibromatosis type 1 due to NF1 mutation or intragenic deletion	NF1	Ras signaling pathway: NFKB1	-0.751224	0.814233	0	0		Y	Y					Y		Apoptosis, Transcription regulation, Transcription, Host-virus interaction	GO:0010956, GO:1900127, GO:0045893, GO:0045944, GO:0043066, GO:0010224, GO:0070431, GO:0010033, GO:0071347, GO:0070301, GO:0071356, GO:0019221, GO:0006954, GO:0000122, GO:0051092, GO:0008284, GO:0045892
Rare gastroenterologic disease	Neonatal inflammatory skin and bowel disease	EGFR	Ras signaling pathway: NFKB1	-1.69879e-05	0.000460246	1	1		Y	Y					Y		Apoptosis, Transcription regulation, Transcription, Host-virus interaction	GO:0010956, GO:1900127, GO:0045893, GO:0045944, GO:0043066, GO:0010224, GO:0070431, GO:0010033, GO:0071347, GO:0070301, GO:0071356, GO:0019221, GO:0006954, GO:0000122, GO:0051092, GO:0008284, GO:0045892
Rare ophthalmic disorder	Stargardt disease	CNGB3	cAMP signaling pathway: BDNF	NA	0.00621332	0.89052	1								Y		activation of phospholipase C activity [GO:0007202];behavioral fear response [GO:0001662];brain-derived neurotrophic factor receptor signaling pathway [GO:0031547];nerve growth factor signaling pathway [GO:0038180];positive regulation of brain-derived neurotrophic factor receptor signaling pathway [GO:0031550];positive regulation of non-membrane spanning protein tyrosine kinase activity [GO:19039…	GO:0051965
Rare renal disease	Idiopathic hypercalciuria	ADCY10	cAMP signaling pathway: BDNF	NA	0.881487	0	0								Y		activation of phospholipase C activity [GO:0007202];behavioral fear response [GO:0001662];brain-derived neurotrophic factor receptor signaling pathway [GO:0031547];nerve growth factor signaling pathway [GO:0038180];positive regulation of brain-derived neurotrophic factor receptor signaling pathway [GO:0031550];positive regulation of non-membrane spanning protein tyrosine kinase activity [GO:19039…	GO:0051965
Rare neurologic disease	Acute encephalopathy with biphasic seizures and late reduced diffusion	ADORA2A	cAMP signaling pathway: BDNF	NA	0.00621332	0.89052	1								Y		activation of phospholipase C activity [GO:0007202];behavioral fear response [GO:0001662];brain-derived neurotrophic factor receptor signaling pathway [GO:0031547];nerve growth factor signaling pathway [GO:0038180];positive regulation of brain-derived neurotrophic factor receptor signaling pathway [GO:0031550];positive regulation of non-membrane spanning protein tyrosine kinase activity [GO:19039…	GO:0051965
Rare endocrine disease	Familial gestational hyperthyroidism	TSHR	cAMP signaling pathway: BDNF	NA	0.00621332	0.89052	1								Y		activation of phospholipase C activity [GO:0007202];behavioral fear response [GO:0001662];brain-derived neurotrophic factor receptor signaling pathway [GO:0031547];nerve growth factor signaling pathway [GO:0038180];positive regulation of brain-derived neurotrophic factor receptor signaling pathway [GO:0031550];positive regulation of non-membrane spanning protein tyrosine kinase activity [GO:19039…	GO:0051965
Rare bone disease	Monostotic fibrous dysplasia	GNAS	cAMP signaling pathway: BDNF	NA	0.0395812	2.98117e-12	4.34623e-11								Y		activation of phospholipase C activity [GO:0007202];behavioral fear response [GO:0001662];brain-derived neurotrophic factor receptor signaling pathway [GO:0031547];nerve growth factor signaling pathway [GO:0038180];positive regulation of brain-derived neurotrophic factor receptor signaling pathway [GO:0031550];positive regulation of non-membrane spanning protein tyrosine kinase activity [GO:19039…	GO:0051965
Rare endocrine disease	Familial hyperthyroidism due to mutations in TSH receptor	TSHR	cAMP signaling pathway: BDNF	NA	0.00621332	0.89052	1								Y		activation of phospholipase C activity [GO:0007202];behavioral fear response [GO:0001662];brain-derived neurotrophic factor receptor signaling pathway [GO:0031547];nerve growth factor signaling pathway [GO:0038180];positive regulation of brain-derived neurotrophic factor receptor signaling pathway [GO:0031550];positive regulation of non-membrane spanning protein tyrosine kinase activity [GO:19039…	GO:0051965
Rare neoplastic disease	Classic hairy cell leukemia	BRAF	cAMP signaling pathway: BDNF	NA	0.776033	0	0								Y		activation of phospholipase C activity [GO:0007202];behavioral fear response [GO:0001662];brain-derived neurotrophic factor receptor signaling pathway [GO:0031547];nerve growth factor signaling pathway [GO:0038180];positive regulation of brain-derived neurotrophic factor receptor signaling pathway [GO:0031550];positive regulation of non-membrane spanning protein tyrosine kinase activity [GO:19039…	GO:0051965
Rare endocrine disease	Hypothyroidism due to TSH receptor mutations	TSHR	cAMP signaling pathway: BDNF	NA	0.00621332	0.89052	1								Y		activation of phospholipase C activity [GO:0007202];behavioral fear response [GO:0001662];brain-derived neurotrophic factor receptor signaling pathway [GO:0031547];nerve growth factor signaling pathway [GO:0038180];positive regulation of brain-derived neurotrophic factor receptor signaling pathway [GO:0031550];positive regulation of non-membrane spanning protein tyrosine kinase activity [GO:19039…	GO:0051965
Rare developmental defect during embryogenesis	Mandibulofacial dysostosis with alopecia	EDNRA	cAMP signaling pathway: BDNF	NA	0.00621332	0.89052	1								Y		activation of phospholipase C activity [GO:0007202];behavioral fear response [GO:0001662];brain-derived neurotrophic factor receptor signaling pathway [GO:0031547];nerve growth factor signaling pathway [GO:0038180];positive regulation of brain-derived neurotrophic factor receptor signaling pathway [GO:0031550];positive regulation of non-membrane spanning protein tyrosine kinase activity [GO:19039…	GO:0051965
Rare bone disease	Polyostotic fibrous dysplasia	GNAS	cAMP signaling pathway: BDNF	NA	0.0395812	2.98117e-12	4.34623e-11								Y		activation of phospholipase C activity [GO:0007202];behavioral fear response [GO:0001662];brain-derived neurotrophic factor receptor signaling pathway [GO:0031547];nerve growth factor signaling pathway [GO:0038180];positive regulation of brain-derived neurotrophic factor receptor signaling pathway [GO:0031550];positive regulation of non-membrane spanning protein tyrosine kinase activity [GO:19039…	GO:0051965
Rare neoplastic disease	Pilomyxoid astrocytoma	BRAF	cAMP signaling pathway: BDNF	NA	0.776033	0	0								Y		activation of phospholipase C activity [GO:0007202];behavioral fear response [GO:0001662];brain-derived neurotrophic factor receptor signaling pathway [GO:0031547];nerve growth factor signaling pathway [GO:0038180];positive regulation of brain-derived neurotrophic factor receptor signaling pathway [GO:0031550];positive regulation of non-membrane spanning protein tyrosine kinase activity [GO:19039…	GO:0051965
Rare systemic or rheumatologic disease	Langerhans cell histiocytosis	BRAF	cAMP signaling pathway: BDNF	NA	0.776033	0	0								Y		activation of phospholipase C activity [GO:0007202];behavioral fear response [GO:0001662];brain-derived neurotrophic factor receptor signaling pathway [GO:0031547];nerve growth factor signaling pathway [GO:0038180];positive regulation of brain-derived neurotrophic factor receptor signaling pathway [GO:0031550];positive regulation of non-membrane spanning protein tyrosine kinase activity [GO:19039…	GO:0051965
Rare developmental defect during embryogenesis	Auriculocondylar syndrome	GNAI3	cAMP signaling pathway: BDNF	NA	0.00851456	0.554305	1								Y		activation of phospholipase C activity [GO:0007202];behavioral fear response [GO:0001662];brain-derived neurotrophic factor receptor signaling pathway [GO:0031547];nerve growth factor signaling pathway [GO:0038180];positive regulation of brain-derived neurotrophic factor receptor signaling pathway [GO:0031550];positive regulation of non-membrane spanning protein tyrosine kinase activity [GO:19039…	GO:0051965
Rare endocrine disease	Pseudohypoparathyroidism type 1B	GNAS	cAMP signaling pathway: BDNF	NA	0.0395812	2.98117e-12	4.34623e-11								Y		activation of phospholipase C activity [GO:0007202];behavioral fear response [GO:0001662];brain-derived neurotrophic factor receptor signaling pathway [GO:0031547];nerve growth factor signaling pathway [GO:0038180];positive regulation of brain-derived neurotrophic factor receptor signaling pathway [GO:0031550];positive regulation of non-membrane spanning protein tyrosine kinase activity [GO:19039…	GO:0051965
Rare neurologic disease	Familial dyskinesia and facial myokymia	ADCY5	cAMP signaling pathway: BDNF	NA	0.00621332	0.89052	1								Y		activation of phospholipase C activity [GO:0007202];behavioral fear response [GO:0001662];brain-derived neurotrophic factor receptor signaling pathway [GO:0031547];nerve growth factor signaling pathway [GO:0038180];positive regulation of brain-derived neurotrophic factor receptor signaling pathway [GO:0031550];positive regulation of non-membrane spanning protein tyrosine kinase activity [GO:19039…	GO:0051965
Rare endocrine disease	Cushing syndrome due to macronodular adrenal hyperplasia	GNAS	cAMP signaling pathway: BDNF	NA	0.0395812	2.98117e-12	4.34623e-11								Y		activation of phospholipase C activity [GO:0007202];behavioral fear response [GO:0001662];brain-derived neurotrophic factor receptor signaling pathway [GO:0031547];nerve growth factor signaling pathway [GO:0038180];positive regulation of brain-derived neurotrophic factor receptor signaling pathway [GO:0031550];positive regulation of non-membrane spanning protein tyrosine kinase activity [GO:19039…	GO:0051965
Rare endocrine disease	Short stature due to GHSR deficiency	GHSR	cAMP signaling pathway: BDNF	NA	0.00621332	0.89052	1								Y		activation of phospholipase C activity [GO:0007202];behavioral fear response [GO:0001662];brain-derived neurotrophic factor receptor signaling pathway [GO:0031547];nerve growth factor signaling pathway [GO:0038180];positive regulation of brain-derived neurotrophic factor receptor signaling pathway [GO:0031550];positive regulation of non-membrane spanning protein tyrosine kinase activity [GO:19039…	GO:0051965
Rare endocrine disease	Craniopharyngioma	BRAF	cAMP signaling pathway: BDNF	NA	0.776033	0	0								Y		activation of phospholipase C activity [GO:0007202];behavioral fear response [GO:0001662];brain-derived neurotrophic factor receptor signaling pathway [GO:0031547];nerve growth factor signaling pathway [GO:0038180];positive regulation of brain-derived neurotrophic factor receptor signaling pathway [GO:0031550];positive regulation of non-membrane spanning protein tyrosine kinase activity [GO:19039…	GO:0051965
Rare endocrine disease	Isolated follicle stimulating hormone deficiency	FSHB	cAMP signaling pathway: BDNF	NA	0.00621332	0.89052	1								Y		activation of phospholipase C activity [GO:0007202];behavioral fear response [GO:0001662];brain-derived neurotrophic factor receptor signaling pathway [GO:0031547];nerve growth factor signaling pathway [GO:0038180];positive regulation of brain-derived neurotrophic factor receptor signaling pathway [GO:0031550];positive regulation of non-membrane spanning protein tyrosine kinase activity [GO:19039…	GO:0051965
Rare gynecologic or obstetric disease	Ovarian hyperstimulation syndrome	FSHR	cAMP signaling pathway: BDNF	NA	0.00621332	0.89052	1								Y		activation of phospholipase C activity [GO:0007202];behavioral fear response [GO:0001662];brain-derived neurotrophic factor receptor signaling pathway [GO:0031547];nerve growth factor signaling pathway [GO:0038180];positive regulation of brain-derived neurotrophic factor receptor signaling pathway [GO:0031550];positive regulation of non-membrane spanning protein tyrosine kinase activity [GO:19039…	GO:0051965
Rare bone disease	Progressive osseous heteroplasia	GNAS	cAMP signaling pathway: BDNF	NA	0.0395812	2.98117e-12	4.34623e-11								Y		activation of phospholipase C activity [GO:0007202];behavioral fear response [GO:0001662];brain-derived neurotrophic factor receptor signaling pathway [GO:0031547];nerve growth factor signaling pathway [GO:0038180];positive regulation of brain-derived neurotrophic factor receptor signaling pathway [GO:0031550];positive regulation of non-membrane spanning protein tyrosine kinase activity [GO:19039…	GO:0051965
Rare developmental defect during embryogenesis	WAGR syndrome	BDNF	cAMP signaling pathway: BDNF	NA	0.931136	0	0								Y		activation of phospholipase C activity [GO:0007202];behavioral fear response [GO:0001662];brain-derived neurotrophic factor receptor signaling pathway [GO:0031547];nerve growth factor signaling pathway [GO:0038180];positive regulation of brain-derived neurotrophic factor receptor signaling pathway [GO:0031550];positive regulation of non-membrane spanning protein tyrosine kinase activity [GO:19039…	GO:0051965
Rare endocrine disease	Pseudopseudohypoparathyroidism	GNAS	cAMP signaling pathway: BDNF	NA	0.0395812	2.98117e-12	4.34623e-11								Y		activation of phospholipase C activity [GO:0007202];behavioral fear response [GO:0001662];brain-derived neurotrophic factor receptor signaling pathway [GO:0031547];nerve growth factor signaling pathway [GO:0038180];positive regulation of brain-derived neurotrophic factor receptor signaling pathway [GO:0031550];positive regulation of non-membrane spanning protein tyrosine kinase activity [GO:19039…	GO:0051965
Rare bone disease	McCune-Albright syndrome	GNAS	cAMP signaling pathway: BDNF	NA	0.0395812	2.98117e-12	4.34623e-11								Y		activation of phospholipase C activity [GO:0007202];behavioral fear response [GO:0001662];brain-derived neurotrophic factor receptor signaling pathway [GO:0031547];nerve growth factor signaling pathway [GO:0038180];positive regulation of brain-derived neurotrophic factor receptor signaling pathway [GO:0031550];positive regulation of non-membrane spanning protein tyrosine kinase activity [GO:19039…	GO:0051965
Rare hematologic disease	Severe autosomal recessive macrothrombocytopenia	PRKACG	cAMP signaling pathway: BDNF	NA	0.00621332	0.89052	1								Y		activation of phospholipase C activity [GO:0007202];behavioral fear response [GO:0001662];brain-derived neurotrophic factor receptor signaling pathway [GO:0031547];nerve growth factor signaling pathway [GO:0038180];positive regulation of brain-derived neurotrophic factor receptor signaling pathway [GO:0031550];positive regulation of non-membrane spanning protein tyrosine kinase activity [GO:19039…	GO:0051965
Rare endocrine disease	Pseudohypoparathyroidism type 1C	GNAS	cAMP signaling pathway: BDNF	NA	0.0395812	2.98117e-12	4.34623e-11								Y		activation of phospholipase C activity [GO:0007202];behavioral fear response [GO:0001662];brain-derived neurotrophic factor receptor signaling pathway [GO:0031547];nerve growth factor signaling pathway [GO:0038180];positive regulation of brain-derived neurotrophic factor receptor signaling pathway [GO:0031550];positive regulation of non-membrane spanning protein tyrosine kinase activity [GO:19039…	GO:0051965
Rare gynecologic or obstetric disease	Menstrual cycle-dependent periodic fever	HTR1A	cAMP signaling pathway: BDNF	NA	0.00621332	0.89052	1								Y		activation of phospholipase C activity [GO:0007202];behavioral fear response [GO:0001662];brain-derived neurotrophic factor receptor signaling pathway [GO:0031547];nerve growth factor signaling pathway [GO:0038180];positive regulation of brain-derived neurotrophic factor receptor signaling pathway [GO:0031550];positive regulation of non-membrane spanning protein tyrosine kinase activity [GO:19039…	GO:0051965
Rare endocrine disease	Pseudohypoparathyroidism type 1A	GNAS	cAMP signaling pathway: BDNF	NA	0.0395812	2.98117e-12	4.34623e-11								Y		activation of phospholipase C activity [GO:0007202];behavioral fear response [GO:0001662];brain-derived neurotrophic factor receptor signaling pathway [GO:0031547];nerve growth factor signaling pathway [GO:0038180];positive regulation of brain-derived neurotrophic factor receptor signaling pathway [GO:0031550];positive regulation of non-membrane spanning protein tyrosine kinase activity [GO:19039…	GO:0051965
Rare bone disease	Mazabraud syndrome	GNAS	cAMP signaling pathway: BDNF	NA	0.0395812	2.98117e-12	4.34623e-11								Y		activation of phospholipase C activity [GO:0007202];behavioral fear response [GO:0001662];brain-derived neurotrophic factor receptor signaling pathway [GO:0031547];nerve growth factor signaling pathway [GO:0038180];positive regulation of brain-derived neurotrophic factor receptor signaling pathway [GO:0031550];positive regulation of non-membrane spanning protein tyrosine kinase activity [GO:19039…	GO:0051965
Rare developmental defect during embryogenesis	Cardiofaciocutaneous syndrome	BRAF	cAMP signaling pathway: BDNF	NA	0.776033	0	0								Y		activation of phospholipase C activity [GO:0007202];behavioral fear response [GO:0001662];brain-derived neurotrophic factor receptor signaling pathway [GO:0031547];nerve growth factor signaling pathway [GO:0038180];positive regulation of brain-derived neurotrophic factor receptor signaling pathway [GO:0031550];positive regulation of non-membrane spanning protein tyrosine kinase activity [GO:19039…	GO:0051965
non_rare_in_europe	NON RARE IN EUROPE: Melanoma	BRAF	cAMP signaling pathway: BDNF	NA	0.776033	0	0								Y		activation of phospholipase C activity [GO:0007202];behavioral fear response [GO:0001662];brain-derived neurotrophic factor receptor signaling pathway [GO:0031547];nerve growth factor signaling pathway [GO:0038180];positive regulation of brain-derived neurotrophic factor receptor signaling pathway [GO:0031550];positive regulation of non-membrane spanning protein tyrosine kinase activity [GO:19039…	GO:0051965
Rare developmental defect during embryogenesis	Neurofibromatosis-Noonan syndrome	MAP2K2	cAMP signaling pathway: BDNF	NA	0.117075	0	0								Y		activation of phospholipase C activity [GO:0007202];behavioral fear response [GO:0001662];brain-derived neurotrophic factor receptor signaling pathway [GO:0031547];nerve growth factor signaling pathway [GO:0038180];positive regulation of brain-derived neurotrophic factor receptor signaling pathway [GO:0031550];positive regulation of non-membrane spanning protein tyrosine kinase activity [GO:19039…	GO:0051965
Rare developmental defect during embryogenesis	Noonan syndrome-like disorder with loose anagen hair	PPP1CB	cAMP signaling pathway: BDNF	NA	0.0506271	0	0								Y		activation of phospholipase C activity [GO:0007202];behavioral fear response [GO:0001662];brain-derived neurotrophic factor receptor signaling pathway [GO:0031547];nerve growth factor signaling pathway [GO:0038180];positive regulation of brain-derived neurotrophic factor receptor signaling pathway [GO:0031550];positive regulation of non-membrane spanning protein tyrosine kinase activity [GO:19039…	GO:0051965
Rare endocrine disease	Cushing syndrome due to macronodular adrenal hyperplasia	GNAS	cAMP signaling pathway: FOS	NA	0.0435508	9.65894e-15	1.57384e-13				Y		Y				cellular response to cadmium ion [GO:0071276];cellular response to calcium ion [GO:0071277];cellular response to extracellular stimulus [GO:0031668];cellular response to hormone stimulus [GO:0032870];cellular response to reactive oxygen species [GO:0034614];inflammatory response [GO:0006954];positive regulation of pri-miR transcription by R polymerase II [GO:1902895];positive regulation of transc…	GO:0060395, GO:0045893, GO:0007179, GO:0034614
Rare bone disease	Polyostotic fibrous dysplasia	GNAS	cAMP signaling pathway: FOS	NA	0.0435508	9.65894e-15	1.57384e-13				Y		Y				cellular response to cadmium ion [GO:0071276];cellular response to calcium ion [GO:0071277];cellular response to extracellular stimulus [GO:0031668];cellular response to hormone stimulus [GO:0032870];cellular response to reactive oxygen species [GO:0034614];inflammatory response [GO:0006954];positive regulation of pri-miR transcription by R polymerase II [GO:1902895];positive regulation of transc…	GO:0060395, GO:0045893, GO:0007179, GO:0034614
Rare renal disease	Idiopathic hypercalciuria	ADCY10	cAMP signaling pathway: FOS	NA	0.996721	0	0				Y		Y				cellular response to cadmium ion [GO:0071276];cellular response to calcium ion [GO:0071277];cellular response to extracellular stimulus [GO:0031668];cellular response to hormone stimulus [GO:0032870];cellular response to reactive oxygen species [GO:0034614];inflammatory response [GO:0006954];positive regulation of pri-miR transcription by R polymerase II [GO:1902895];positive regulation of transc…	GO:0060395, GO:0045893, GO:0007179, GO:0034614
Rare endocrine disease	Familial hyperthyroidism due to mutations in TSH receptor	TSHR	cAMP signaling pathway: FOS	NA	0.00143827	1	1				Y		Y				cellular response to cadmium ion [GO:0071276];cellular response to calcium ion [GO:0071277];cellular response to extracellular stimulus [GO:0031668];cellular response to hormone stimulus [GO:0032870];cellular response to reactive oxygen species [GO:0034614];inflammatory response [GO:0006954];positive regulation of pri-miR transcription by R polymerase II [GO:1902895];positive regulation of transc…	GO:0060395, GO:0045893, GO:0007179, GO:0034614
Rare endocrine disease	Pseudohypoparathyroidism type 1A	GNAS	cAMP signaling pathway: FOS	NA	0.0435508	9.65894e-15	1.57384e-13				Y		Y				cellular response to cadmium ion [GO:0071276];cellular response to calcium ion [GO:0071277];cellular response to extracellular stimulus [GO:0031668];cellular response to hormone stimulus [GO:0032870];cellular response to reactive oxygen species [GO:0034614];inflammatory response [GO:0006954];positive regulation of pri-miR transcription by R polymerase II [GO:1902895];positive regulation of transc…	GO:0060395, GO:0045893, GO:0007179, GO:0034614
Rare bone disease	McCune-Albright syndrome	GNAS	cAMP signaling pathway: FOS	NA	0.0435508	9.65894e-15	1.57384e-13				Y		Y				cellular response to cadmium ion [GO:0071276];cellular response to calcium ion [GO:0071277];cellular response to extracellular stimulus [GO:0031668];cellular response to hormone stimulus [GO:0032870];cellular response to reactive oxygen species [GO:0034614];inflammatory response [GO:0006954];positive regulation of pri-miR transcription by R polymerase II [GO:1902895];positive regulation of transc…	GO:0060395, GO:0045893, GO:0007179, GO:0034614
Rare bone disease	Monostotic fibrous dysplasia	GNAS	cAMP signaling pathway: FOS	NA	0.0435508	9.65894e-15	1.57384e-13				Y		Y				cellular response to cadmium ion [GO:0071276];cellular response to calcium ion [GO:0071277];cellular response to extracellular stimulus [GO:0031668];cellular response to hormone stimulus [GO:0032870];cellular response to reactive oxygen species [GO:0034614];inflammatory response [GO:0006954];positive regulation of pri-miR transcription by R polymerase II [GO:1902895];positive regulation of transc…	GO:0060395, GO:0045893, GO:0007179, GO:0034614
Rare endocrine disease	Short stature due to GHSR deficiency	GHSR	cAMP signaling pathway: FOS	NA	0.000115062	1	1				Y		Y				cellular response to cadmium ion [GO:0071276];cellular response to calcium ion [GO:0071277];cellular response to extracellular stimulus [GO:0031668];cellular response to hormone stimulus [GO:0032870];cellular response to reactive oxygen species [GO:0034614];inflammatory response [GO:0006954];positive regulation of pri-miR transcription by R polymerase II [GO:1902895];positive regulation of transc…	GO:0060395, GO:0045893, GO:0007179, GO:0034614
Rare endocrine disease	Pseudohypoparathyroidism type 1C	GNAS	cAMP signaling pathway: FOS	NA	0.0435508	9.65894e-15	1.57384e-13				Y		Y				cellular response to cadmium ion [GO:0071276];cellular response to calcium ion [GO:0071277];cellular response to extracellular stimulus [GO:0031668];cellular response to hormone stimulus [GO:0032870];cellular response to reactive oxygen species [GO:0034614];inflammatory response [GO:0006954];positive regulation of pri-miR transcription by R polymerase II [GO:1902895];positive regulation of transc…	GO:0060395, GO:0045893, GO:0007179, GO:0034614
Rare endocrine disease	Hypothyroidism due to TSH receptor mutations	TSHR	cAMP signaling pathway: FOS	NA	0.00143827	1	1				Y		Y				cellular response to cadmium ion [GO:0071276];cellular response to calcium ion [GO:0071277];cellular response to extracellular stimulus [GO:0031668];cellular response to hormone stimulus [GO:0032870];cellular response to reactive oxygen species [GO:0034614];inflammatory response [GO:0006954];positive regulation of pri-miR transcription by R polymerase II [GO:1902895];positive regulation of transc…	GO:0060395, GO:0045893, GO:0007179, GO:0034614
Rare endocrine disease	Familial gestational hyperthyroidism	TSHR	cAMP signaling pathway: FOS	NA	0.00143827	1	1				Y		Y				cellular response to cadmium ion [GO:0071276];cellular response to calcium ion [GO:0071277];cellular response to extracellular stimulus [GO:0031668];cellular response to hormone stimulus [GO:0032870];cellular response to reactive oxygen species [GO:0034614];inflammatory response [GO:0006954];positive regulation of pri-miR transcription by R polymerase II [GO:1902895];positive regulation of transc…	GO:0060395, GO:0045893, GO:0007179, GO:0034614
Rare bone disease	Mazabraud syndrome	GNAS	cAMP signaling pathway: FOS	NA	0.0435508	9.65894e-15	1.57384e-13				Y		Y				cellular response to cadmium ion [GO:0071276];cellular response to calcium ion [GO:0071277];cellular response to extracellular stimulus [GO:0031668];cellular response to hormone stimulus [GO:0032870];cellular response to reactive oxygen species [GO:0034614];inflammatory response [GO:0006954];positive regulation of pri-miR transcription by R polymerase II [GO:1902895];positive regulation of transc…	GO:0060395, GO:0045893, GO:0007179, GO:0034614
Rare endocrine disease	Isolated follicle stimulating hormone deficiency	FSHB	cAMP signaling pathway: FOS	NA	0.000115062	1	1				Y		Y				cellular response to cadmium ion [GO:0071276];cellular response to calcium ion [GO:0071277];cellular response to extracellular stimulus [GO:0031668];cellular response to hormone stimulus [GO:0032870];cellular response to reactive oxygen species [GO:0034614];inflammatory response [GO:0006954];positive regulation of pri-miR transcription by R polymerase II [GO:1902895];positive regulation of transc…	GO:0060395, GO:0045893, GO:0007179, GO:0034614
Rare hematologic disease	Severe autosomal recessive macrothrombocytopenia	PRKACG	cAMP signaling pathway: FOS	NA	0.00333679	0.999977	1				Y		Y				cellular response to cadmium ion [GO:0071276];cellular response to calcium ion [GO:0071277];cellular response to extracellular stimulus [GO:0031668];cellular response to hormone stimulus [GO:0032870];cellular response to reactive oxygen species [GO:0034614];inflammatory response [GO:0006954];positive regulation of pri-miR transcription by R polymerase II [GO:1902895];positive regulation of transc…	GO:0060395, GO:0045893, GO:0007179, GO:0034614
Rare ophthalmic disorder	Stargardt disease	CNGB3	cAMP signaling pathway: FOS	NA	0.000230123	1	1				Y		Y				cellular response to cadmium ion [GO:0071276];cellular response to calcium ion [GO:0071277];cellular response to extracellular stimulus [GO:0031668];cellular response to hormone stimulus [GO:0032870];cellular response to reactive oxygen species [GO:0034614];inflammatory response [GO:0006954];positive regulation of pri-miR transcription by R polymerase II [GO:1902895];positive regulation of transc…	GO:0060395, GO:0045893, GO:0007179, GO:0034614
Rare endocrine disease	Pseudopseudohypoparathyroidism	GNAS	cAMP signaling pathway: FOS	NA	0.0435508	9.65894e-15	1.57384e-13				Y		Y				cellular response to cadmium ion [GO:0071276];cellular response to calcium ion [GO:0071277];cellular response to extracellular stimulus [GO:0031668];cellular response to hormone stimulus [GO:0032870];cellular response to reactive oxygen species [GO:0034614];inflammatory response [GO:0006954];positive regulation of pri-miR transcription by R polymerase II [GO:1902895];positive regulation of transc…	GO:0060395, GO:0045893, GO:0007179, GO:0034614
Rare neoplastic disease	Pilomyxoid astrocytoma	BRAF	cAMP signaling pathway: FOS	NA	0.88793	0	0				Y		Y				cellular response to cadmium ion [GO:0071276];cellular response to calcium ion [GO:0071277];cellular response to extracellular stimulus [GO:0031668];cellular response to hormone stimulus [GO:0032870];cellular response to reactive oxygen species [GO:0034614];inflammatory response [GO:0006954];positive regulation of pri-miR transcription by R polymerase II [GO:1902895];positive regulation of transc…	GO:0060395, GO:0045893, GO:0007179, GO:0034614
Rare neurologic disease	Familial dyskinesia and facial myokymia	ADCY5	cAMP signaling pathway: FOS	NA	0.0022437	1	1				Y		Y				cellular response to cadmium ion [GO:0071276];cellular response to calcium ion [GO:0071277];cellular response to extracellular stimulus [GO:0031668];cellular response to hormone stimulus [GO:0032870];cellular response to reactive oxygen species [GO:0034614];inflammatory response [GO:0006954];positive regulation of pri-miR transcription by R polymerase II [GO:1902895];positive regulation of transc…	GO:0060395, GO:0045893, GO:0007179, GO:0034614
Rare systemic or rheumatologic disease	Langerhans cell histiocytosis	BRAF	cAMP signaling pathway: FOS	NA	0.88793	0	0				Y		Y				cellular response to cadmium ion [GO:0071276];cellular response to calcium ion [GO:0071277];cellular response to extracellular stimulus [GO:0031668];cellular response to hormone stimulus [GO:0032870];cellular response to reactive oxygen species [GO:0034614];inflammatory response [GO:0006954];positive regulation of pri-miR transcription by R polymerase II [GO:1902895];positive regulation of transc…	GO:0060395, GO:0045893, GO:0007179, GO:0034614
Rare neoplastic disease	Classic hairy cell leukemia	BRAF	cAMP signaling pathway: FOS	NA	0.88793	0	0				Y		Y				cellular response to cadmium ion [GO:0071276];cellular response to calcium ion [GO:0071277];cellular response to extracellular stimulus [GO:0031668];cellular response to hormone stimulus [GO:0032870];cellular response to reactive oxygen species [GO:0034614];inflammatory response [GO:0006954];positive regulation of pri-miR transcription by R polymerase II [GO:1902895];positive regulation of transc…	GO:0060395, GO:0045893, GO:0007179, GO:0034614
Rare endocrine disease	Craniopharyngioma	BRAF	cAMP signaling pathway: FOS	NA	0.88793	0	0				Y		Y				cellular response to cadmium ion [GO:0071276];cellular response to calcium ion [GO:0071277];cellular response to extracellular stimulus [GO:0031668];cellular response to hormone stimulus [GO:0032870];cellular response to reactive oxygen species [GO:0034614];inflammatory response [GO:0006954];positive regulation of pri-miR transcription by R polymerase II [GO:1902895];positive regulation of transc…	GO:0060395, GO:0045893, GO:0007179, GO:0034614
Rare bone disease	Progressive osseous heteroplasia	GNAS	cAMP signaling pathway: FOS	NA	0.0435508	9.65894e-15	1.57384e-13				Y		Y				cellular response to cadmium ion [GO:0071276];cellular response to calcium ion [GO:0071277];cellular response to extracellular stimulus [GO:0031668];cellular response to hormone stimulus [GO:0032870];cellular response to reactive oxygen species [GO:0034614];inflammatory response [GO:0006954];positive regulation of pri-miR transcription by R polymerase II [GO:1902895];positive regulation of transc…	GO:0060395, GO:0045893, GO:0007179, GO:0034614
Rare endocrine disease	Pseudohypoparathyroidism type 1B	GNAS	cAMP signaling pathway: FOS	NA	0.0435508	9.65894e-15	1.57384e-13				Y		Y				cellular response to cadmium ion [GO:0071276];cellular response to calcium ion [GO:0071277];cellular response to extracellular stimulus [GO:0031668];cellular response to hormone stimulus [GO:0032870];cellular response to reactive oxygen species [GO:0034614];inflammatory response [GO:0006954];positive regulation of pri-miR transcription by R polymerase II [GO:1902895];positive regulation of transc…	GO:0060395, GO:0045893, GO:0007179, GO:0034614
Rare gynecologic or obstetric disease	Menstrual cycle-dependent periodic fever	HTR1A	cAMP signaling pathway: FOS	NA	0.000115062	1	1				Y		Y				cellular response to cadmium ion [GO:0071276];cellular response to calcium ion [GO:0071277];cellular response to extracellular stimulus [GO:0031668];cellular response to hormone stimulus [GO:0032870];cellular response to reactive oxygen species [GO:0034614];inflammatory response [GO:0006954];positive regulation of pri-miR transcription by R polymerase II [GO:1902895];positive regulation of transc…	GO:0060395, GO:0045893, GO:0007179, GO:0034614
non_rare_in_europe	NON RARE IN EUROPE: Melanoma	BRAF	cAMP signaling pathway: FOS	NA	0.88793	0	0				Y		Y				cellular response to cadmium ion [GO:0071276];cellular response to calcium ion [GO:0071277];cellular response to extracellular stimulus [GO:0031668];cellular response to hormone stimulus [GO:0032870];cellular response to reactive oxygen species [GO:0034614];inflammatory response [GO:0006954];positive regulation of pri-miR transcription by R polymerase II [GO:1902895];positive regulation of transc…	GO:0060395, GO:0045893, GO:0007179, GO:0034614
Rare developmental defect during embryogenesis	Cardiofaciocutaneous syndrome	BRAF	cAMP signaling pathway: FOS	NA	0.88793	0	0				Y		Y				cellular response to cadmium ion [GO:0071276];cellular response to calcium ion [GO:0071277];cellular response to extracellular stimulus [GO:0031668];cellular response to hormone stimulus [GO:0032870];cellular response to reactive oxygen species [GO:0034614];inflammatory response [GO:0006954];positive regulation of pri-miR transcription by R polymerase II [GO:1902895];positive regulation of transc…	GO:0060395, GO:0045893, GO:0007179, GO:0034614
Rare developmental defect during embryogenesis	Neurofibromatosis-Noonan syndrome	MAP2K2	cAMP signaling pathway: FOS	NA	0.129904	0	0				Y		Y				cellular response to cadmium ion [GO:0071276];cellular response to calcium ion [GO:0071277];cellular response to extracellular stimulus [GO:0031668];cellular response to hormone stimulus [GO:0032870];cellular response to reactive oxygen species [GO:0034614];inflammatory response [GO:0006954];positive regulation of pri-miR transcription by R polymerase II [GO:1902895];positive regulation of transc…	GO:0060395, GO:0045893, GO:0007179, GO:0034614
Rare neurologic disease	Acute encephalopathy with biphasic seizures and late reduced diffusion	ADORA2A	cAMP signaling pathway: FOS	NA	0.00419975	0.997953	1				Y		Y				cellular response to cadmium ion [GO:0071276];cellular response to calcium ion [GO:0071277];cellular response to extracellular stimulus [GO:0031668];cellular response to hormone stimulus [GO:0032870];cellular response to reactive oxygen species [GO:0034614];inflammatory response [GO:0006954];positive regulation of pri-miR transcription by R polymerase II [GO:1902895];positive regulation of transc…	GO:0060395, GO:0045893, GO:0007179, GO:0034614
Rare gynecologic or obstetric disease	Ovarian hyperstimulation syndrome	FSHR	cAMP signaling pathway: FOS	NA	0.000345185	1	1				Y		Y				cellular response to cadmium ion [GO:0071276];cellular response to calcium ion [GO:0071277];cellular response to extracellular stimulus [GO:0031668];cellular response to hormone stimulus [GO:0032870];cellular response to reactive oxygen species [GO:0034614];inflammatory response [GO:0006954];positive regulation of pri-miR transcription by R polymerase II [GO:1902895];positive regulation of transc…	GO:0060395, GO:0045893, GO:0007179, GO:0034614
Rare developmental defect during embryogenesis	Auriculocondylar syndrome	GNAI3	cAMP signaling pathway: FOS	NA	0.00885974	0.50255	1				Y		Y				cellular response to cadmium ion [GO:0071276];cellular response to calcium ion [GO:0071277];cellular response to extracellular stimulus [GO:0031668];cellular response to hormone stimulus [GO:0032870];cellular response to reactive oxygen species [GO:0034614];inflammatory response [GO:0006954];positive regulation of pri-miR transcription by R polymerase II [GO:1902895];positive regulation of transc…	GO:0060395, GO:0045893, GO:0007179, GO:0034614
Rare developmental defect during embryogenesis	Mandibulofacial dysostosis with alopecia	EDNRA	cAMP signaling pathway: FOS	NA	0.00218617	1	1				Y		Y				cellular response to cadmium ion [GO:0071276];cellular response to calcium ion [GO:0071277];cellular response to extracellular stimulus [GO:0031668];cellular response to hormone stimulus [GO:0032870];cellular response to reactive oxygen species [GO:0034614];inflammatory response [GO:0006954];positive regulation of pri-miR transcription by R polymerase II [GO:1902895];positive regulation of transc…	GO:0060395, GO:0045893, GO:0007179, GO:0034614
Rare developmental defect during embryogenesis	Noonan syndrome-like disorder with loose anagen hair	PPP1CB	cAMP signaling pathway: FOS	NA	0.0582211	0	0				Y		Y				cellular response to cadmium ion [GO:0071276];cellular response to calcium ion [GO:0071277];cellular response to extracellular stimulus [GO:0031668];cellular response to hormone stimulus [GO:0032870];cellular response to reactive oxygen species [GO:0034614];inflammatory response [GO:0006954];positive regulation of pri-miR transcription by R polymerase II [GO:1902895];positive regulation of transc…	GO:0060395, GO:0045893, GO:0007179, GO:0034614
Rare neurologic disease	Familial dyskinesia and facial myokymia	ADCY5	cAMP signaling pathway: JUN	NA	0.00212864	1	1								Y		Transcription regulation, Transcription	GO:0043923, GO:0060395, GO:0045893, GO:0045944, GO:0007179, GO:0007184, GO:2000144, GO:0043922, GO:0043392, GO:0043547, GO:0045892
non_rare_in_europe	NON RARE IN EUROPE: Melanoma	BRAF	cAMP signaling pathway: JUN	NA	0.886549	0	0								Y		Transcription regulation, Transcription	GO:0043923, GO:0060395, GO:0045893, GO:0045944, GO:0007179, GO:0007184, GO:2000144, GO:0043922, GO:0043392, GO:0043547, GO:0045892
Rare systemic or rheumatologic disease	Langerhans cell histiocytosis	BRAF	cAMP signaling pathway: JUN	NA	0.886549	0	0								Y		Transcription regulation, Transcription	GO:0043923, GO:0060395, GO:0045893, GO:0045944, GO:0007179, GO:0007184, GO:2000144, GO:0043922, GO:0043392, GO:0043547, GO:0045892
Rare endocrine disease	Craniopharyngioma	BRAF	cAMP signaling pathway: JUN	NA	0.886549	0	0								Y		Transcription regulation, Transcription	GO:0043923, GO:0060395, GO:0045893, GO:0045944, GO:0007179, GO:0007184, GO:2000144, GO:0043922, GO:0043392, GO:0043547, GO:0045892
Rare developmental defect during embryogenesis	Neurofibromatosis-Noonan syndrome	MAP2K2	cAMP signaling pathway: JUN	NA	0.123749	0	0								Y		Transcription regulation, Transcription	GO:0043923, GO:0060395, GO:0045893, GO:0045944, GO:0007179, GO:0007184, GO:2000144, GO:0043922, GO:0043392, GO:0043547, GO:0045892
Rare developmental defect during embryogenesis	Cardiofaciocutaneous syndrome	BRAF	cAMP signaling pathway: JUN	NA	0.886549	0	0								Y		Transcription regulation, Transcription	GO:0043923, GO:0060395, GO:0045893, GO:0045944, GO:0007179, GO:0007184, GO:2000144, GO:0043922, GO:0043392, GO:0043547, GO:0045892
Rare neoplastic disease	Pilomyxoid astrocytoma	BRAF	cAMP signaling pathway: JUN	NA	0.886549	0	0								Y		Transcription regulation, Transcription	GO:0043923, GO:0060395, GO:0045893, GO:0045944, GO:0007179, GO:0007184, GO:2000144, GO:0043922, GO:0043392, GO:0043547, GO:0045892
Rare ophthalmic disorder	Stargardt disease	CNGB3	cAMP signaling pathway: JUN	NA	0.000287654	1	1								Y		Transcription regulation, Transcription	GO:0043923, GO:0060395, GO:0045893, GO:0045944, GO:0007179, GO:0007184, GO:2000144, GO:0043922, GO:0043392, GO:0043547, GO:0045892
Rare bone disease	Progressive osseous heteroplasia	GNAS	cAMP signaling pathway: JUN	NA	0.042918	2.4869e-14	3.82706e-13								Y		Transcription regulation, Transcription	GO:0043923, GO:0060395, GO:0045893, GO:0045944, GO:0007179, GO:0007184, GO:2000144, GO:0043922, GO:0043392, GO:0043547, GO:0045892
Rare endocrine disease	Hypothyroidism due to TSH receptor mutations	TSHR	cAMP signaling pathway: JUN	NA	0.0014958	1	1								Y		Transcription regulation, Transcription	GO:0043923, GO:0060395, GO:0045893, GO:0045944, GO:0007179, GO:0007184, GO:2000144, GO:0043922, GO:0043392, GO:0043547, GO:0045892
Rare endocrine disease	Familial gestational hyperthyroidism	TSHR	cAMP signaling pathway: JUN	NA	0.0014958	1	1								Y		Transcription regulation, Transcription	GO:0043923, GO:0060395, GO:0045893, GO:0045944, GO:0007179, GO:0007184, GO:2000144, GO:0043922, GO:0043392, GO:0043547, GO:0045892
Rare renal disease	Idiopathic hypercalciuria	ADCY10	cAMP signaling pathway: JUN	NA	0.996893	0	0								Y		Transcription regulation, Transcription	GO:0043923, GO:0060395, GO:0045893, GO:0045944, GO:0007179, GO:0007184, GO:2000144, GO:0043922, GO:0043392, GO:0043547, GO:0045892
Rare bone disease	Mazabraud syndrome	GNAS	cAMP signaling pathway: JUN	NA	0.042918	2.4869e-14	3.82706e-13								Y		Transcription regulation, Transcription	GO:0043923, GO:0060395, GO:0045893, GO:0045944, GO:0007179, GO:0007184, GO:2000144, GO:0043922, GO:0043392, GO:0043547, GO:0045892
Rare endocrine disease	Familial hyperthyroidism due to mutations in TSH receptor	TSHR	cAMP signaling pathway: JUN	NA	0.0014958	1	1								Y		Transcription regulation, Transcription	GO:0043923, GO:0060395, GO:0045893, GO:0045944, GO:0007179, GO:0007184, GO:2000144, GO:0043922, GO:0043392, GO:0043547, GO:0045892
Rare neoplastic disease	Classic hairy cell leukemia	BRAF	cAMP signaling pathway: JUN	NA	0.886549	0	0								Y		Transcription regulation, Transcription	GO:0043923, GO:0060395, GO:0045893, GO:0045944, GO:0007179, GO:0007184, GO:2000144, GO:0043922, GO:0043392, GO:0043547, GO:0045892
Rare bone disease	McCune-Albright syndrome	GNAS	cAMP signaling pathway: JUN	NA	0.042918	2.4869e-14	3.82706e-13								Y		Transcription regulation, Transcription	GO:0043923, GO:0060395, GO:0045893, GO:0045944, GO:0007179, GO:0007184, GO:2000144, GO:0043922, GO:0043392, GO:0043547, GO:0045892
Rare gynecologic or obstetric disease	Menstrual cycle-dependent periodic fever	HTR1A	cAMP signaling pathway: JUN	NA	0.000115062	1	1								Y		Transcription regulation, Transcription	GO:0043923, GO:0060395, GO:0045893, GO:0045944, GO:0007179, GO:0007184, GO:2000144, GO:0043922, GO:0043392, GO:0043547, GO:0045892
Rare endocrine disease	Short stature due to GHSR deficiency	GHSR	cAMP signaling pathway: JUN	NA	0.000172592	1	1								Y		Transcription regulation, Transcription	GO:0043923, GO:0060395, GO:0045893, GO:0045944, GO:0007179, GO:0007184, GO:2000144, GO:0043922, GO:0043392, GO:0043547, GO:0045892
Rare developmental defect during embryogenesis	Mandibulofacial dysostosis with alopecia	EDNRA	cAMP signaling pathway: JUN	NA	0.00218617	1	1								Y		Transcription regulation, Transcription	GO:0043923, GO:0060395, GO:0045893, GO:0045944, GO:0007179, GO:0007184, GO:2000144, GO:0043922, GO:0043392, GO:0043547, GO:0045892
Rare bone disease	Monostotic fibrous dysplasia	GNAS	cAMP signaling pathway: JUN	NA	0.042918	2.4869e-14	3.82706e-13								Y		Transcription regulation, Transcription	GO:0043923, GO:0060395, GO:0045893, GO:0045944, GO:0007179, GO:0007184, GO:2000144, GO:0043922, GO:0043392, GO:0043547, GO:0045892
Rare endocrine disease	Isolated follicle stimulating hormone deficiency	FSHB	cAMP signaling pathway: JUN	NA	0.000115062	1	1								Y		Transcription regulation, Transcription	GO:0043923, GO:0060395, GO:0045893, GO:0045944, GO:0007179, GO:0007184, GO:2000144, GO:0043922, GO:0043392, GO:0043547, GO:0045892
Rare endocrine disease	Pseudohypoparathyroidism type 1B	GNAS	cAMP signaling pathway: JUN	NA	0.042918	2.4869e-14	3.82706e-13								Y		Transcription regulation, Transcription	GO:0043923, GO:0060395, GO:0045893, GO:0045944, GO:0007179, GO:0007184, GO:2000144, GO:0043922, GO:0043392, GO:0043547, GO:0045892
Rare gynecologic or obstetric disease	Ovarian hyperstimulation syndrome	FSHR	cAMP signaling pathway: JUN	NA	0.000345185	1	1								Y		Transcription regulation, Transcription	GO:0043923, GO:0060395, GO:0045893, GO:0045944, GO:0007179, GO:0007184, GO:2000144, GO:0043922, GO:0043392, GO:0043547, GO:0045892
Rare developmental defect during embryogenesis	Auriculocondylar syndrome	GNAI3	cAMP signaling pathway: JUN	NA	0.00880221	0.511034	1								Y		Transcription regulation, Transcription	GO:0043923, GO:0060395, GO:0045893, GO:0045944, GO:0007179, GO:0007184, GO:2000144, GO:0043922, GO:0043392, GO:0043547, GO:0045892
Rare neurologic disease	Acute encephalopathy with biphasic seizures and late reduced diffusion	ADORA2A	cAMP signaling pathway: JUN	NA	0.00396962	0.999171	1								Y		Transcription regulation, Transcription	GO:0043923, GO:0060395, GO:0045893, GO:0045944, GO:0007179, GO:0007184, GO:2000144, GO:0043922, GO:0043392, GO:0043547, GO:0045892
Rare hematologic disease	Severe autosomal recessive macrothrombocytopenia	PRKACG	cAMP signaling pathway: JUN	NA	0.00304913	0.999998	1								Y		Transcription regulation, Transcription	GO:0043923, GO:0060395, GO:0045893, GO:0045944, GO:0007179, GO:0007184, GO:2000144, GO:0043922, GO:0043392, GO:0043547, GO:0045892
Rare endocrine disease	Pseudopseudohypoparathyroidism	GNAS	cAMP signaling pathway: JUN	NA	0.042918	2.4869e-14	3.82706e-13								Y		Transcription regulation, Transcription	GO:0043923, GO:0060395, GO:0045893, GO:0045944, GO:0007179, GO:0007184, GO:2000144, GO:0043922, GO:0043392, GO:0043547, GO:0045892
Rare bone disease	Polyostotic fibrous dysplasia	GNAS	cAMP signaling pathway: JUN	NA	0.042918	2.4869e-14	3.82706e-13								Y		Transcription regulation, Transcription	GO:0043923, GO:0060395, GO:0045893, GO:0045944, GO:0007179, GO:0007184, GO:2000144, GO:0043922, GO:0043392, GO:0043547, GO:0045892
Rare endocrine disease	Pseudohypoparathyroidism type 1A	GNAS	cAMP signaling pathway: JUN	NA	0.042918	2.4869e-14	3.82706e-13								Y		Transcription regulation, Transcription	GO:0043923, GO:0060395, GO:0045893, GO:0045944, GO:0007179, GO:0007184, GO:2000144, GO:0043922, GO:0043392, GO:0043547, GO:0045892
Rare endocrine disease	Cushing syndrome due to macronodular adrenal hyperplasia	GNAS	cAMP signaling pathway: JUN	NA	0.042918	2.4869e-14	3.82706e-13								Y		Transcription regulation, Transcription	GO:0043923, GO:0060395, GO:0045893, GO:0045944, GO:0007179, GO:0007184, GO:2000144, GO:0043922, GO:0043392, GO:0043547, GO:0045892
Rare endocrine disease	Pseudohypoparathyroidism type 1C	GNAS	cAMP signaling pathway: JUN	NA	0.042918	2.4869e-14	3.82706e-13								Y		Transcription regulation, Transcription	GO:0043923, GO:0060395, GO:0045893, GO:0045944, GO:0007179, GO:0007184, GO:2000144, GO:0043922, GO:0043392, GO:0043547, GO:0045892
Rare developmental defect during embryogenesis	Noonan syndrome-like disorder with loose anagen hair	PPP1CB	cAMP signaling pathway: JUN	NA	0.0604073	0	0								Y		Transcription regulation, Transcription	GO:0043923, GO:0060395, GO:0045893, GO:0045944, GO:0007179, GO:0007184, GO:2000144, GO:0043922, GO:0043392, GO:0043547, GO:0045892
Rare endocrine disease	Familial hyperthyroidism due to mutations in TSH receptor	TSHR	cAMP signaling pathway: CREB3 CREBBP	NA	0.00138074	1	1			Y							Unfolded protein response, Host-virus interaction, Chemotaxis, Transcription regulation, Transcription, Biological rhythms, Differentiation, Cell cycle	GO:0006990, GO:0045944, GO:1902236, GO:0090026, GO:0010033, GO:0010944, GO:0006366, GO:0006468, GO:0045893, GO:1990440, GO:0018076, GO:0006473, GO:0034644, GO:0006355, GO:0016573, GO:0000122, GO:0043923, GO:0043969, GO:0090043, GO:0018393, GO:0006475, GO:0060765, GO:0051091, GO:0042771, GO:0043627, GO:0001666
Rare neoplastic disease	Pilomyxoid astrocytoma	BRAF	cAMP signaling pathway: CREB3 CREBBP	NA	0.0151306	0.0373955	0.450371			Y							Unfolded protein response, Host-virus interaction, Chemotaxis, Transcription regulation, Transcription, Biological rhythms, Differentiation, Cell cycle	GO:0006990, GO:0045944, GO:1902236, GO:0090026, GO:0010033, GO:0010944, GO:0006366, GO:0006468, GO:0045893, GO:1990440, GO:0018076, GO:0006473, GO:0034644, GO:0006355, GO:0016573, GO:0000122, GO:0043923, GO:0043969, GO:0090043, GO:0018393, GO:0006475, GO:0060765, GO:0051091, GO:0042771, GO:0043627, GO:0001666
Rare developmental defect during embryogenesis	Cardiofaciocutaneous syndrome	BRAF	cAMP signaling pathway: CREB3 CREBBP	NA	0.0151306	0.0373955	0.450371			Y							Unfolded protein response, Host-virus interaction, Chemotaxis, Transcription regulation, Transcription, Biological rhythms, Differentiation, Cell cycle	GO:0006990, GO:0045944, GO:1902236, GO:0090026, GO:0010033, GO:0010944, GO:0006366, GO:0006468, GO:0045893, GO:1990440, GO:0018076, GO:0006473, GO:0034644, GO:0006355, GO:0016573, GO:0000122, GO:0043923, GO:0043969, GO:0090043, GO:0018393, GO:0006475, GO:0060765, GO:0051091, GO:0042771, GO:0043627, GO:0001666
Rare systemic or rheumatologic disease	Langerhans cell histiocytosis	BRAF	cAMP signaling pathway: CREB3 CREBBP	NA	0.0151306	0.0373955	0.450371			Y							Unfolded protein response, Host-virus interaction, Chemotaxis, Transcription regulation, Transcription, Biological rhythms, Differentiation, Cell cycle	GO:0006990, GO:0045944, GO:1902236, GO:0090026, GO:0010033, GO:0010944, GO:0006366, GO:0006468, GO:0045893, GO:1990440, GO:0018076, GO:0006473, GO:0034644, GO:0006355, GO:0016573, GO:0000122, GO:0043923, GO:0043969, GO:0090043, GO:0018393, GO:0006475, GO:0060765, GO:0051091, GO:0042771, GO:0043627, GO:0001666
Rare bone disease	Polyostotic fibrous dysplasia	GNAS	cAMP signaling pathway: CREB3 CREBBP	NA	0.0459671	2.22045e-16	3.84415e-15			Y							Unfolded protein response, Host-virus interaction, Chemotaxis, Transcription regulation, Transcription, Biological rhythms, Differentiation, Cell cycle	GO:0006990, GO:0045944, GO:1902236, GO:0090026, GO:0010033, GO:0010944, GO:0006366, GO:0006468, GO:0045893, GO:1990440, GO:0018076, GO:0006473, GO:0034644, GO:0006355, GO:0016573, GO:0000122, GO:0043923, GO:0043969, GO:0090043, GO:0018393, GO:0006475, GO:0060765, GO:0051091, GO:0042771, GO:0043627, GO:0001666
Rare neoplastic disease	Classic hairy cell leukemia	BRAF	cAMP signaling pathway: CREB3 CREBBP	NA	0.0151306	0.0373955	0.450371			Y							Unfolded protein response, Host-virus interaction, Chemotaxis, Transcription regulation, Transcription, Biological rhythms, Differentiation, Cell cycle	GO:0006990, GO:0045944, GO:1902236, GO:0090026, GO:0010033, GO:0010944, GO:0006366, GO:0006468, GO:0045893, GO:1990440, GO:0018076, GO:0006473, GO:0034644, GO:0006355, GO:0016573, GO:0000122, GO:0043923, GO:0043969, GO:0090043, GO:0018393, GO:0006475, GO:0060765, GO:0051091, GO:0042771, GO:0043627, GO:0001666
Rare ophthalmic disorder	Stargardt disease	CNGB3	cAMP signaling pathway: CREB3 CREBBP	NA	0.000287654	1	1			Y							Unfolded protein response, Host-virus interaction, Chemotaxis, Transcription regulation, Transcription, Biological rhythms, Differentiation, Cell cycle	GO:0006990, GO:0045944, GO:1902236, GO:0090026, GO:0010033, GO:0010944, GO:0006366, GO:0006468, GO:0045893, GO:1990440, GO:0018076, GO:0006473, GO:0034644, GO:0006355, GO:0016573, GO:0000122, GO:0043923, GO:0043969, GO:0090043, GO:0018393, GO:0006475, GO:0060765, GO:0051091, GO:0042771, GO:0043627, GO:0001666
Rare endocrine disease	Familial gestational hyperthyroidism	TSHR	cAMP signaling pathway: CREB3 CREBBP	NA	0.00138074	1	1			Y							Unfolded protein response, Host-virus interaction, Chemotaxis, Transcription regulation, Transcription, Biological rhythms, Differentiation, Cell cycle	GO:0006990, GO:0045944, GO:1902236, GO:0090026, GO:0010033, GO:0010944, GO:0006366, GO:0006468, GO:0045893, GO:1990440, GO:0018076, GO:0006473, GO:0034644, GO:0006355, GO:0016573, GO:0000122, GO:0043923, GO:0043969, GO:0090043, GO:0018393, GO:0006475, GO:0060765, GO:0051091, GO:0042771, GO:0043627, GO:0001666
Rare endocrine disease	Pseudohypoparathyroidism type 1A	GNAS	cAMP signaling pathway: CREB3 CREBBP	NA	0.0459671	2.22045e-16	3.84415e-15			Y							Unfolded protein response, Host-virus interaction, Chemotaxis, Transcription regulation, Transcription, Biological rhythms, Differentiation, Cell cycle	GO:0006990, GO:0045944, GO:1902236, GO:0090026, GO:0010033, GO:0010944, GO:0006366, GO:0006468, GO:0045893, GO:1990440, GO:0018076, GO:0006473, GO:0034644, GO:0006355, GO:0016573, GO:0000122, GO:0043923, GO:0043969, GO:0090043, GO:0018393, GO:0006475, GO:0060765, GO:0051091, GO:0042771, GO:0043627, GO:0001666
Rare endocrine disease	Craniopharyngioma	BRAF	cAMP signaling pathway: CREB3 CREBBP	NA	0.0151306	0.0373955	0.450371			Y							Unfolded protein response, Host-virus interaction, Chemotaxis, Transcription regulation, Transcription, Biological rhythms, Differentiation, Cell cycle	GO:0006990, GO:0045944, GO:1902236, GO:0090026, GO:0010033, GO:0010944, GO:0006366, GO:0006468, GO:0045893, GO:1990440, GO:0018076, GO:0006473, GO:0034644, GO:0006355, GO:0016573, GO:0000122, GO:0043923, GO:0043969, GO:0090043, GO:0018393, GO:0006475, GO:0060765, GO:0051091, GO:0042771, GO:0043627, GO:0001666
Rare endocrine disease	Pseudohypoparathyroidism type 1B	GNAS	cAMP signaling pathway: CREB3 CREBBP	NA	0.0459671	2.22045e-16	3.84415e-15			Y							Unfolded protein response, Host-virus interaction, Chemotaxis, Transcription regulation, Transcription, Biological rhythms, Differentiation, Cell cycle	GO:0006990, GO:0045944, GO:1902236, GO:0090026, GO:0010033, GO:0010944, GO:0006366, GO:0006468, GO:0045893, GO:1990440, GO:0018076, GO:0006473, GO:0034644, GO:0006355, GO:0016573, GO:0000122, GO:0043923, GO:0043969, GO:0090043, GO:0018393, GO:0006475, GO:0060765, GO:0051091, GO:0042771, GO:0043627, GO:0001666
Rare endocrine disease	Pseudopseudohypoparathyroidism	GNAS	cAMP signaling pathway: CREB3 CREBBP	NA	0.0459671	2.22045e-16	3.84415e-15			Y							Unfolded protein response, Host-virus interaction, Chemotaxis, Transcription regulation, Transcription, Biological rhythms, Differentiation, Cell cycle	GO:0006990, GO:0045944, GO:1902236, GO:0090026, GO:0010033, GO:0010944, GO:0006366, GO:0006468, GO:0045893, GO:1990440, GO:0018076, GO:0006473, GO:0034644, GO:0006355, GO:0016573, GO:0000122, GO:0043923, GO:0043969, GO:0090043, GO:0018393, GO:0006475, GO:0060765, GO:0051091, GO:0042771, GO:0043627, GO:0001666
Rare developmental defect during embryogenesis	Rubinstein-Taybi syndrome due to EP300 haploinsufficiency	EP300	cAMP signaling pathway: CREB3 CREBBP	NA	0.0264642	1.0331e-05	5.96182e-05			Y							Unfolded protein response, Host-virus interaction, Chemotaxis, Transcription regulation, Transcription, Biological rhythms, Differentiation, Cell cycle	GO:0006990, GO:0045944, GO:1902236, GO:0090026, GO:0010033, GO:0010944, GO:0006366, GO:0006468, GO:0045893, GO:1990440, GO:0018076, GO:0006473, GO:0034644, GO:0006355, GO:0016573, GO:0000122, GO:0043923, GO:0043969, GO:0090043, GO:0018393, GO:0006475, GO:0060765, GO:0051091, GO:0042771, GO:0043627, GO:0001666
Rare endocrine disease	Short stature due to GHSR deficiency	GHSR	cAMP signaling pathway: CREB3 CREBBP	NA	0.000115062	1	1			Y							Unfolded protein response, Host-virus interaction, Chemotaxis, Transcription regulation, Transcription, Biological rhythms, Differentiation, Cell cycle	GO:0006990, GO:0045944, GO:1902236, GO:0090026, GO:0010033, GO:0010944, GO:0006366, GO:0006468, GO:0045893, GO:1990440, GO:0018076, GO:0006473, GO:0034644, GO:0006355, GO:0016573, GO:0000122, GO:0043923, GO:0043969, GO:0090043, GO:0018393, GO:0006475, GO:0060765, GO:0051091, GO:0042771, GO:0043627, GO:0001666
non_rare_in_europe	NON RARE IN EUROPE: Melanoma	BRAF	cAMP signaling pathway: CREB3 CREBBP	NA	0.0151306	0.0373955	0.450371			Y							Unfolded protein response, Host-virus interaction, Chemotaxis, Transcription regulation, Transcription, Biological rhythms, Differentiation, Cell cycle	GO:0006990, GO:0045944, GO:1902236, GO:0090026, GO:0010033, GO:0010944, GO:0006366, GO:0006468, GO:0045893, GO:1990440, GO:0018076, GO:0006473, GO:0034644, GO:0006355, GO:0016573, GO:0000122, GO:0043923, GO:0043969, GO:0090043, GO:0018393, GO:0006475, GO:0060765, GO:0051091, GO:0042771, GO:0043627, GO:0001666
Rare renal disease	Idiopathic hypercalciuria	ADCY10	cAMP signaling pathway: CREB3 CREBBP	NA	0.998332	0	0			Y							Unfolded protein response, Host-virus interaction, Chemotaxis, Transcription regulation, Transcription, Biological rhythms, Differentiation, Cell cycle	GO:0006990, GO:0045944, GO:1902236, GO:0090026, GO:0010033, GO:0010944, GO:0006366, GO:0006468, GO:0045893, GO:1990440, GO:0018076, GO:0006473, GO:0034644, GO:0006355, GO:0016573, GO:0000122, GO:0043923, GO:0043969, GO:0090043, GO:0018393, GO:0006475, GO:0060765, GO:0051091, GO:0042771, GO:0043627, GO:0001666
Rare bone disease	Monostotic fibrous dysplasia	GNAS	cAMP signaling pathway: CREB3 CREBBP	NA	0.0459671	2.22045e-16	3.84415e-15			Y							Unfolded protein response, Host-virus interaction, Chemotaxis, Transcription regulation, Transcription, Biological rhythms, Differentiation, Cell cycle	GO:0006990, GO:0045944, GO:1902236, GO:0090026, GO:0010033, GO:0010944, GO:0006366, GO:0006468, GO:0045893, GO:1990440, GO:0018076, GO:0006473, GO:0034644, GO:0006355, GO:0016573, GO:0000122, GO:0043923, GO:0043969, GO:0090043, GO:0018393, GO:0006475, GO:0060765, GO:0051091, GO:0042771, GO:0043627, GO:0001666
Rare endocrine disease	Pseudohypoparathyroidism type 1C	GNAS	cAMP signaling pathway: CREB3 CREBBP	NA	0.0459671	2.22045e-16	3.84415e-15			Y							Unfolded protein response, Host-virus interaction, Chemotaxis, Transcription regulation, Transcription, Biological rhythms, Differentiation, Cell cycle	GO:0006990, GO:0045944, GO:1902236, GO:0090026, GO:0010033, GO:0010944, GO:0006366, GO:0006468, GO:0045893, GO:1990440, GO:0018076, GO:0006473, GO:0034644, GO:0006355, GO:0016573, GO:0000122, GO:0043923, GO:0043969, GO:0090043, GO:0018393, GO:0006475, GO:0060765, GO:0051091, GO:0042771, GO:0043627, GO:0001666
Rare endocrine disease	Cushing syndrome due to macronodular adrenal hyperplasia	GNAS	cAMP signaling pathway: CREB3 CREBBP	NA	0.0459671	2.22045e-16	3.84415e-15			Y							Unfolded protein response, Host-virus interaction, Chemotaxis, Transcription regulation, Transcription, Biological rhythms, Differentiation, Cell cycle	GO:0006990, GO:0045944, GO:1902236, GO:0090026, GO:0010033, GO:0010944, GO:0006366, GO:0006468, GO:0045893, GO:1990440, GO:0018076, GO:0006473, GO:0034644, GO:0006355, GO:0016573, GO:0000122, GO:0043923, GO:0043969, GO:0090043, GO:0018393, GO:0006475, GO:0060765, GO:0051091, GO:0042771, GO:0043627, GO:0001666
Rare bone disease	Mazabraud syndrome	GNAS	cAMP signaling pathway: CREB3 CREBBP	NA	0.0459671	2.22045e-16	3.84415e-15			Y							Unfolded protein response, Host-virus interaction, Chemotaxis, Transcription regulation, Transcription, Biological rhythms, Differentiation, Cell cycle	GO:0006990, GO:0045944, GO:1902236, GO:0090026, GO:0010033, GO:0010944, GO:0006366, GO:0006468, GO:0045893, GO:1990440, GO:0018076, GO:0006473, GO:0034644, GO:0006355, GO:0016573, GO:0000122, GO:0043923, GO:0043969, GO:0090043, GO:0018393, GO:0006475, GO:0060765, GO:0051091, GO:0042771, GO:0043627, GO:0001666
Rare developmental defect during embryogenesis	Rubinstein-Taybi syndrome due to 16p13.3 microdeletion	CREBBP	cAMP signaling pathway: CREB3 CREBBP	NA	0.0347486	1.53459e-09	9.0443e-09			Y							Unfolded protein response, Host-virus interaction, Chemotaxis, Transcription regulation, Transcription, Biological rhythms, Differentiation, Cell cycle	GO:0006990, GO:0045944, GO:1902236, GO:0090026, GO:0010033, GO:0010944, GO:0006366, GO:0006468, GO:0045893, GO:1990440, GO:0018076, GO:0006473, GO:0034644, GO:0006355, GO:0016573, GO:0000122, GO:0043923, GO:0043969, GO:0090043, GO:0018393, GO:0006475, GO:0060765, GO:0051091, GO:0042771, GO:0043627, GO:0001666
Rare bone disease	Progressive osseous heteroplasia	GNAS	cAMP signaling pathway: CREB3 CREBBP	NA	0.0459671	2.22045e-16	3.84415e-15			Y							Unfolded protein response, Host-virus interaction, Chemotaxis, Transcription regulation, Transcription, Biological rhythms, Differentiation, Cell cycle	GO:0006990, GO:0045944, GO:1902236, GO:0090026, GO:0010033, GO:0010944, GO:0006366, GO:0006468, GO:0045893, GO:1990440, GO:0018076, GO:0006473, GO:0034644, GO:0006355, GO:0016573, GO:0000122, GO:0043923, GO:0043969, GO:0090043, GO:0018393, GO:0006475, GO:0060765, GO:0051091, GO:0042771, GO:0043627, GO:0001666
Rare bone disease	McCune-Albright syndrome	GNAS	cAMP signaling pathway: CREB3 CREBBP	NA	0.0459671	2.22045e-16	3.84415e-15			Y							Unfolded protein response, Host-virus interaction, Chemotaxis, Transcription regulation, Transcription, Biological rhythms, Differentiation, Cell cycle	GO:0006990, GO:0045944, GO:1902236, GO:0090026, GO:0010033, GO:0010944, GO:0006366, GO:0006468, GO:0045893, GO:1990440, GO:0018076, GO:0006473, GO:0034644, GO:0006355, GO:0016573, GO:0000122, GO:0043923, GO:0043969, GO:0090043, GO:0018393, GO:0006475, GO:0060765, GO:0051091, GO:0042771, GO:0043627, GO:0001666
Rare neoplastic disease	Acute myeloid leukemia with t(8;16)(p11;p13) translocation	CREBBP	cAMP signaling pathway: CREB3 CREBBP	NA	0.0347486	1.53459e-09	9.0443e-09			Y							Unfolded protein response, Host-virus interaction, Chemotaxis, Transcription regulation, Transcription, Biological rhythms, Differentiation, Cell cycle	GO:0006990, GO:0045944, GO:1902236, GO:0090026, GO:0010033, GO:0010944, GO:0006366, GO:0006468, GO:0045893, GO:1990440, GO:0018076, GO:0006473, GO:0034644, GO:0006355, GO:0016573, GO:0000122, GO:0043923, GO:0043969, GO:0090043, GO:0018393, GO:0006475, GO:0060765, GO:0051091, GO:0042771, GO:0043627, GO:0001666
Rare developmental defect during embryogenesis	Rubinstein-Taybi syndrome due to CREBBP mutations	CREBBP	cAMP signaling pathway: CREB3 CREBBP	NA	0.0347486	1.53459e-09	9.0443e-09			Y							Unfolded protein response, Host-virus interaction, Chemotaxis, Transcription regulation, Transcription, Biological rhythms, Differentiation, Cell cycle	GO:0006990, GO:0045944, GO:1902236, GO:0090026, GO:0010033, GO:0010944, GO:0006366, GO:0006468, GO:0045893, GO:1990440, GO:0018076, GO:0006473, GO:0034644, GO:0006355, GO:0016573, GO:0000122, GO:0043923, GO:0043969, GO:0090043, GO:0018393, GO:0006475, GO:0060765, GO:0051091, GO:0042771, GO:0043627, GO:0001666
Rare endocrine disease	Isolated follicle stimulating hormone deficiency	FSHB	cAMP signaling pathway: CREB3 CREBBP	NA	0.000115062	1	1			Y							Unfolded protein response, Host-virus interaction, Chemotaxis, Transcription regulation, Transcription, Biological rhythms, Differentiation, Cell cycle	GO:0006990, GO:0045944, GO:1902236, GO:0090026, GO:0010033, GO:0010944, GO:0006366, GO:0006468, GO:0045893, GO:1990440, GO:0018076, GO:0006473, GO:0034644, GO:0006355, GO:0016573, GO:0000122, GO:0043923, GO:0043969, GO:0090043, GO:0018393, GO:0006475, GO:0060765, GO:0051091, GO:0042771, GO:0043627, GO:0001666
Rare developmental defect during embryogenesis	Mandibulofacial dysostosis with alopecia	EDNRA	cAMP signaling pathway: CREB3 CREBBP	NA	0.00230123	1	1			Y							Unfolded protein response, Host-virus interaction, Chemotaxis, Transcription regulation, Transcription, Biological rhythms, Differentiation, Cell cycle	GO:0006990, GO:0045944, GO:1902236, GO:0090026, GO:0010033, GO:0010944, GO:0006366, GO:0006468, GO:0045893, GO:1990440, GO:0018076, GO:0006473, GO:0034644, GO:0006355, GO:0016573, GO:0000122, GO:0043923, GO:0043969, GO:0090043, GO:0018393, GO:0006475, GO:0060765, GO:0051091, GO:0042771, GO:0043627, GO:0001666
Rare gynecologic or obstetric disease	Menstrual cycle-dependent periodic fever	HTR1A	cAMP signaling pathway: CREB3 CREBBP	NA	0.000115062	1	1			Y							Unfolded protein response, Host-virus interaction, Chemotaxis, Transcription regulation, Transcription, Biological rhythms, Differentiation, Cell cycle	GO:0006990, GO:0045944, GO:1902236, GO:0090026, GO:0010033, GO:0010944, GO:0006366, GO:0006468, GO:0045893, GO:1990440, GO:0018076, GO:0006473, GO:0034644, GO:0006355, GO:0016573, GO:0000122, GO:0043923, GO:0043969, GO:0090043, GO:0018393, GO:0006475, GO:0060765, GO:0051091, GO:0042771, GO:0043627, GO:0001666
Rare developmental defect during embryogenesis	Neurofibromatosis-Noonan syndrome	MAP2K2	cAMP signaling pathway: CREB3 CREBBP	NA	0.00391209	0.999356	1			Y							Unfolded protein response, Host-virus interaction, Chemotaxis, Transcription regulation, Transcription, Biological rhythms, Differentiation, Cell cycle	GO:0006990, GO:0045944, GO:1902236, GO:0090026, GO:0010033, GO:0010944, GO:0006366, GO:0006468, GO:0045893, GO:1990440, GO:0018076, GO:0006473, GO:0034644, GO:0006355, GO:0016573, GO:0000122, GO:0043923, GO:0043969, GO:0090043, GO:0018393, GO:0006475, GO:0060765, GO:0051091, GO:0042771, GO:0043627, GO:0001666
Rare gynecologic or obstetric disease	Ovarian hyperstimulation syndrome	FSHR	cAMP signaling pathway: CREB3 CREBBP	NA	0.000115062	1	1			Y							Unfolded protein response, Host-virus interaction, Chemotaxis, Transcription regulation, Transcription, Biological rhythms, Differentiation, Cell cycle	GO:0006990, GO:0045944, GO:1902236, GO:0090026, GO:0010033, GO:0010944, GO:0006366, GO:0006468, GO:0045893, GO:1990440, GO:0018076, GO:0006473, GO:0034644, GO:0006355, GO:0016573, GO:0000122, GO:0043923, GO:0043969, GO:0090043, GO:0018393, GO:0006475, GO:0060765, GO:0051091, GO:0042771, GO:0043627, GO:0001666
Rare neurologic disease	Acute encephalopathy with biphasic seizures and late reduced diffusion	ADORA2A	cAMP signaling pathway: CREB3 CREBBP	NA	0.00414222	0.998343	1			Y							Unfolded protein response, Host-virus interaction, Chemotaxis, Transcription regulation, Transcription, Biological rhythms, Differentiation, Cell cycle	GO:0006990, GO:0045944, GO:1902236, GO:0090026, GO:0010033, GO:0010944, GO:0006366, GO:0006468, GO:0045893, GO:1990440, GO:0018076, GO:0006473, GO:0034644, GO:0006355, GO:0016573, GO:0000122, GO:0043923, GO:0043969, GO:0090043, GO:0018393, GO:0006475, GO:0060765, GO:0051091, GO:0042771, GO:0043627, GO:0001666
Rare endocrine disease	Hypothyroidism due to TSH receptor mutations	TSHR	cAMP signaling pathway: CREB3 CREBBP	NA	0.00138074	1	1			Y							Unfolded protein response, Host-virus interaction, Chemotaxis, Transcription regulation, Transcription, Biological rhythms, Differentiation, Cell cycle	GO:0006990, GO:0045944, GO:1902236, GO:0090026, GO:0010033, GO:0010944, GO:0006366, GO:0006468, GO:0045893, GO:1990440, GO:0018076, GO:0006473, GO:0034644, GO:0006355, GO:0016573, GO:0000122, GO:0043923, GO:0043969, GO:0090043, GO:0018393, GO:0006475, GO:0060765, GO:0051091, GO:0042771, GO:0043627, GO:0001666
Rare developmental defect during embryogenesis	Noonan syndrome-like disorder with loose anagen hair	PPP1CB	cAMP signaling pathway: CREB3 CREBBP	NA	0.0628236	0	0			Y							Unfolded protein response, Host-virus interaction, Chemotaxis, Transcription regulation, Transcription, Biological rhythms, Differentiation, Cell cycle	GO:0006990, GO:0045944, GO:1902236, GO:0090026, GO:0010033, GO:0010944, GO:0006366, GO:0006468, GO:0045893, GO:1990440, GO:0018076, GO:0006473, GO:0034644, GO:0006355, GO:0016573, GO:0000122, GO:0043923, GO:0043969, GO:0090043, GO:0018393, GO:0006475, GO:0060765, GO:0051091, GO:0042771, GO:0043627, GO:0001666
Rare developmental defect during embryogenesis	Auriculocondylar syndrome	GNAI3	cAMP signaling pathway: CREB3 CREBBP	NA	0.00966517	0.391299	1			Y							Unfolded protein response, Host-virus interaction, Chemotaxis, Transcription regulation, Transcription, Biological rhythms, Differentiation, Cell cycle	GO:0006990, GO:0045944, GO:1902236, GO:0090026, GO:0010033, GO:0010944, GO:0006366, GO:0006468, GO:0045893, GO:1990440, GO:0018076, GO:0006473, GO:0034644, GO:0006355, GO:0016573, GO:0000122, GO:0043923, GO:0043969, GO:0090043, GO:0018393, GO:0006475, GO:0060765, GO:0051091, GO:0042771, GO:0043627, GO:0001666
Rare hematologic disease	Severe autosomal recessive macrothrombocytopenia	PRKACG	cAMP signaling pathway: CREB3 CREBBP	NA	0.00431481	0.996957	1			Y							Unfolded protein response, Host-virus interaction, Chemotaxis, Transcription regulation, Transcription, Biological rhythms, Differentiation, Cell cycle	GO:0006990, GO:0045944, GO:1902236, GO:0090026, GO:0010033, GO:0010944, GO:0006366, GO:0006468, GO:0045893, GO:1990440, GO:0018076, GO:0006473, GO:0034644, GO:0006355, GO:0016573, GO:0000122, GO:0043923, GO:0043969, GO:0090043, GO:0018393, GO:0006475, GO:0060765, GO:0051091, GO:0042771, GO:0043627, GO:0001666
Rare neurologic disease	Familial dyskinesia and facial myokymia	ADCY5	cAMP signaling pathway: CREB3 CREBBP	NA	0.00241629	1	1			Y							Unfolded protein response, Host-virus interaction, Chemotaxis, Transcription regulation, Transcription, Biological rhythms, Differentiation, Cell cycle	GO:0006990, GO:0045944, GO:1902236, GO:0090026, GO:0010033, GO:0010944, GO:0006366, GO:0006468, GO:0045893, GO:1990440, GO:0018076, GO:0006473, GO:0034644, GO:0006355, GO:0016573, GO:0000122, GO:0043923, GO:0043969, GO:0090043, GO:0018393, GO:0006475, GO:0060765, GO:0051091, GO:0042771, GO:0043627, GO:0001666
Rare endocrine disease	Permanent neonatal diabetes mellitus	STAT3	Chemokine signaling pathway: STAT1	-0.0732471	0.0899206	0	0			Y			Y		Y		Host-virus interaction, Antiviral defense, Transcription regulation, Transcription	GO:0060333, GO:0007259, GO:0033209, GO:0045893, GO:0060397, GO:0032870, GO:0060396, GO:0032355, GO:0070102, GO:0006606, GO:0030522, GO:0045944, GO:0006355
Rare neoplastic disease	T-cell large granular lymphocyte leukemia	STAT3	Chemokine signaling pathway: STAT1	-0.0732471	0.0899206	0	0			Y			Y		Y		Host-virus interaction, Antiviral defense, Transcription regulation, Transcription	GO:0060333, GO:0007259, GO:0033209, GO:0045893, GO:0060397, GO:0032870, GO:0060396, GO:0032355, GO:0070102, GO:0006606, GO:0030522, GO:0045944, GO:0006355
Rare endocrine disease	Laron syndrome with immunodeficiency	STAT5B	Chemokine signaling pathway: STAT1	-0.0119779	0.00978023	0.376694	1			Y			Y		Y		Host-virus interaction, Antiviral defense, Transcription regulation, Transcription	GO:0060333, GO:0007259, GO:0033209, GO:0045893, GO:0060397, GO:0032870, GO:0060396, GO:0032355, GO:0070102, GO:0006606, GO:0030522, GO:0045944, GO:0006355
Rare neoplastic disease	Chronic lymphoproliferative disorder of natural killer cells	STAT3	Chemokine signaling pathway: STAT1	-0.0732471	0.0899206	0	0			Y			Y		Y		Host-virus interaction, Antiviral defense, Transcription regulation, Transcription	GO:0060333, GO:0007259, GO:0033209, GO:0045893, GO:0060397, GO:0032870, GO:0060396, GO:0032355, GO:0070102, GO:0006606, GO:0030522, GO:0045944, GO:0006355
Rare immune disease	T-B+ severe combined immunodeficiency due to JAK3 deficiency	JAK3	Chemokine signaling pathway: STAT1	-0.178509	0.135888	0	0			Y			Y		Y		Host-virus interaction, Antiviral defense, Transcription regulation, Transcription	GO:0060333, GO:0007259, GO:0033209, GO:0045893, GO:0060397, GO:0032870, GO:0060396, GO:0032355, GO:0070102, GO:0006606, GO:0030522, GO:0045944, GO:0006355
Rare immune disease	Autoimmune enteropathy and endocrinopathy-susceptibility to chronic infections syndrome	STAT1	Chemokine signaling pathway: STAT1	-0.00549379	0.00586814	0.925738	1			Y			Y		Y		Host-virus interaction, Antiviral defense, Transcription regulation, Transcription	GO:0060333, GO:0007259, GO:0033209, GO:0045893, GO:0060397, GO:0032870, GO:0060396, GO:0032355, GO:0070102, GO:0006606, GO:0030522, GO:0045944, GO:0006355
Rare immune disease	Autosomal recessive severe congenital neutropenia due to CXCR2 deficiency	CXCR2	Chemokine signaling pathway: STAT1	-0.0308569	0.043896	5.66214e-15	1.12029e-13			Y			Y		Y		Host-virus interaction, Antiviral defense, Transcription regulation, Transcription	GO:0060333, GO:0007259, GO:0033209, GO:0045893, GO:0060397, GO:0032870, GO:0060396, GO:0032355, GO:0070102, GO:0006606, GO:0030522, GO:0045944, GO:0006355
Rare hematologic disease	Polycythemia vera	JAK2	Chemokine signaling pathway: STAT1	-0.367159	0.335807	0	0			Y			Y		Y		Host-virus interaction, Antiviral defense, Transcription regulation, Transcription	GO:0060333, GO:0007259, GO:0033209, GO:0045893, GO:0060397, GO:0032870, GO:0060396, GO:0032355, GO:0070102, GO:0006606, GO:0030522, GO:0045944, GO:0006355
Rare immune disease	Mendelian susceptibility to mycobacterial diseases due to partial STAT1 deficiency	STAT1	Chemokine signaling pathway: STAT1	-0.00549379	0.00586814	0.925738	1			Y			Y		Y		Host-virus interaction, Antiviral defense, Transcription regulation, Transcription	GO:0060333, GO:0007259, GO:0033209, GO:0045893, GO:0060397, GO:0032870, GO:0060396, GO:0032355, GO:0070102, GO:0006606, GO:0030522, GO:0045944, GO:0006355
Rare immune disease	WHIM syndrome	CXCR4	Chemokine signaling pathway: STAT1	-0.156203	0.149407	0	0			Y			Y		Y		Host-virus interaction, Antiviral defense, Transcription regulation, Transcription	GO:0060333, GO:0007259, GO:0033209, GO:0045893, GO:0060397, GO:0032870, GO:0060396, GO:0032355, GO:0070102, GO:0006606, GO:0030522, GO:0045944, GO:0006355
others	Susceptibility to viral and mycobacterial infections due to STAT1 deficiency	STAT1	Chemokine signaling pathway: STAT1	-0.00549379	0.00586814	0.925738	1			Y			Y		Y		Host-virus interaction, Antiviral defense, Transcription regulation, Transcription	GO:0060333, GO:0007259, GO:0033209, GO:0045893, GO:0060397, GO:0032870, GO:0060396, GO:0032355, GO:0070102, GO:0006606, GO:0030522, GO:0045944, GO:0006355
Rare immune disease	Autosomal dominant hyper-IgE syndrome	STAT3	Chemokine signaling pathway: STAT1	-0.0732471	0.0899206	0	0			Y			Y		Y		Host-virus interaction, Antiviral defense, Transcription regulation, Transcription	GO:0060333, GO:0007259, GO:0033209, GO:0045893, GO:0060397, GO:0032870, GO:0060396, GO:0032355, GO:0070102, GO:0006606, GO:0030522, GO:0045944, GO:0006355
Rare immune disease	STAT3-related early-onset multisystem autoimmune disease	STAT3	Chemokine signaling pathway: STAT1	-0.0732471	0.0899206	0	0			Y			Y		Y		Host-virus interaction, Antiviral defense, Transcription regulation, Transcription	GO:0060333, GO:0007259, GO:0033209, GO:0045893, GO:0060397, GO:0032870, GO:0060396, GO:0032355, GO:0070102, GO:0006606, GO:0030522, GO:0045944, GO:0006355
Rare neoplastic disease	Primary myelofibrosis	JAK2	Chemokine signaling pathway: STAT1	-0.367159	0.335807	0	0			Y			Y		Y		Host-virus interaction, Antiviral defense, Transcription regulation, Transcription	GO:0060333, GO:0007259, GO:0033209, GO:0045893, GO:0060397, GO:0032870, GO:0060396, GO:0032355, GO:0070102, GO:0006606, GO:0030522, GO:0045944, GO:0006355
Rare neoplastic disease	Nasopharyngeal carcinoma	NFKBIA	Chemokine signaling pathway: NFKB1	-0.461792	0.350535	0	0		Y	Y					Y		Apoptosis, Transcription regulation, Transcription, Host-virus interaction	GO:0010956, GO:1900127, GO:0045893, GO:0045944, GO:0010224, GO:0070431, GO:0010033, GO:0071347, GO:0070301, GO:0043066, GO:0071356, GO:0019221, GO:0006954, GO:0051092, GO:0008284, GO:0000122, GO:0045892
Rare developmental defect during embryogenesis	SHORT syndrome	PIK3R1	Chemokine signaling pathway: NFKB1	-0.0940267	0.0844552	0	0		Y	Y					Y		Apoptosis, Transcription regulation, Transcription, Host-virus interaction	GO:0010956, GO:1900127, GO:0045893, GO:0045944, GO:0010224, GO:0070431, GO:0010033, GO:0071347, GO:0070301, GO:0043066, GO:0071356, GO:0019221, GO:0006954, GO:0051092, GO:0008284, GO:0000122, GO:0045892
Rare developmental defect during embryogenesis	Segmental progressive overgrowth syndrome with fibroadipose hyperplasia	PIK3CA	Chemokine signaling pathway: NFKB1	-0.00317238	0.00621332	0.89052	1		Y	Y					Y		Apoptosis, Transcription regulation, Transcription, Host-virus interaction	GO:0010956, GO:1900127, GO:0045893, GO:0045944, GO:0010224, GO:0070431, GO:0010033, GO:0071347, GO:0070301, GO:0043066, GO:0071356, GO:0019221, GO:0006954, GO:0051092, GO:0008284, GO:0000122, GO:0045892
Rare neurologic disease	Autosomal dominant intermediate Charcot-Marie-Tooth disease type F	GNB4	Chemokine signaling pathway: NFKB1	-6.62696e-06	0.000172592	1	1		Y	Y					Y		Apoptosis, Transcription regulation, Transcription, Host-virus interaction	GO:0010956, GO:1900127, GO:0045893, GO:0045944, GO:0010224, GO:0070431, GO:0010033, GO:0071347, GO:0070301, GO:0043066, GO:0071356, GO:0019221, GO:0006954, GO:0051092, GO:0008284, GO:0000122, GO:0045892
Rare immune disease	Autosomal recessive severe congenital neutropenia due to CXCR2 deficiency	CXCR2	Chemokine signaling pathway: NFKB1	-0.0302046	0.0363019	2.2535e-10	3.67188e-09		Y	Y					Y		Apoptosis, Transcription regulation, Transcription, Host-virus interaction	GO:0010956, GO:1900127, GO:0045893, GO:0045944, GO:0010224, GO:0070431, GO:0010033, GO:0071347, GO:0070301, GO:0043066, GO:0071356, GO:0019221, GO:0006954, GO:0051092, GO:0008284, GO:0000122, GO:0045892
Rare cardiac disease	GNB5-related intellectual disability-cardiac arrhythmia syndrome	GNB5	Chemokine signaling pathway: NFKB1	-0.000352486	0.000862962	1	1		Y	Y					Y		Apoptosis, Transcription regulation, Transcription, Host-virus interaction	GO:0010956, GO:1900127, GO:0045893, GO:0045944, GO:0010224, GO:0070431, GO:0010033, GO:0071347, GO:0070301, GO:0043066, GO:0071356, GO:0019221, GO:0006954, GO:0051092, GO:0008284, GO:0000122, GO:0045892
Rare developmental defect during embryogenesis	Anhidrotic ectodermal dysplasia-immunodeficiency-osteopetrosis-lymphedema syndrome	IKBKG	Chemokine signaling pathway: NFKB1	-0.00022217	0.000517777	1	1		Y	Y					Y		Apoptosis, Transcription regulation, Transcription, Host-virus interaction	GO:0010956, GO:1900127, GO:0045893, GO:0045944, GO:0010224, GO:0070431, GO:0010033, GO:0071347, GO:0070301, GO:0043066, GO:0071356, GO:0019221, GO:0006954, GO:0051092, GO:0008284, GO:0000122, GO:0045892
Rare developmental defect during embryogenesis	Fetal encasement syndrome	CHUK	Chemokine signaling pathway: NFKB1	-0.0578018	0.0430906	1.92069e-14	1.13198e-13		Y	Y					Y		Apoptosis, Transcription regulation, Transcription, Host-virus interaction	GO:0010956, GO:1900127, GO:0045893, GO:0045944, GO:0010224, GO:0070431, GO:0010033, GO:0071347, GO:0070301, GO:0043066, GO:0071356, GO:0019221, GO:0006954, GO:0051092, GO:0008284, GO:0000122, GO:0045892
Rare immune disease	Severe combined immunodeficiency due to IKK2 deficiency	IKBKB	Chemokine signaling pathway: NFKB1	-0.243475	0.190312	0	0		Y	Y					Y		Apoptosis, Transcription regulation, Transcription, Host-virus interaction	GO:0010956, GO:1900127, GO:0045893, GO:0045944, GO:0010224, GO:0070431, GO:0010033, GO:0071347, GO:0070301, GO:0043066, GO:0071356, GO:0019221, GO:0006954, GO:0051092, GO:0008284, GO:0000122, GO:0045892
Rare developmental defect during embryogenesis	Megalencephaly-capillary malformation-polymicrogyria syndrome	PIK3CA	Chemokine signaling pathway: NFKB1	-0.00317238	0.00621332	0.89052	1		Y	Y					Y		Apoptosis, Transcription regulation, Transcription, Host-virus interaction	GO:0010956, GO:1900127, GO:0045893, GO:0045944, GO:0010224, GO:0070431, GO:0010033, GO:0071347, GO:0070301, GO:0043066, GO:0071356, GO:0019221, GO:0006954, GO:0051092, GO:0008284, GO:0000122, GO:0045892
Rare neurologic disease	Global developmental delay-neuro-ophthalmological abnormalities-seizures-intellectual disability syndrome	GNB1	Chemokine signaling pathway: NFKB1	-0.050056	0.044011	4.77396e-15	9.44562e-14		Y	Y					Y		Apoptosis, Transcription regulation, Transcription, Host-virus interaction	GO:0010956, GO:1900127, GO:0045893, GO:0045944, GO:0010224, GO:0070431, GO:0010033, GO:0071347, GO:0070301, GO:0043066, GO:0071356, GO:0019221, GO:0006954, GO:0051092, GO:0008284, GO:0000122, GO:0045892
Rare developmental defect during embryogenesis	Hypohidrotic ectodermal dysplasia with immunodeficiency	IKBKG	Chemokine signaling pathway: NFKB1	-0.00022217	0.000517777	1	1		Y	Y					Y		Apoptosis, Transcription regulation, Transcription, Host-virus interaction	GO:0010956, GO:1900127, GO:0045893, GO:0045944, GO:0010224, GO:0070431, GO:0010033, GO:0071347, GO:0070301, GO:0043066, GO:0071356, GO:0019221, GO:0006954, GO:0051092, GO:0008284, GO:0000122, GO:0045892
Rare neoplastic disease	Gliosarcoma	NFKBIA	Chemokine signaling pathway: NFKB1	-0.461792	0.350535	0	0		Y	Y					Y		Apoptosis, Transcription regulation, Transcription, Host-virus interaction	GO:0010956, GO:1900127, GO:0045893, GO:0045944, GO:0010224, GO:0070431, GO:0010033, GO:0071347, GO:0070301, GO:0043066, GO:0071356, GO:0019221, GO:0006954, GO:0051092, GO:0008284, GO:0000122, GO:0045892
Rare developmental defect during embryogenesis	Incontinentia pigmenti	IKBKG	Chemokine signaling pathway: NFKB1	-0.00022217	0.000517777	1	1		Y	Y					Y		Apoptosis, Transcription regulation, Transcription, Host-virus interaction	GO:0010956, GO:1900127, GO:0045893, GO:0045944, GO:0010224, GO:0070431, GO:0010033, GO:0071347, GO:0070301, GO:0043066, GO:0071356, GO:0019221, GO:0006954, GO:0051092, GO:0008284, GO:0000122, GO:0045892
Rare immune disease	X-linked mendelian susceptibility to mycobacterial diseases due to IKBKG deficiency	IKBKG	Chemokine signaling pathway: NFKB1	-0.00022217	0.000517777	1	1		Y	Y					Y		Apoptosis, Transcription regulation, Transcription, Host-virus interaction	GO:0010956, GO:1900127, GO:0045893, GO:0045944, GO:0010224, GO:0070431, GO:0010033, GO:0071347, GO:0070301, GO:0043066, GO:0071356, GO:0019221, GO:0006954, GO:0051092, GO:0008284, GO:0000122, GO:0045892
Rare immune disease	WHIM syndrome	CXCR4	Chemokine signaling pathway: NFKB1	-0.154231	0.11299	0	0		Y	Y					Y		Apoptosis, Transcription regulation, Transcription, Host-virus interaction	GO:0010956, GO:1900127, GO:0045893, GO:0045944, GO:0010224, GO:0070431, GO:0010033, GO:0071347, GO:0070301, GO:0043066, GO:0071356, GO:0019221, GO:0006954, GO:0051092, GO:0008284, GO:0000122, GO:0045892
Rare developmental defect during embryogenesis	Macrodactyly of fingers, unilateral	PIK3CA	Chemokine signaling pathway: NFKB1	-0.00317238	0.00621332	0.89052	1		Y	Y					Y		Apoptosis, Transcription regulation, Transcription, Host-virus interaction	GO:0010956, GO:1900127, GO:0045893, GO:0045944, GO:0010224, GO:0070431, GO:0010033, GO:0071347, GO:0070301, GO:0043066, GO:0071356, GO:0019221, GO:0006954, GO:0051092, GO:0008284, GO:0000122, GO:0045892
Rare neoplastic disease	Ependymoma	RELA	Chemokine signaling pathway: NFKB1	-0.29092	0.204004	0	0		Y	Y					Y		Apoptosis, Transcription regulation, Transcription, Host-virus interaction	GO:0010956, GO:1900127, GO:0045893, GO:0045944, GO:0010224, GO:0070431, GO:0010033, GO:0071347, GO:0070301, GO:0043066, GO:0071356, GO:0019221, GO:0006954, GO:0051092, GO:0008284, GO:0000122, GO:0045892
Rare developmental defect during embryogenesis	Auriculocondylar syndrome	GNAI3	Chemokine signaling pathway: NFKB1	-0.0259084	0.0144402	0.053324	0.642207		Y	Y					Y		Apoptosis, Transcription regulation, Transcription, Host-virus interaction	GO:0010956, GO:1900127, GO:0045893, GO:0045944, GO:0010224, GO:0070431, GO:0010033, GO:0071347, GO:0070301, GO:0043066, GO:0071356, GO:0019221, GO:0006954, GO:0051092, GO:0008284, GO:0000122, GO:0045892
Rare developmental defect during embryogenesis	Macrodactyly of toes, unilateral	PIK3CA	Chemokine signaling pathway: NFKB1	-0.00317238	0.00621332	0.89052	1		Y	Y					Y		Apoptosis, Transcription regulation, Transcription, Host-virus interaction	GO:0010956, GO:1900127, GO:0045893, GO:0045944, GO:0010224, GO:0070431, GO:0010033, GO:0071347, GO:0070301, GO:0043066, GO:0071356, GO:0019221, GO:0006954, GO:0051092, GO:0008284, GO:0000122, GO:0045892
Rare developmental defect during embryogenesis	Hemihyperplasia-multiple lipomatosis syndrome	PIK3CA	Chemokine signaling pathway: NFKB1	-0.00317238	0.00621332	0.89052	1		Y	Y					Y		Apoptosis, Transcription regulation, Transcription, Host-virus interaction	GO:0010956, GO:1900127, GO:0045893, GO:0045944, GO:0010224, GO:0070431, GO:0010033, GO:0071347, GO:0070301, GO:0043066, GO:0071356, GO:0019221, GO:0006954, GO:0051092, GO:0008284, GO:0000122, GO:0045892
Rare developmental defect during embryogenesis	Megalencephaly-polymicrogyria-postaxial polydactyly-hydrocephalus syndrome	PIK3R2	Chemokine signaling pathway: NFKB1	-0.0295327	0.0274422	4.1319e-06	4.7689e-05		Y	Y					Y		Apoptosis, Transcription regulation, Transcription, Host-virus interaction	GO:0010956, GO:1900127, GO:0045893, GO:0045944, GO:0010224, GO:0070431, GO:0010033, GO:0071347, GO:0070301, GO:0043066, GO:0071356, GO:0019221, GO:0006954, GO:0051092, GO:0008284, GO:0000122, GO:0045892
Rare developmental defect during embryogenesis	CLOVES syndrome	PIK3CA	Chemokine signaling pathway: NFKB1	-0.00317238	0.00621332	0.89052	1		Y	Y					Y		Apoptosis, Transcription regulation, Transcription, Host-virus interaction	GO:0010956, GO:1900127, GO:0045893, GO:0045944, GO:0010224, GO:0070431, GO:0010033, GO:0071347, GO:0070301, GO:0043066, GO:0071356, GO:0019221, GO:0006954, GO:0051092, GO:0008284, GO:0000122, GO:0045892
Rare hematologic disease	Hereditary thrombocytopenia with early-onset myelofibrosis	SRC	Chemokine signaling pathway: NFKB1	-0.0887209	0.0749051	0	0		Y	Y					Y		Apoptosis, Transcription regulation, Transcription, Host-virus interaction	GO:0010956, GO:1900127, GO:0045893, GO:0045944, GO:0010224, GO:0070431, GO:0010033, GO:0071347, GO:0070301, GO:0043066, GO:0071356, GO:0019221, GO:0006954, GO:0051092, GO:0008284, GO:0000122, GO:0045892
Rare endocrine disease	Hypoinsulinemic hypoglycemia and body hemihypertrophy	AKT2	Chemokine signaling pathway: NFKB1	-0.0865895	0.0594868	0	0		Y	Y					Y		Apoptosis, Transcription regulation, Transcription, Host-virus interaction	GO:0010956, GO:1900127, GO:0045893, GO:0045944, GO:0010224, GO:0070431, GO:0010033, GO:0071347, GO:0070301, GO:0043066, GO:0071356, GO:0019221, GO:0006954, GO:0051092, GO:0008284, GO:0000122, GO:0045892
Rare developmental defect during embryogenesis	Hemimegalencephaly	PIK3CA	Chemokine signaling pathway: NFKB1	-0.00317238	0.00621332	0.89052	1		Y	Y					Y		Apoptosis, Transcription regulation, Transcription, Host-virus interaction	GO:0010956, GO:1900127, GO:0045893, GO:0045944, GO:0010224, GO:0070431, GO:0010033, GO:0071347, GO:0070301, GO:0043066, GO:0071356, GO:0019221, GO:0006954, GO:0051092, GO:0008284, GO:0000122, GO:0045892
Rare endocrine disease	AKT2-related familial partial lipodystrophy	AKT2	Chemokine signaling pathway: NFKB1	-0.0865895	0.0594868	0	0		Y	Y					Y		Apoptosis, Transcription regulation, Transcription, Host-virus interaction	GO:0010956, GO:1900127, GO:0045893, GO:0045944, GO:0010224, GO:0070431, GO:0010033, GO:0071347, GO:0070301, GO:0043066, GO:0071356, GO:0019221, GO:0006954, GO:0051092, GO:0008284, GO:0000122, GO:0045892
Rare endocrine disease	AKT2-related familial partial lipodystrophy	AKT2	Chemokine signaling pathway: GSK3A	-0.175663	0.618341	0	0								Y	Y	Glycogen metabolism, Carbohydrate metabolism, Wnt signaling pathway, Neurogenesis, Biological rhythms, Differentiation	GO:0006468, GO:0018105, GO:0032091, GO:0005977, GO:0046827, GO:0006983, GO:0031334, GO:0043066, GO:0046777, GO:0060070, GO:0035556
Rare immune disease	Autosomal recessive severe congenital neutropenia due to CXCR2 deficiency	CXCR2	Chemokine signaling pathway: GSK3A	-0.175081	0.611207	0	0								Y	Y	Glycogen metabolism, Carbohydrate metabolism, Wnt signaling pathway, Neurogenesis, Biological rhythms, Differentiation	GO:0006468, GO:0018105, GO:0032091, GO:0005977, GO:0046827, GO:0006983, GO:0031334, GO:0043066, GO:0046777, GO:0060070, GO:0035556
Rare endocrine disease	Hypoinsulinemic hypoglycemia and body hemihypertrophy	AKT2	Chemokine signaling pathway: GSK3A	-0.175663	0.618341	0	0								Y	Y	Glycogen metabolism, Carbohydrate metabolism, Wnt signaling pathway, Neurogenesis, Biological rhythms, Differentiation	GO:0006468, GO:0018105, GO:0032091, GO:0005977, GO:0046827, GO:0006983, GO:0031334, GO:0043066, GO:0046777, GO:0060070, GO:0035556
Rare developmental defect during embryogenesis	Macrodactyly of toes, unilateral	PIK3CA	Chemokine signaling pathway: GSK3A	0.000479086	0.00414222	0.998343	1								Y	Y	Glycogen metabolism, Carbohydrate metabolism, Wnt signaling pathway, Neurogenesis, Biological rhythms, Differentiation	GO:0006468, GO:0018105, GO:0032091, GO:0005977, GO:0046827, GO:0006983, GO:0031334, GO:0043066, GO:0046777, GO:0060070, GO:0035556
Rare developmental defect during embryogenesis	Auriculocondylar syndrome	GNAI3	Chemokine signaling pathway: GSK3A	-0.179645	0.627546	0	0								Y	Y	Glycogen metabolism, Carbohydrate metabolism, Wnt signaling pathway, Neurogenesis, Biological rhythms, Differentiation	GO:0006468, GO:0018105, GO:0032091, GO:0005977, GO:0046827, GO:0006983, GO:0031334, GO:0043066, GO:0046777, GO:0060070, GO:0035556
Rare developmental defect during embryogenesis	Macrodactyly of fingers, unilateral	PIK3CA	Chemokine signaling pathway: GSK3A	0.000479086	0.00414222	0.998343	1								Y	Y	Glycogen metabolism, Carbohydrate metabolism, Wnt signaling pathway, Neurogenesis, Biological rhythms, Differentiation	GO:0006468, GO:0018105, GO:0032091, GO:0005977, GO:0046827, GO:0006983, GO:0031334, GO:0043066, GO:0046777, GO:0060070, GO:0035556
Rare developmental defect during embryogenesis	Megalencephaly-capillary malformation-polymicrogyria syndrome	PIK3CA	Chemokine signaling pathway: GSK3A	0.000479086	0.00414222	0.998343	1								Y	Y	Glycogen metabolism, Carbohydrate metabolism, Wnt signaling pathway, Neurogenesis, Biological rhythms, Differentiation	GO:0006468, GO:0018105, GO:0032091, GO:0005977, GO:0046827, GO:0006983, GO:0031334, GO:0043066, GO:0046777, GO:0060070, GO:0035556
Rare neurologic disease	Global developmental delay-neuro-ophthalmological abnormalities-seizures-intellectual disability syndrome	GNB1	Chemokine signaling pathway: GSK3A	-0.0714353	0.309631	0	0								Y	Y	Glycogen metabolism, Carbohydrate metabolism, Wnt signaling pathway, Neurogenesis, Biological rhythms, Differentiation	GO:0006468, GO:0018105, GO:0032091, GO:0005977, GO:0046827, GO:0006983, GO:0031334, GO:0043066, GO:0046777, GO:0060070, GO:0035556
Rare immune disease	WHIM syndrome	CXCR4	Chemokine signaling pathway: GSK3A	-0.0805324	0.358072	0	0								Y	Y	Glycogen metabolism, Carbohydrate metabolism, Wnt signaling pathway, Neurogenesis, Biological rhythms, Differentiation	GO:0006468, GO:0018105, GO:0032091, GO:0005977, GO:0046827, GO:0006983, GO:0031334, GO:0043066, GO:0046777, GO:0060070, GO:0035556
Rare hematologic disease	Hereditary thrombocytopenia with early-onset myelofibrosis	SRC	Chemokine signaling pathway: GSK3A	0.00412559	0.0432056	1.62093e-14	2.24498e-13								Y	Y	Glycogen metabolism, Carbohydrate metabolism, Wnt signaling pathway, Neurogenesis, Biological rhythms, Differentiation	GO:0006468, GO:0018105, GO:0032091, GO:0005977, GO:0046827, GO:0006983, GO:0031334, GO:0043066, GO:0046777, GO:0060070, GO:0035556
Rare cardiac disease	GNB5-related intellectual disability-cardiac arrhythmia syndrome	GNB5	Chemokine signaling pathway: GSK3A	-0.000709278	0.00460246	0.992818	1								Y	Y	Glycogen metabolism, Carbohydrate metabolism, Wnt signaling pathway, Neurogenesis, Biological rhythms, Differentiation	GO:0006468, GO:0018105, GO:0032091, GO:0005977, GO:0046827, GO:0006983, GO:0031334, GO:0043066, GO:0046777, GO:0060070, GO:0035556
Rare neurologic disease	Autosomal dominant intermediate Charcot-Marie-Tooth disease type F	GNB4	Chemokine signaling pathway: GSK3A	7.12857e-07	0.000172592	1	1								Y	Y	Glycogen metabolism, Carbohydrate metabolism, Wnt signaling pathway, Neurogenesis, Biological rhythms, Differentiation	GO:0006468, GO:0018105, GO:0032091, GO:0005977, GO:0046827, GO:0006983, GO:0031334, GO:0043066, GO:0046777, GO:0060070, GO:0035556
Rare developmental defect during embryogenesis	Hemihyperplasia-multiple lipomatosis syndrome	PIK3CA	Chemokine signaling pathway: GSK3A	0.000479086	0.00414222	0.998343	1								Y	Y	Glycogen metabolism, Carbohydrate metabolism, Wnt signaling pathway, Neurogenesis, Biological rhythms, Differentiation	GO:0006468, GO:0018105, GO:0032091, GO:0005977, GO:0046827, GO:0006983, GO:0031334, GO:0043066, GO:0046777, GO:0060070, GO:0035556
Rare developmental defect during embryogenesis	CLOVES syndrome	PIK3CA	Chemokine signaling pathway: GSK3A	0.000479086	0.00414222	0.998343	1								Y	Y	Glycogen metabolism, Carbohydrate metabolism, Wnt signaling pathway, Neurogenesis, Biological rhythms, Differentiation	GO:0006468, GO:0018105, GO:0032091, GO:0005977, GO:0046827, GO:0006983, GO:0031334, GO:0043066, GO:0046777, GO:0060070, GO:0035556
Rare developmental defect during embryogenesis	Hemimegalencephaly	PIK3CA	Chemokine signaling pathway: GSK3A	0.000479086	0.00414222	0.998343	1								Y	Y	Glycogen metabolism, Carbohydrate metabolism, Wnt signaling pathway, Neurogenesis, Biological rhythms, Differentiation	GO:0006468, GO:0018105, GO:0032091, GO:0005977, GO:0046827, GO:0006983, GO:0031334, GO:0043066, GO:0046777, GO:0060070, GO:0035556
Rare developmental defect during embryogenesis	SHORT syndrome	PIK3R1	Chemokine signaling pathway: GSK3A	0.0126882	0.062536	0	0								Y	Y	Glycogen metabolism, Carbohydrate metabolism, Wnt signaling pathway, Neurogenesis, Biological rhythms, Differentiation	GO:0006468, GO:0018105, GO:0032091, GO:0005977, GO:0046827, GO:0006983, GO:0031334, GO:0043066, GO:0046777, GO:0060070, GO:0035556
Rare developmental defect during embryogenesis	Megalencephaly-polymicrogyria-postaxial polydactyly-hydrocephalus syndrome	PIK3R2	Chemokine signaling pathway: GSK3A	0.0036772	0.0237602	0.000109474	0.00104567								Y	Y	Glycogen metabolism, Carbohydrate metabolism, Wnt signaling pathway, Neurogenesis, Biological rhythms, Differentiation	GO:0006468, GO:0018105, GO:0032091, GO:0005977, GO:0046827, GO:0006983, GO:0031334, GO:0043066, GO:0046777, GO:0060070, GO:0035556
Rare developmental defect during embryogenesis	Segmental progressive overgrowth syndrome with fibroadipose hyperplasia	PIK3CA	Chemokine signaling pathway: GSK3A	0.000479086	0.00414222	0.998343	1								Y	Y	Glycogen metabolism, Carbohydrate metabolism, Wnt signaling pathway, Neurogenesis, Biological rhythms, Differentiation	GO:0006468, GO:0018105, GO:0032091, GO:0005977, GO:0046827, GO:0006983, GO:0031334, GO:0043066, GO:0046777, GO:0060070, GO:0035556
Rare developmental defect during embryogenesis	Anhidrotic ectodermal dysplasia-immunodeficiency-osteopetrosis-lymphedema syndrome	IKBKG	NF-kappa B signaling pathway: CFLAR	-2.23197	0.838856	0	0		Y	Y							Apoptosis, Host-virus interaction	GO:0060544, GO:2001237
Rare developmental defect during embryogenesis	Polyvalvular heart disease syndrome	TAB2	NF-kappa B signaling pathway: CFLAR	-0.0204518	0.0149005	0.0421684	0.307385		Y	Y							Apoptosis, Host-virus interaction	GO:0060544, GO:2001237
Rare developmental defect during embryogenesis	Incontinentia pigmenti	IKBKG	NF-kappa B signaling pathway: CFLAR	-2.23197	0.838856	0	0		Y	Y							Apoptosis, Host-virus interaction	GO:0060544, GO:2001237
Rare bone disease	Frontometaphyseal dysplasia	MAP3K7	NF-kappa B signaling pathway: CFLAR	-0.635298	0.399666	0	0		Y	Y							Apoptosis, Host-virus interaction	GO:0060544, GO:2001237
Rare neoplastic disease	Ependymoma	RELA	NF-kappa B signaling pathway: CFLAR	-6.48826	1	0	0		Y	Y							Apoptosis, Host-virus interaction	GO:0060544, GO:2001237
Rare developmental defect during embryogenesis	Cardiospondylocarpofacial syndrome	MAP3K7	NF-kappa B signaling pathway: CFLAR	-0.635298	0.399666	0	0		Y	Y							Apoptosis, Host-virus interaction	GO:0060544, GO:2001237
Rare immune disease	X-linked hyper-IgM syndrome	CD40LG	NF-kappa B signaling pathway: CFLAR	-0.0755109	0.0705903	0	0		Y	Y							Apoptosis, Host-virus interaction	GO:0060544, GO:2001237
Rare immune disease	X-linked mendelian susceptibility to mycobacterial diseases due to IKBKG deficiency	IKBKG	NF-kappa B signaling pathway: CFLAR	-2.23197	0.838856	0	0		Y	Y							Apoptosis, Host-virus interaction	GO:0060544, GO:2001237
Rare developmental defect during embryogenesis	Fetal encasement syndrome	CHUK	NF-kappa B signaling pathway: CFLAR	-2.21555	0.836785	0	0		Y	Y							Apoptosis, Host-virus interaction	GO:0060544, GO:2001237
Rare immune disease	Immunodeficiency due to interleukin-1 receptor-associated kinase-4 deficiency	IRAK4	NF-kappa B signaling pathway: CFLAR	-7.04688e-05	0.000287654	1	1		Y	Y							Apoptosis, Host-virus interaction	GO:0060544, GO:2001237
Rare hematologic disease	Persistent polyclonal B-cell lymphocytosis	CARD11	NF-kappa B signaling pathway: CFLAR	-1.41705	0.631285	0	0		Y	Y							Apoptosis, Host-virus interaction	GO:0060544, GO:2001237
Rare immune disease	NIK deficiency	MAP3K14	NF-kappa B signaling pathway: CFLAR	-0.0861489	0.067311	0	0		Y	Y							Apoptosis, Host-virus interaction	GO:0060544, GO:2001237
Rare immune disease	Bacterial susceptibility due to TLR signaling pathway deficiency	MYD88	NF-kappa B signaling pathway: CFLAR	-0.0823636	0.0597169	0	0		Y	Y							Apoptosis, Host-virus interaction	GO:0060544, GO:2001237
Rare immune disease	BENTA disease	CARD11	NF-kappa B signaling pathway: CFLAR	-1.41705	0.631285	0	0		Y	Y							Apoptosis, Host-virus interaction	GO:0060544, GO:2001237
Rare neoplastic disease	Nasopharyngeal carcinoma	NFKBIA	NF-kappa B signaling pathway: CFLAR	-6.64386	1	0	0		Y	Y							Apoptosis, Host-virus interaction	GO:0060544, GO:2001237
Rare immune disease	Hyper-IgM syndrome type 3	CD40	NF-kappa B signaling pathway: CFLAR	-0.0754648	0.0705903	0	0		Y	Y							Apoptosis, Host-virus interaction	GO:0060544, GO:2001237
Rare bone disease	Familial expansile osteolysis	TNFRSF11A	NF-kappa B signaling pathway: CFLAR	-0.0267357	0.0228397	0.000230739	0.00336394		Y	Y							Apoptosis, Host-virus interaction	GO:0060544, GO:2001237
Rare bone disease	Osteopetrosis-hypogammaglobulinemia syndrome	TNFRSF11A	NF-kappa B signaling pathway: CFLAR	-0.0267357	0.0228397	0.000230739	0.00336394		Y	Y							Apoptosis, Host-virus interaction	GO:0060544, GO:2001237
Rare developmental defect during embryogenesis	Hypohidrotic ectodermal dysplasia with immunodeficiency	IKBKG	NF-kappa B signaling pathway: CFLAR	-2.23197	0.838856	0	0		Y	Y							Apoptosis, Host-virus interaction	GO:0060544, GO:2001237
non_rare_in_europe	NON RARE IN EUROPE: Paget disease of bone	TNFRSF11A	NF-kappa B signaling pathway: CFLAR	-0.0267357	0.0228397	0.000230739	0.00336394		Y	Y							Apoptosis, Host-virus interaction	GO:0060544, GO:2001237
Rare neoplastic disease	Gliosarcoma	NFKBIA	NF-kappa B signaling pathway: CFLAR	-6.64386	1	0	0		Y	Y							Apoptosis, Host-virus interaction	GO:0060544, GO:2001237
non_rare_in_europe	NON RARE IN EUROPE: Psoriatic arthritis	TNF	NF-kappa B signaling pathway: CFLAR	-0.0176769	0.0151881	0.0362787	0.200984		Y	Y							Apoptosis, Host-virus interaction	GO:0060544, GO:2001237
Rare neurologic disease	Adult-onset myasthenia gravis	TNFRSF11A	NF-kappa B signaling pathway: CFLAR	-0.0267357	0.0228397	0.000230739	0.00336394		Y	Y							Apoptosis, Host-virus interaction	GO:0060544, GO:2001237
Rare endocrine disease	Short stature due to isolated growth hormone deficiency with X-linked hypogammaglobulinemia	BTK	NF-kappa B signaling pathway: CFLAR	-0.0330321	0.0235301	0.000132271	0.00146556		Y	Y							Apoptosis, Host-virus interaction	GO:0060544, GO:2001237
Rare immune disease	Severe combined immunodeficiency due to IKK2 deficiency	IKBKB	NF-kappa B signaling pathway: CFLAR	-6.16145	1	0	0		Y	Y							Apoptosis, Host-virus interaction	GO:0060544, GO:2001237
Rare neoplastic disease	Waldenstr��m macroglobulinemia	MYD88	NF-kappa B signaling pathway: CFLAR	-0.0823636	0.0597169	0	0		Y	Y							Apoptosis, Host-virus interaction	GO:0060544, GO:2001237
Rare systemic or rheumatologic disease	Tumor necrosis factor receptor 1 associated periodic syndrome	TNFRSF1A	NF-kappa B signaling pathway: CFLAR	-0.0176769	0.0151881	0.0362787	0.218461		Y	Y							Apoptosis, Host-virus interaction	GO:0060544, GO:2001237
Rare immune disease	X-linked agammaglobulinemia	BTK	NF-kappa B signaling pathway: CFLAR	-0.0330321	0.0235301	0.000132271	0.00146556		Y	Y							Apoptosis, Host-virus interaction	GO:0060544, GO:2001237
non_rare_in_europe	NON RARE IN EUROPE: Multiple sclerosis	TNFRSF1A	NF-kappa B signaling pathway: CFLAR	-0.0176769	0.0151881	0.0362787	0.218461		Y	Y							Apoptosis, Host-virus interaction	GO:0060544, GO:2001237
Rare gastroenterologic disease	Immune dysregulation-inflammatory bowel disease-arthritis-recurrent infections-lymphopenia syndrome	RIPK1	NF-kappa B signaling pathway: CFLAR	-0.0449855	0.0365896	1.56522e-10	1.3549e-09		Y	Y							Apoptosis, Host-virus interaction	GO:0060544, GO:2001237
Rare immune disease	Severe combined immunodeficiency due to CARD11 deficiency	CARD11	NF-kappa B signaling pathway: CFLAR	-1.41705	0.631285	0	0		Y	Y							Apoptosis, Host-virus interaction	GO:0060544, GO:2001237
Rare immune disease	X-linked agammaglobulinemia	BTK	NF-kappa B signaling pathway: BCL2A1*	NA	0.0135773	0.0811745	0.607712		Y								Apoptosis
Rare immune disease	NIK deficiency	MAP3K14	NF-kappa B signaling pathway: BCL2A1*	NA	0.0358992	3.73554e-10	2.65319e-09		Y								Apoptosis
Rare immune disease	Hyper-IgM syndrome type 3	CD40	NF-kappa B signaling pathway: BCL2A1*	NA	0.0311817	9.14636e-08	8.17272e-07		Y								Apoptosis
Rare immune disease	Bacterial susceptibility due to TLR signaling pathway deficiency	MYD88	NF-kappa B signaling pathway: BCL2A1*	NA	0.0316419	5.53321e-08	3.64928e-07		Y								Apoptosis
non_rare_in_europe	NON RARE IN EUROPE: Multiple sclerosis	TNFRSF1A	NF-kappa B signaling pathway: BCL2A1*	NA	0.00834196	0.580839	1		Y								Apoptosis
non_rare_in_europe	NON RARE IN EUROPE: Psoriatic arthritis	TNF	NF-kappa B signaling pathway: BCL2A1*	NA	0.00834196	0.580839	1		Y								Apoptosis
Rare immune disease	BENTA disease	CARD11	NF-kappa B signaling pathway: BCL2A1*	NA	0.433552	0	0		Y								Apoptosis
Rare endocrine disease	Short stature due to isolated growth hormone deficiency with X-linked hypogammaglobulinemia	BTK	NF-kappa B signaling pathway: BCL2A1*	NA	0.0135773	0.0811745	0.607712		Y								Apoptosis
Rare systemic or rheumatologic disease	Tumor necrosis factor receptor 1 associated periodic syndrome	TNFRSF1A	NF-kappa B signaling pathway: BCL2A1*	NA	0.00834196	0.580839	1		Y								Apoptosis
Rare neoplastic disease	Nasopharyngeal carcinoma	NFKBIA	NF-kappa B signaling pathway: BCL2A1*	NA	0.972903	0	0		Y								Apoptosis
Rare developmental defect during embryogenesis	Cardiospondylocarpofacial syndrome	MAP3K7	NF-kappa B signaling pathway: BCL2A1*	NA	0.222702	0	0		Y								Apoptosis
Rare developmental defect during embryogenesis	Polyvalvular heart disease syndrome	TAB2	NF-kappa B signaling pathway: BCL2A1*	NA	0.00839949	0.571955	1		Y								Apoptosis
Rare gastroenterologic disease	Immune dysregulation-inflammatory bowel disease-arthritis-recurrent infections-lymphopenia syndrome	RIPK1	NF-kappa B signaling pathway: BCL2A1*	NA	0.0190427	0.00366113	0.0235845		Y								Apoptosis
Rare immune disease	X-linked hyper-IgM syndrome	CD40LG	NF-kappa B signaling pathway: BCL2A1*	NA	0.0311817	9.14636e-08	8.44514e-07		Y								Apoptosis
Rare neoplastic disease	Ependymoma	RELA	NF-kappa B signaling pathway: BCL2A1*	NA	0.969796	0	0		Y								Apoptosis
Rare developmental defect during embryogenesis	Fetal encasement syndrome	CHUK	NF-kappa B signaling pathway: BCL2A1*	NA	0.618053	0	0		Y								Apoptosis
Rare immune disease	Immunodeficiency due to interleukin-1 receptor-associated kinase-4 deficiency	IRAK4	NF-kappa B signaling pathway: BCL2A1*	NA	0.00293407	0.999999	1		Y								Apoptosis
Rare bone disease	Frontometaphyseal dysplasia	MAP3K7	NF-kappa B signaling pathway: BCL2A1*	NA	0.222702	0	0		Y								Apoptosis
Rare bone disease	Familial expansile osteolysis	TNFRSF11A	NF-kappa B signaling pathway: BCL2A1*	NA	0.011276	0.219089	1		Y								Apoptosis
Rare neoplastic disease	Gliosarcoma	NFKBIA	NF-kappa B signaling pathway: BCL2A1*	NA	0.972903	0	0		Y								Apoptosis
Rare immune disease	Severe combined immunodeficiency due to IKK2 deficiency	IKBKB	NF-kappa B signaling pathway: BCL2A1*	NA	0.964043	0	0		Y								Apoptosis
Rare developmental defect during embryogenesis	Incontinentia pigmenti	IKBKG	NF-kappa B signaling pathway: BCL2A1*	NA	0.620527	0	0		Y								Apoptosis
Rare bone disease	Osteopetrosis-hypogammaglobulinemia syndrome	TNFRSF11A	NF-kappa B signaling pathway: BCL2A1*	NA	0.011276	0.219089	1		Y								Apoptosis
Rare developmental defect during embryogenesis	Anhidrotic ectodermal dysplasia-immunodeficiency-osteopetrosis-lymphedema syndrome	IKBKG	NF-kappa B signaling pathway: BCL2A1*	NA	0.620527	0	0		Y								Apoptosis
Rare neurologic disease	Adult-onset myasthenia gravis	TNFRSF11A	NF-kappa B signaling pathway: BCL2A1*	NA	0.011276	0.219089	1		Y								Apoptosis
Rare developmental defect during embryogenesis	Hypohidrotic ectodermal dysplasia with immunodeficiency	IKBKG	NF-kappa B signaling pathway: BCL2A1*	NA	0.620527	0	0		Y								Apoptosis
Rare immune disease	Severe combined immunodeficiency due to CARD11 deficiency	CARD11	NF-kappa B signaling pathway: BCL2A1*	NA	0.433552	0	0		Y								Apoptosis
Rare hematologic disease	Persistent polyclonal B-cell lymphocytosis	CARD11	NF-kappa B signaling pathway: BCL2A1*	NA	0.433552	0	0		Y								Apoptosis
Rare immune disease	X-linked mendelian susceptibility to mycobacterial diseases due to IKBKG deficiency	IKBKG	NF-kappa B signaling pathway: BCL2A1*	NA	0.620527	0	0		Y								Apoptosis
non_rare_in_europe	NON RARE IN EUROPE: Paget disease of bone	TNFRSF11A	NF-kappa B signaling pathway: BCL2A1*	NA	0.011276	0.219089	1		Y								Apoptosis
Rare neoplastic disease	Waldenstr��m macroglobulinemia	MYD88	NF-kappa B signaling pathway: BCL2A1*	NA	0.0316419	5.53321e-08	3.64928e-07		Y								Apoptosis
Rare immune disease	X-linked mendelian susceptibility to mycobacterial diseases due to IKBKG deficiency	IKBKG	NF-kappa B signaling pathway: XIAP	-2.23197	0.903118	0	0		Y								Apoptosis, Ubl conjugation pathway, Wnt signaling pathway	GO:1902530, GO:0031398, GO:0043154, GO:0016567
Rare bone disease	Familial expansile osteolysis	TNFRSF11A	NF-kappa B signaling pathway: XIAP	-0.0267357	0.0228397	0.000230739	0.00336394		Y								Apoptosis, Ubl conjugation pathway, Wnt signaling pathway	GO:1902530, GO:0031398, GO:0043154, GO:0016567
Rare endocrine disease	Short stature due to isolated growth hormone deficiency with X-linked hypogammaglobulinemia	BTK	NF-kappa B signaling pathway: XIAP	-0.0330321	0.0270395	6.0503e-06	0.000111729		Y								Apoptosis, Ubl conjugation pathway, Wnt signaling pathway	GO:1902530, GO:0031398, GO:0043154, GO:0016567
Rare immune disease	NIK deficiency	MAP3K14	NF-kappa B signaling pathway: XIAP	-0.0861489	0.0726614	0	0		Y								Apoptosis, Ubl conjugation pathway, Wnt signaling pathway	GO:1902530, GO:0031398, GO:0043154, GO:0016567
Rare developmental defect during embryogenesis	Anhidrotic ectodermal dysplasia-immunodeficiency-osteopetrosis-lymphedema syndrome	IKBKG	NF-kappa B signaling pathway: XIAP	-2.23197	0.903118	0	0		Y								Apoptosis, Ubl conjugation pathway, Wnt signaling pathway	GO:1902530, GO:0031398, GO:0043154, GO:0016567
Rare developmental defect during embryogenesis	Hypohidrotic ectodermal dysplasia with immunodeficiency	IKBKG	NF-kappa B signaling pathway: XIAP	-2.23197	0.903118	0	0		Y								Apoptosis, Ubl conjugation pathway, Wnt signaling pathway	GO:1902530, GO:0031398, GO:0043154, GO:0016567
Rare developmental defect during embryogenesis	Incontinentia pigmenti	IKBKG	NF-kappa B signaling pathway: XIAP	-2.23197	0.903118	0	0		Y								Apoptosis, Ubl conjugation pathway, Wnt signaling pathway	GO:1902530, GO:0031398, GO:0043154, GO:0016567
Rare systemic or rheumatologic disease	Tumor necrosis factor receptor 1 associated periodic syndrome	TNFRSF1A	NF-kappa B signaling pathway: XIAP	-0.0176769	0.0163387	0.0193115	0.144575		Y								Apoptosis, Ubl conjugation pathway, Wnt signaling pathway	GO:1902530, GO:0031398, GO:0043154, GO:0016567
Rare neoplastic disease	Nasopharyngeal carcinoma	NFKBIA	NF-kappa B signaling pathway: XIAP	-6.64386	1	0	0		Y								Apoptosis, Ubl conjugation pathway, Wnt signaling pathway	GO:1902530, GO:0031398, GO:0043154, GO:0016567
Rare gastroenterologic disease	Immune dysregulation-inflammatory bowel disease-arthritis-recurrent infections-lymphopenia syndrome	RIPK1	NF-kappa B signaling pathway: XIAP	-0.0449855	0.0386032	1.12622e-11	1.29985e-10		Y								Apoptosis, Ubl conjugation pathway, Wnt signaling pathway	GO:1902530, GO:0031398, GO:0043154, GO:0016567
Rare neurologic disease	Adult-onset myasthenia gravis	TNFRSF11A	NF-kappa B signaling pathway: XIAP	-0.0267357	0.0228397	0.000230739	0.00336394		Y								Apoptosis, Ubl conjugation pathway, Wnt signaling pathway	GO:1902530, GO:0031398, GO:0043154, GO:0016567
Rare immune disease	Immunodeficiency due to interleukin-1 receptor-associated kinase-4 deficiency	IRAK4	NF-kappa B signaling pathway: XIAP	-7.04708e-05	0.000345185	1	1		Y								Apoptosis, Ubl conjugation pathway, Wnt signaling pathway	GO:1902530, GO:0031398, GO:0043154, GO:0016567
Rare bone disease	Osteopetrosis-hypogammaglobulinemia syndrome	TNFRSF11A	NF-kappa B signaling pathway: XIAP	-0.0267357	0.0228397	0.000230739	0.00336394		Y								Apoptosis, Ubl conjugation pathway, Wnt signaling pathway	GO:1902530, GO:0031398, GO:0043154, GO:0016567
Rare bone disease	Frontometaphyseal dysplasia	MAP3K7	NF-kappa B signaling pathway: XIAP	-0.635298	0.44011	0	0		Y								Apoptosis, Ubl conjugation pathway, Wnt signaling pathway	GO:1902530, GO:0031398, GO:0043154, GO:0016567
non_rare_in_europe	NON RARE IN EUROPE: Paget disease of bone	TNFRSF11A	NF-kappa B signaling pathway: XIAP	-0.0267357	0.0228397	0.000230739	0.00336394		Y								Apoptosis, Ubl conjugation pathway, Wnt signaling pathway	GO:1902530, GO:0031398, GO:0043154, GO:0016567
Rare immune disease	X-linked agammaglobulinemia	BTK	NF-kappa B signaling pathway: XIAP	-0.0330321	0.0270395	6.0503e-06	0.000111729		Y								Apoptosis, Ubl conjugation pathway, Wnt signaling pathway	GO:1902530, GO:0031398, GO:0043154, GO:0016567
Rare neoplastic disease	Gliosarcoma	NFKBIA	NF-kappa B signaling pathway: XIAP	-6.64386	1	0	0		Y								Apoptosis, Ubl conjugation pathway, Wnt signaling pathway	GO:1902530, GO:0031398, GO:0043154, GO:0016567
Rare immune disease	Severe combined immunodeficiency due to CARD11 deficiency	CARD11	NF-kappa B signaling pathway: XIAP	-1.41705	0.72926	0	0		Y								Apoptosis, Ubl conjugation pathway, Wnt signaling pathway	GO:1902530, GO:0031398, GO:0043154, GO:0016567
Rare developmental defect during embryogenesis	Cardiospondylocarpofacial syndrome	MAP3K7	NF-kappa B signaling pathway: XIAP	-0.635298	0.44011	0	0		Y								Apoptosis, Ubl conjugation pathway, Wnt signaling pathway	GO:1902530, GO:0031398, GO:0043154, GO:0016567
Rare immune disease	X-linked hyper-IgM syndrome	CD40LG	NF-kappa B signaling pathway: XIAP	-0.0755109	0.0753653	0	0		Y								Apoptosis, Ubl conjugation pathway, Wnt signaling pathway	GO:1902530, GO:0031398, GO:0043154, GO:0016567
Rare immune disease	Hyper-IgM syndrome type 3	CD40	NF-kappa B signaling pathway: XIAP	-0.0754648	0.0753653	0	0		Y								Apoptosis, Ubl conjugation pathway, Wnt signaling pathway	GO:1902530, GO:0031398, GO:0043154, GO:0016567
non_rare_in_europe	NON RARE IN EUROPE: Psoriatic arthritis	TNF	NF-kappa B signaling pathway: XIAP	-0.0176769	0.0163387	0.0193115	0.13047		Y								Apoptosis, Ubl conjugation pathway, Wnt signaling pathway	GO:1902530, GO:0031398, GO:0043154, GO:0016567
Rare immune disease	BENTA disease	CARD11	NF-kappa B signaling pathway: XIAP	-1.41705	0.72926	0	0		Y								Apoptosis, Ubl conjugation pathway, Wnt signaling pathway	GO:1902530, GO:0031398, GO:0043154, GO:0016567
Rare developmental defect during embryogenesis	Polyvalvular heart disease syndrome	TAB2	NF-kappa B signaling pathway: XIAP	-0.0204518	0.0163387	0.0193115	0.178309		Y								Apoptosis, Ubl conjugation pathway, Wnt signaling pathway	GO:1902530, GO:0031398, GO:0043154, GO:0016567
Rare immune disease	Bacterial susceptibility due to TLR signaling pathway deficiency	MYD88	NF-kappa B signaling pathway: XIAP	-0.0823636	0.0662755	0	0		Y								Apoptosis, Ubl conjugation pathway, Wnt signaling pathway	GO:1902530, GO:0031398, GO:0043154, GO:0016567
Rare neoplastic disease	Ependymoma	RELA	NF-kappa B signaling pathway: XIAP	-6.48826	1	0	0		Y								Apoptosis, Ubl conjugation pathway, Wnt signaling pathway	GO:1902530, GO:0031398, GO:0043154, GO:0016567
Rare developmental defect during embryogenesis	Fetal encasement syndrome	CHUK	NF-kappa B signaling pathway: XIAP	-2.21555	0.901507	0	0		Y								Apoptosis, Ubl conjugation pathway, Wnt signaling pathway	GO:1902530, GO:0031398, GO:0043154, GO:0016567
Rare immune disease	X-linked lymphoproliferative disease due to XIAP deficiency	XIAP	NF-kappa B signaling pathway: XIAP	-6.64386	1	0	0		Y								Apoptosis, Ubl conjugation pathway, Wnt signaling pathway	GO:1902530, GO:0031398, GO:0043154, GO:0016567
Rare hematologic disease	Persistent polyclonal B-cell lymphocytosis	CARD11	NF-kappa B signaling pathway: XIAP	-1.41705	0.72926	0	0		Y								Apoptosis, Ubl conjugation pathway, Wnt signaling pathway	GO:1902530, GO:0031398, GO:0043154, GO:0016567
non_rare_in_europe	NON RARE IN EUROPE: Multiple sclerosis	TNFRSF1A	NF-kappa B signaling pathway: XIAP	-0.0176769	0.0163387	0.0193115	0.144575		Y								Apoptosis, Ubl conjugation pathway, Wnt signaling pathway	GO:1902530, GO:0031398, GO:0043154, GO:0016567
Rare immune disease	Severe combined immunodeficiency due to IKK2 deficiency	IKBKB	NF-kappa B signaling pathway: XIAP	-6.16145	1	0	0		Y								Apoptosis, Ubl conjugation pathway, Wnt signaling pathway	GO:1902530, GO:0031398, GO:0043154, GO:0016567
Rare neoplastic disease	Waldenstr��m macroglobulinemia	MYD88	NF-kappa B signaling pathway: XIAP	-0.0823636	0.0662755	0	0		Y								Apoptosis, Ubl conjugation pathway, Wnt signaling pathway	GO:1902530, GO:0031398, GO:0043154, GO:0016567
Rare immune disease	X-linked hyper-IgM syndrome	CD40LG	NF-kappa B signaling pathway: GADD45B	-0.0755109	0.0669083	0	0		Y						Y		Apoptosis, Differentiation	GO:0046330, GO:0000185, GO:1900745, GO:0043065
Rare bone disease	Frontometaphyseal dysplasia	MAP3K7	NF-kappa B signaling pathway: GADD45B	-0.635298	0.384766	0	0		Y						Y		Apoptosis, Differentiation	GO:0046330, GO:0000185, GO:1900745, GO:0043065
Rare neurologic disease	Adult-onset myasthenia gravis	TNFRSF11A	NF-kappa B signaling pathway: GADD45B	-0.0267357	0.0214014	0.000697372	0.00804883		Y						Y		Apoptosis, Differentiation	GO:0046330, GO:0000185, GO:1900745, GO:0043065
Rare bone disease	Familial expansile osteolysis	TNFRSF11A	NF-kappa B signaling pathway: GADD45B	-0.0267357	0.0214014	0.000697372	0.00804883		Y						Y		Apoptosis, Differentiation	GO:0046330, GO:0000185, GO:1900745, GO:0043065
Rare neoplastic disease	Ependymoma	RELA	NF-kappa B signaling pathway: GADD45B	-6.48826	1	0	0		Y						Y		Apoptosis, Differentiation	GO:0046330, GO:0000185, GO:1900745, GO:0043065
Rare neoplastic disease	Gliosarcoma	NFKBIA	NF-kappa B signaling pathway: GADD45B	-6.64386	1	0	0		Y						Y		Apoptosis, Differentiation	GO:0046330, GO:0000185, GO:1900745, GO:0043065
Rare developmental defect during embryogenesis	Cardiospondylocarpofacial syndrome	MAP3K7	NF-kappa B signaling pathway: GADD45B	-0.635298	0.384766	0	0		Y						Y		Apoptosis, Differentiation	GO:0046330, GO:0000185, GO:1900745, GO:0043065
non_rare_in_europe	NON RARE IN EUROPE: Paget disease of bone	TNFRSF11A	NF-kappa B signaling pathway: GADD45B	-0.0267357	0.0214014	0.000697372	0.00804883		Y						Y		Apoptosis, Differentiation	GO:0046330, GO:0000185, GO:1900745, GO:0043065
Rare neoplastic disease	Nasopharyngeal carcinoma	NFKBIA	NF-kappa B signaling pathway: GADD45B	-6.64386	1	0	0		Y						Y		Apoptosis, Differentiation	GO:0046330, GO:0000185, GO:1900745, GO:0043065
Rare endocrine disease	Short stature due to isolated growth hormone deficiency with X-linked hypogammaglobulinemia	BTK	NF-kappa B signaling pathway: GADD45B	-0.0330321	0.0232424	0.00016712	0.00178047		Y						Y		Apoptosis, Differentiation	GO:0046330, GO:0000185, GO:1900745, GO:0043065
Rare bone disease	Osteopetrosis-hypogammaglobulinemia syndrome	TNFRSF11A	NF-kappa B signaling pathway: GADD45B	-0.0267357	0.0214014	0.000697372	0.00804883		Y						Y		Apoptosis, Differentiation	GO:0046330, GO:0000185, GO:1900745, GO:0043065
Rare immune disease	Severe combined immunodeficiency due to CARD11 deficiency	CARD11	NF-kappa B signaling pathway: GADD45B	-1.41705	0.648947	0	0		Y						Y		Apoptosis, Differentiation	GO:0046330, GO:0000185, GO:1900745, GO:0043065
Rare immune disease	X-linked agammaglobulinemia	BTK	NF-kappa B signaling pathway: GADD45B	-0.0330321	0.0232424	0.00016712	0.00178047		Y						Y		Apoptosis, Differentiation	GO:0046330, GO:0000185, GO:1900745, GO:0043065
Rare hematologic disease	Persistent polyclonal B-cell lymphocytosis	CARD11	NF-kappa B signaling pathway: GADD45B	-1.41705	0.648947	0	0		Y						Y		Apoptosis, Differentiation	GO:0046330, GO:0000185, GO:1900745, GO:0043065
non_rare_in_europe	NON RARE IN EUROPE: Psoriatic arthritis	TNF	NF-kappa B signaling pathway: GADD45B	-0.0176769	0.0142676	0.0581197	0.298133		Y						Y		Apoptosis, Differentiation	GO:0046330, GO:0000185, GO:1900745, GO:0043065
Rare developmental defect during embryogenesis	Incontinentia pigmenti	IKBKG	NF-kappa B signaling pathway: GADD45B	-2.23197	0.851916	0	0		Y						Y		Apoptosis, Differentiation	GO:0046330, GO:0000185, GO:1900745, GO:0043065
Rare developmental defect during embryogenesis	Polyvalvular heart disease syndrome	TAB2	NF-kappa B signaling pathway: GADD45B	-0.0204518	0.0142676	0.0581197	0.374399		Y						Y		Apoptosis, Differentiation	GO:0046330, GO:0000185, GO:1900745, GO:0043065
Rare systemic or rheumatologic disease	Tumor necrosis factor receptor 1 associated periodic syndrome	TNFRSF1A	NF-kappa B signaling pathway: GADD45B	-0.0176769	0.0142676	0.0581197	0.321983		Y						Y		Apoptosis, Differentiation	GO:0046330, GO:0000185, GO:1900745, GO:0043065
Rare immune disease	BENTA disease	CARD11	NF-kappa B signaling pathway: GADD45B	-1.41705	0.648947	0	0		Y						Y		Apoptosis, Differentiation	GO:0046330, GO:0000185, GO:1900745, GO:0043065
Rare immune disease	Bacterial susceptibility due to TLR signaling pathway deficiency	MYD88	NF-kappa B signaling pathway: GADD45B	-0.0823636	0.0568404	0	0		Y						Y		Apoptosis, Differentiation	GO:0046330, GO:0000185, GO:1900745, GO:0043065
Rare immune disease	Severe combined immunodeficiency due to IKK2 deficiency	IKBKB	NF-kappa B signaling pathway: GADD45B	-6.16145	1	0	0		Y						Y		Apoptosis, Differentiation	GO:0046330, GO:0000185, GO:1900745, GO:0043065
Rare gastroenterologic disease	Immune dysregulation-inflammatory bowel disease-arthritis-recurrent infections-lymphopenia syndrome	RIPK1	NF-kappa B signaling pathway: GADD45B	-0.0449855	0.0326775	1.73849e-08	1.37589e-07		Y						Y		Apoptosis, Differentiation	GO:0046330, GO:0000185, GO:1900745, GO:0043065
Rare immune disease	X-linked mendelian susceptibility to mycobacterial diseases due to IKBKG deficiency	IKBKG	NF-kappa B signaling pathway: GADD45B	-2.23197	0.851916	0	0		Y						Y		Apoptosis, Differentiation	GO:0046330, GO:0000185, GO:1900745, GO:0043065
Rare developmental defect during embryogenesis	Fetal encasement syndrome	CHUK	NF-kappa B signaling pathway: GADD45B	-2.21555	0.849269	0	0		Y						Y		Apoptosis, Differentiation	GO:0046330, GO:0000185, GO:1900745, GO:0043065
Rare immune disease	Immunodeficiency due to interleukin-1 receptor-associated kinase-4 deficiency	IRAK4	NF-kappa B signaling pathway: GADD45B	-7.04707e-05	0.000287654	1	1		Y						Y		Apoptosis, Differentiation	GO:0046330, GO:0000185, GO:1900745, GO:0043065
Rare immune disease	Hyper-IgM syndrome type 3	CD40	NF-kappa B signaling pathway: GADD45B	-0.0754648	0.0668508	0	0		Y						Y		Apoptosis, Differentiation	GO:0046330, GO:0000185, GO:1900745, GO:0043065
Rare developmental defect during embryogenesis	Hypohidrotic ectodermal dysplasia with immunodeficiency	IKBKG	NF-kappa B signaling pathway: GADD45B	-2.23197	0.851916	0	0		Y						Y		Apoptosis, Differentiation	GO:0046330, GO:0000185, GO:1900745, GO:0043065
Rare developmental defect during embryogenesis	Anhidrotic ectodermal dysplasia-immunodeficiency-osteopetrosis-lymphedema syndrome	IKBKG	NF-kappa B signaling pathway: GADD45B	-2.23197	0.851916	0	0		Y						Y		Apoptosis, Differentiation	GO:0046330, GO:0000185, GO:1900745, GO:0043065
Rare immune disease	NIK deficiency	MAP3K14	NF-kappa B signaling pathway: GADD45B	-0.0861489	0.0613278	0	0		Y						Y		Apoptosis, Differentiation	GO:0046330, GO:0000185, GO:1900745, GO:0043065
non_rare_in_europe	NON RARE IN EUROPE: Multiple sclerosis	TNFRSF1A	NF-kappa B signaling pathway: GADD45B	-0.0176769	0.0142676	0.0581197	0.321983		Y						Y		Apoptosis, Differentiation	GO:0046330, GO:0000185, GO:1900745, GO:0043065
Rare neoplastic disease	Waldenstr��m macroglobulinemia	MYD88	NF-kappa B signaling pathway: GADD45B	-0.0823636	0.0568404	0	0		Y						Y		Apoptosis, Differentiation	GO:0046330, GO:0000185, GO:1900745, GO:0043065
Rare developmental defect during embryogenesis	Hypohidrotic ectodermal dysplasia with immunodeficiency	IKBKG	NF-kappa B signaling pathway: IL1B*	NA	0.590036	0	0				Y		Y				Inflammatory response, Pyrogen	GO:0042346, GO:0030730, GO:0051092, GO:0043122, GO:0060559, GO:0050995, GO:0045429, GO:0050796, GO:2001240, GO:0034116, GO:0071407, GO:0031663, GO:0051044, GO:0042102, GO:0000187, GO:0006954, GO:0035505, GO:0070487, GO:0071310, GO:0071639, GO:0030213, GO:0051091, GO:0001934, GO:0010628, GO:0032725, GO:0010575, GO:0032757, GO:0032729, GO:0019221, GO:0035690, GO:0008285, GO:0045893
Rare immune disease	Severe combined immunodeficiency due to IKK2 deficiency	IKBKB	NF-kappa B signaling pathway: IL1B*	NA	0.937982	0	0				Y		Y				Inflammatory response, Pyrogen	GO:0042346, GO:0030730, GO:0051092, GO:0043122, GO:0060559, GO:0050995, GO:0045429, GO:0050796, GO:2001240, GO:0034116, GO:0071407, GO:0031663, GO:0051044, GO:0042102, GO:0000187, GO:0006954, GO:0035505, GO:0070487, GO:0071310, GO:0071639, GO:0030213, GO:0051091, GO:0001934, GO:0010628, GO:0032725, GO:0010575, GO:0032757, GO:0032729, GO:0019221, GO:0035690, GO:0008285, GO:0045893
Rare gastroenterologic disease	Immune dysregulation-inflammatory bowel disease-arthritis-recurrent infections-lymphopenia syndrome	RIPK1	NF-kappa B signaling pathway: IL1B*	NA	0.0159936	0.0234458	0.135302				Y		Y				Inflammatory response, Pyrogen	GO:0042346, GO:0030730, GO:0051092, GO:0043122, GO:0060559, GO:0050995, GO:0045429, GO:0050796, GO:2001240, GO:0034116, GO:0071407, GO:0031663, GO:0051044, GO:0042102, GO:0000187, GO:0006954, GO:0035505, GO:0070487, GO:0071310, GO:0071639, GO:0030213, GO:0051091, GO:0001934, GO:0010628, GO:0032725, GO:0010575, GO:0032757, GO:0032729, GO:0019221, GO:0035690, GO:0008285, GO:0045893
Rare immune disease	Hyper-IgM syndrome type 3	CD40	NF-kappa B signaling pathway: IL1B*	NA	0.0272121	5.14155e-06	4.45065e-05				Y		Y				Inflammatory response, Pyrogen	GO:0042346, GO:0030730, GO:0051092, GO:0043122, GO:0060559, GO:0050995, GO:0045429, GO:0050796, GO:2001240, GO:0034116, GO:0071407, GO:0031663, GO:0051044, GO:0042102, GO:0000187, GO:0006954, GO:0035505, GO:0070487, GO:0071310, GO:0071639, GO:0030213, GO:0051091, GO:0001934, GO:0010628, GO:0032725, GO:0010575, GO:0032757, GO:0032729, GO:0019221, GO:0035690, GO:0008285, GO:0045893
non_rare_in_europe	NON RARE IN EUROPE: Psoriatic arthritis	TNF	NF-kappa B signaling pathway: IL1B*	NA	0.00834196	0.580839	1				Y		Y				Inflammatory response, Pyrogen	GO:0042346, GO:0030730, GO:0051092, GO:0043122, GO:0060559, GO:0050995, GO:0045429, GO:0050796, GO:2001240, GO:0034116, GO:0071407, GO:0031663, GO:0051044, GO:0042102, GO:0000187, GO:0006954, GO:0035505, GO:0070487, GO:0071310, GO:0071639, GO:0030213, GO:0051091, GO:0001934, GO:0010628, GO:0032725, GO:0010575, GO:0032757, GO:0032729, GO:0019221, GO:0035690, GO:0008285, GO:0045893
Rare neurologic disease	Adult-onset myasthenia gravis	TNFRSF11A	NF-kappa B signaling pathway: IL1B*	NA	0.0113336	0.21421	1				Y		Y				Inflammatory response, Pyrogen	GO:0042346, GO:0030730, GO:0051092, GO:0043122, GO:0060559, GO:0050995, GO:0045429, GO:0050796, GO:2001240, GO:0034116, GO:0071407, GO:0031663, GO:0051044, GO:0042102, GO:0000187, GO:0006954, GO:0035505, GO:0070487, GO:0071310, GO:0071639, GO:0030213, GO:0051091, GO:0001934, GO:0010628, GO:0032725, GO:0010575, GO:0032757, GO:0032729, GO:0019221, GO:0035690, GO:0008285, GO:0045893
Rare immune disease	X-linked hyper-IgM syndrome	CD40LG	NF-kappa B signaling pathway: IL1B*	NA	0.0272121	5.14155e-06	4.59422e-05				Y		Y				Inflammatory response, Pyrogen	GO:0042346, GO:0030730, GO:0051092, GO:0043122, GO:0060559, GO:0050995, GO:0045429, GO:0050796, GO:2001240, GO:0034116, GO:0071407, GO:0031663, GO:0051044, GO:0042102, GO:0000187, GO:0006954, GO:0035505, GO:0070487, GO:0071310, GO:0071639, GO:0030213, GO:0051091, GO:0001934, GO:0010628, GO:0032725, GO:0010575, GO:0032757, GO:0032729, GO:0019221, GO:0035690, GO:0008285, GO:0045893
Rare immune disease	X-linked agammaglobulinemia	BTK	NF-kappa B signaling pathway: IL1B*	NA	0.0123116	0.143431	1				Y		Y				Inflammatory response, Pyrogen	GO:0042346, GO:0030730, GO:0051092, GO:0043122, GO:0060559, GO:0050995, GO:0045429, GO:0050796, GO:2001240, GO:0034116, GO:0071407, GO:0031663, GO:0051044, GO:0042102, GO:0000187, GO:0006954, GO:0035505, GO:0070487, GO:0071310, GO:0071639, GO:0030213, GO:0051091, GO:0001934, GO:0010628, GO:0032725, GO:0010575, GO:0032757, GO:0032729, GO:0019221, GO:0035690, GO:0008285, GO:0045893
Rare immune disease	X-linked mendelian susceptibility to mycobacterial diseases due to IKBKG deficiency	IKBKG	NF-kappa B signaling pathway: IL1B*	NA	0.590036	0	0				Y		Y				Inflammatory response, Pyrogen	GO:0042346, GO:0030730, GO:0051092, GO:0043122, GO:0060559, GO:0050995, GO:0045429, GO:0050796, GO:2001240, GO:0034116, GO:0071407, GO:0031663, GO:0051044, GO:0042102, GO:0000187, GO:0006954, GO:0035505, GO:0070487, GO:0071310, GO:0071639, GO:0030213, GO:0051091, GO:0001934, GO:0010628, GO:0032725, GO:0010575, GO:0032757, GO:0032729, GO:0019221, GO:0035690, GO:0008285, GO:0045893
Rare developmental defect during embryogenesis	Incontinentia pigmenti	IKBKG	NF-kappa B signaling pathway: IL1B*	NA	0.590036	0	0				Y		Y				Inflammatory response, Pyrogen	GO:0042346, GO:0030730, GO:0051092, GO:0043122, GO:0060559, GO:0050995, GO:0045429, GO:0050796, GO:2001240, GO:0034116, GO:0071407, GO:0031663, GO:0051044, GO:0042102, GO:0000187, GO:0006954, GO:0035505, GO:0070487, GO:0071310, GO:0071639, GO:0030213, GO:0051091, GO:0001934, GO:0010628, GO:0032725, GO:0010575, GO:0032757, GO:0032729, GO:0019221, GO:0035690, GO:0008285, GO:0045893
Rare developmental defect during embryogenesis	Anhidrotic ectodermal dysplasia-immunodeficiency-osteopetrosis-lymphedema syndrome	IKBKG	NF-kappa B signaling pathway: IL1B*	NA	0.590036	0	0				Y		Y				Inflammatory response, Pyrogen	GO:0042346, GO:0030730, GO:0051092, GO:0043122, GO:0060559, GO:0050995, GO:0045429, GO:0050796, GO:2001240, GO:0034116, GO:0071407, GO:0031663, GO:0051044, GO:0042102, GO:0000187, GO:0006954, GO:0035505, GO:0070487, GO:0071310, GO:0071639, GO:0030213, GO:0051091, GO:0001934, GO:0010628, GO:0032725, GO:0010575, GO:0032757, GO:0032729, GO:0019221, GO:0035690, GO:0008285, GO:0045893
non_rare_in_europe	NON RARE IN EUROPE: Paget disease of bone	TNFRSF11A	NF-kappa B signaling pathway: IL1B*	NA	0.0113336	0.21421	1				Y		Y				Inflammatory response, Pyrogen	GO:0042346, GO:0030730, GO:0051092, GO:0043122, GO:0060559, GO:0050995, GO:0045429, GO:0050796, GO:2001240, GO:0034116, GO:0071407, GO:0031663, GO:0051044, GO:0042102, GO:0000187, GO:0006954, GO:0035505, GO:0070487, GO:0071310, GO:0071639, GO:0030213, GO:0051091, GO:0001934, GO:0010628, GO:0032725, GO:0010575, GO:0032757, GO:0032729, GO:0019221, GO:0035690, GO:0008285, GO:0045893
Rare endocrine disease	Short stature due to isolated growth hormone deficiency with X-linked hypogammaglobulinemia	BTK	NF-kappa B signaling pathway: IL1B*	NA	0.0123116	0.143431	1				Y		Y				Inflammatory response, Pyrogen	GO:0042346, GO:0030730, GO:0051092, GO:0043122, GO:0060559, GO:0050995, GO:0045429, GO:0050796, GO:2001240, GO:0034116, GO:0071407, GO:0031663, GO:0051044, GO:0042102, GO:0000187, GO:0006954, GO:0035505, GO:0070487, GO:0071310, GO:0071639, GO:0030213, GO:0051091, GO:0001934, GO:0010628, GO:0032725, GO:0010575, GO:0032757, GO:0032729, GO:0019221, GO:0035690, GO:0008285, GO:0045893
non_rare_in_europe	NON RARE IN EUROPE: Multiple sclerosis	TNFRSF1A	NF-kappa B signaling pathway: IL1B*	NA	0.00834196	0.580839	1				Y		Y				Inflammatory response, Pyrogen	GO:0042346, GO:0030730, GO:0051092, GO:0043122, GO:0060559, GO:0050995, GO:0045429, GO:0050796, GO:2001240, GO:0034116, GO:0071407, GO:0031663, GO:0051044, GO:0042102, GO:0000187, GO:0006954, GO:0035505, GO:0070487, GO:0071310, GO:0071639, GO:0030213, GO:0051091, GO:0001934, GO:0010628, GO:0032725, GO:0010575, GO:0032757, GO:0032729, GO:0019221, GO:0035690, GO:0008285, GO:0045893
Rare hematologic disease	Persistent polyclonal B-cell lymphocytosis	CARD11	NF-kappa B signaling pathway: IL1B*	NA	0.410252	0	0				Y		Y				Inflammatory response, Pyrogen	GO:0042346, GO:0030730, GO:0051092, GO:0043122, GO:0060559, GO:0050995, GO:0045429, GO:0050796, GO:2001240, GO:0034116, GO:0071407, GO:0031663, GO:0051044, GO:0042102, GO:0000187, GO:0006954, GO:0035505, GO:0070487, GO:0071310, GO:0071639, GO:0030213, GO:0051091, GO:0001934, GO:0010628, GO:0032725, GO:0010575, GO:0032757, GO:0032729, GO:0019221, GO:0035690, GO:0008285, GO:0045893
Rare immune disease	BENTA disease	CARD11	NF-kappa B signaling pathway: IL1B*	NA	0.410252	0	0				Y		Y				Inflammatory response, Pyrogen	GO:0042346, GO:0030730, GO:0051092, GO:0043122, GO:0060559, GO:0050995, GO:0045429, GO:0050796, GO:2001240, GO:0034116, GO:0071407, GO:0031663, GO:0051044, GO:0042102, GO:0000187, GO:0006954, GO:0035505, GO:0070487, GO:0071310, GO:0071639, GO:0030213, GO:0051091, GO:0001934, GO:0010628, GO:0032725, GO:0010575, GO:0032757, GO:0032729, GO:0019221, GO:0035690, GO:0008285, GO:0045893
Rare developmental defect during embryogenesis	Polyvalvular heart disease syndrome	TAB2	NF-kappa B signaling pathway: IL1B*	NA	0.00834196	0.580839	1				Y		Y				Inflammatory response, Pyrogen	GO:0042346, GO:0030730, GO:0051092, GO:0043122, GO:0060559, GO:0050995, GO:0045429, GO:0050796, GO:2001240, GO:0034116, GO:0071407, GO:0031663, GO:0051044, GO:0042102, GO:0000187, GO:0006954, GO:0035505, GO:0070487, GO:0071310, GO:0071639, GO:0030213, GO:0051091, GO:0001934, GO:0010628, GO:0032725, GO:0010575, GO:0032757, GO:0032729, GO:0019221, GO:0035690, GO:0008285, GO:0045893
Rare immune disease	Severe combined immunodeficiency due to CARD11 deficiency	CARD11	NF-kappa B signaling pathway: IL1B*	NA	0.410252	0	0				Y		Y				Inflammatory response, Pyrogen	GO:0042346, GO:0030730, GO:0051092, GO:0043122, GO:0060559, GO:0050995, GO:0045429, GO:0050796, GO:2001240, GO:0034116, GO:0071407, GO:0031663, GO:0051044, GO:0042102, GO:0000187, GO:0006954, GO:0035505, GO:0070487, GO:0071310, GO:0071639, GO:0030213, GO:0051091, GO:0001934, GO:0010628, GO:0032725, GO:0010575, GO:0032757, GO:0032729, GO:0019221, GO:0035690, GO:0008285, GO:0045893
Rare bone disease	Osteopetrosis-hypogammaglobulinemia syndrome	TNFRSF11A	NF-kappa B signaling pathway: IL1B*	NA	0.0113336	0.21421	1				Y		Y				Inflammatory response, Pyrogen	GO:0042346, GO:0030730, GO:0051092, GO:0043122, GO:0060559, GO:0050995, GO:0045429, GO:0050796, GO:2001240, GO:0034116, GO:0071407, GO:0031663, GO:0051044, GO:0042102, GO:0000187, GO:0006954, GO:0035505, GO:0070487, GO:0071310, GO:0071639, GO:0030213, GO:0051091, GO:0001934, GO:0010628, GO:0032725, GO:0010575, GO:0032757, GO:0032729, GO:0019221, GO:0035690, GO:0008285, GO:0045893
Rare neoplastic disease	Ependymoma	RELA	NF-kappa B signaling pathway: IL1B*	NA	0.945921	0	0				Y		Y				Inflammatory response, Pyrogen	GO:0042346, GO:0030730, GO:0051092, GO:0043122, GO:0060559, GO:0050995, GO:0045429, GO:0050796, GO:2001240, GO:0034116, GO:0071407, GO:0031663, GO:0051044, GO:0042102, GO:0000187, GO:0006954, GO:0035505, GO:0070487, GO:0071310, GO:0071639, GO:0030213, GO:0051091, GO:0001934, GO:0010628, GO:0032725, GO:0010575, GO:0032757, GO:0032729, GO:0019221, GO:0035690, GO:0008285, GO:0045893
Rare systemic or rheumatologic disease	Tumor necrosis factor receptor 1 associated periodic syndrome	TNFRSF1A	NF-kappa B signaling pathway: IL1B*	NA	0.00834196	0.580839	1				Y		Y				Inflammatory response, Pyrogen	GO:0042346, GO:0030730, GO:0051092, GO:0043122, GO:0060559, GO:0050995, GO:0045429, GO:0050796, GO:2001240, GO:0034116, GO:0071407, GO:0031663, GO:0051044, GO:0042102, GO:0000187, GO:0006954, GO:0035505, GO:0070487, GO:0071310, GO:0071639, GO:0030213, GO:0051091, GO:0001934, GO:0010628, GO:0032725, GO:0010575, GO:0032757, GO:0032729, GO:0019221, GO:0035690, GO:0008285, GO:0045893
Rare developmental defect during embryogenesis	Fetal encasement syndrome	CHUK	NF-kappa B signaling pathway: IL1B*	NA	0.587619	0	0				Y		Y				Inflammatory response, Pyrogen	GO:0042346, GO:0030730, GO:0051092, GO:0043122, GO:0060559, GO:0050995, GO:0045429, GO:0050796, GO:2001240, GO:0034116, GO:0071407, GO:0031663, GO:0051044, GO:0042102, GO:0000187, GO:0006954, GO:0035505, GO:0070487, GO:0071310, GO:0071639, GO:0030213, GO:0051091, GO:0001934, GO:0010628, GO:0032725, GO:0010575, GO:0032757, GO:0032729, GO:0019221, GO:0035690, GO:0008285, GO:0045893
Rare neoplastic disease	Nasopharyngeal carcinoma	NFKBIA	NF-kappa B signaling pathway: IL1B*	NA	0.948395	0	0				Y		Y				Inflammatory response, Pyrogen	GO:0042346, GO:0030730, GO:0051092, GO:0043122, GO:0060559, GO:0050995, GO:0045429, GO:0050796, GO:2001240, GO:0034116, GO:0071407, GO:0031663, GO:0051044, GO:0042102, GO:0000187, GO:0006954, GO:0035505, GO:0070487, GO:0071310, GO:0071639, GO:0030213, GO:0051091, GO:0001934, GO:0010628, GO:0032725, GO:0010575, GO:0032757, GO:0032729, GO:0019221, GO:0035690, GO:0008285, GO:0045893
Rare bone disease	Familial expansile osteolysis	TNFRSF11A	NF-kappa B signaling pathway: IL1B*	NA	0.0113336	0.21421	1				Y		Y				Inflammatory response, Pyrogen	GO:0042346, GO:0030730, GO:0051092, GO:0043122, GO:0060559, GO:0050995, GO:0045429, GO:0050796, GO:2001240, GO:0034116, GO:0071407, GO:0031663, GO:0051044, GO:0042102, GO:0000187, GO:0006954, GO:0035505, GO:0070487, GO:0071310, GO:0071639, GO:0030213, GO:0051091, GO:0001934, GO:0010628, GO:0032725, GO:0010575, GO:0032757, GO:0032729, GO:0019221, GO:0035690, GO:0008285, GO:0045893
Rare immune disease	Immunodeficiency due to interleukin-1 receptor-associated kinase-4 deficiency	IRAK4	NF-kappa B signaling pathway: IL1B*	NA	0.00828443	0.589759	1				Y		Y				Inflammatory response, Pyrogen	GO:0042346, GO:0030730, GO:0051092, GO:0043122, GO:0060559, GO:0050995, GO:0045429, GO:0050796, GO:2001240, GO:0034116, GO:0071407, GO:0031663, GO:0051044, GO:0042102, GO:0000187, GO:0006954, GO:0035505, GO:0070487, GO:0071310, GO:0071639, GO:0030213, GO:0051091, GO:0001934, GO:0010628, GO:0032725, GO:0010575, GO:0032757, GO:0032729, GO:0019221, GO:0035690, GO:0008285, GO:0045893
Rare developmental defect during embryogenesis	Cardiospondylocarpofacial syndrome	MAP3K7	NF-kappa B signaling pathway: IL1B*	NA	0.199172	0	0				Y		Y				Inflammatory response, Pyrogen	GO:0042346, GO:0030730, GO:0051092, GO:0043122, GO:0060559, GO:0050995, GO:0045429, GO:0050796, GO:2001240, GO:0034116, GO:0071407, GO:0031663, GO:0051044, GO:0042102, GO:0000187, GO:0006954, GO:0035505, GO:0070487, GO:0071310, GO:0071639, GO:0030213, GO:0051091, GO:0001934, GO:0010628, GO:0032725, GO:0010575, GO:0032757, GO:0032729, GO:0019221, GO:0035690, GO:0008285, GO:0045893
Rare immune disease	Bacterial susceptibility due to TLR signaling pathway deficiency	MYD88	NF-kappa B signaling pathway: IL1B*	NA	0.0285928	1.34721e-06	8.67855e-06				Y		Y				Inflammatory response, Pyrogen	GO:0042346, GO:0030730, GO:0051092, GO:0043122, GO:0060559, GO:0050995, GO:0045429, GO:0050796, GO:2001240, GO:0034116, GO:0071407, GO:0031663, GO:0051044, GO:0042102, GO:0000187, GO:0006954, GO:0035505, GO:0070487, GO:0071310, GO:0071639, GO:0030213, GO:0051091, GO:0001934, GO:0010628, GO:0032725, GO:0010575, GO:0032757, GO:0032729, GO:0019221, GO:0035690, GO:0008285, GO:0045893
Rare immune disease	NIK deficiency	MAP3K14	NF-kappa B signaling pathway: IL1B*	NA	0.0293982	5.98196e-07	4.04147e-06				Y		Y				Inflammatory response, Pyrogen	GO:0042346, GO:0030730, GO:0051092, GO:0043122, GO:0060559, GO:0050995, GO:0045429, GO:0050796, GO:2001240, GO:0034116, GO:0071407, GO:0031663, GO:0051044, GO:0042102, GO:0000187, GO:0006954, GO:0035505, GO:0070487, GO:0071310, GO:0071639, GO:0030213, GO:0051091, GO:0001934, GO:0010628, GO:0032725, GO:0010575, GO:0032757, GO:0032729, GO:0019221, GO:0035690, GO:0008285, GO:0045893
Rare neoplastic disease	Gliosarcoma	NFKBIA	NF-kappa B signaling pathway: IL1B*	NA	0.948395	0	0				Y		Y				Inflammatory response, Pyrogen	GO:0042346, GO:0030730, GO:0051092, GO:0043122, GO:0060559, GO:0050995, GO:0045429, GO:0050796, GO:2001240, GO:0034116, GO:0071407, GO:0031663, GO:0051044, GO:0042102, GO:0000187, GO:0006954, GO:0035505, GO:0070487, GO:0071310, GO:0071639, GO:0030213, GO:0051091, GO:0001934, GO:0010628, GO:0032725, GO:0010575, GO:0032757, GO:0032729, GO:0019221, GO:0035690, GO:0008285, GO:0045893
Rare bone disease	Frontometaphyseal dysplasia	MAP3K7	NF-kappa B signaling pathway: IL1B*	NA	0.199172	0	0				Y		Y				Inflammatory response, Pyrogen	GO:0042346, GO:0030730, GO:0051092, GO:0043122, GO:0060559, GO:0050995, GO:0045429, GO:0050796, GO:2001240, GO:0034116, GO:0071407, GO:0031663, GO:0051044, GO:0042102, GO:0000187, GO:0006954, GO:0035505, GO:0070487, GO:0071310, GO:0071639, GO:0030213, GO:0051091, GO:0001934, GO:0010628, GO:0032725, GO:0010575, GO:0032757, GO:0032729, GO:0019221, GO:0035690, GO:0008285, GO:0045893
Rare neoplastic disease	Waldenstr��m macroglobulinemia	MYD88	NF-kappa B signaling pathway: IL1B*	NA	0.0285928	1.34721e-06	8.67855e-06				Y		Y				Inflammatory response, Pyrogen	GO:0042346, GO:0030730, GO:0051092, GO:0043122, GO:0060559, GO:0050995, GO:0045429, GO:0050796, GO:2001240, GO:0034116, GO:0071407, GO:0031663, GO:0051044, GO:0042102, GO:0000187, GO:0006954, GO:0035505, GO:0070487, GO:0071310, GO:0071639, GO:0030213, GO:0051091, GO:0001934, GO:0010628, GO:0032725, GO:0010575, GO:0032757, GO:0032729, GO:0019221, GO:0035690, GO:0008285, GO:0045893
Rare gastroenterologic disease	Immune dysregulation-inflammatory bowel disease-arthritis-recurrent infections-lymphopenia syndrome	RIPK1	NF-kappa B signaling pathway: PTGS2	NA	0.0258313	1.83641e-05	0.000127171							Y			Prostaglandin biosynthesis, Prostaglandin metabolism, Lipid metabolism, Fatty acid biosynthesis, Fatty acid metabolism, Lipid biosynthesis	GO:0019371
Rare immune disease	Bacterial susceptibility due to TLR signaling pathway deficiency	MYD88	NF-kappa B signaling pathway: PTGS2	NA	0.0432631	1.4877e-14	1.1447e-13							Y			Prostaglandin biosynthesis, Prostaglandin metabolism, Lipid metabolism, Fatty acid biosynthesis, Fatty acid metabolism, Lipid biosynthesis	GO:0019371
Rare neoplastic disease	Gliosarcoma	NFKBIA	NF-kappa B signaling pathway: PTGS2	NA	0.998504	0	0							Y			Prostaglandin biosynthesis, Prostaglandin metabolism, Lipid metabolism, Fatty acid biosynthesis, Fatty acid metabolism, Lipid biosynthesis	GO:0019371
Rare developmental defect during embryogenesis	Polyvalvular heart disease syndrome	TAB2	NF-kappa B signaling pathway: PTGS2	NA	0.0103555	0.308965	1							Y			Prostaglandin biosynthesis, Prostaglandin metabolism, Lipid metabolism, Fatty acid biosynthesis, Fatty acid metabolism, Lipid biosynthesis	GO:0019371
Rare immune disease	NIK deficiency	MAP3K14	NF-kappa B signaling pathway: PTGS2	NA	0.0472903	0	0							Y			Prostaglandin biosynthesis, Prostaglandin metabolism, Lipid metabolism, Fatty acid biosynthesis, Fatty acid metabolism, Lipid biosynthesis	GO:0019371
Rare developmental defect during embryogenesis	Fetal encasement syndrome	CHUK	NF-kappa B signaling pathway: PTGS2	NA	0.738465	0	0							Y			Prostaglandin biosynthesis, Prostaglandin metabolism, Lipid metabolism, Fatty acid biosynthesis, Fatty acid metabolism, Lipid biosynthesis	GO:0019371
Rare immune disease	Severe combined immunodeficiency due to IKK2 deficiency	IKBKB	NF-kappa B signaling pathway: PTGS2	NA	0.997181	0	0							Y			Prostaglandin biosynthesis, Prostaglandin metabolism, Lipid metabolism, Fatty acid biosynthesis, Fatty acid metabolism, Lipid biosynthesis	GO:0019371
Rare hematologic disease	Persistent polyclonal B-cell lymphocytosis	CARD11	NF-kappa B signaling pathway: PTGS2	NA	0.539351	0	0							Y			Prostaglandin biosynthesis, Prostaglandin metabolism, Lipid metabolism, Fatty acid biosynthesis, Fatty acid metabolism, Lipid biosynthesis	GO:0019371
Rare immune disease	Severe combined immunodeficiency due to CARD11 deficiency	CARD11	NF-kappa B signaling pathway: PTGS2	NA	0.539351	0	0							Y			Prostaglandin biosynthesis, Prostaglandin metabolism, Lipid metabolism, Fatty acid biosynthesis, Fatty acid metabolism, Lipid biosynthesis	GO:0019371
Rare developmental defect during embryogenesis	Cardiospondylocarpofacial syndrome	MAP3K7	NF-kappa B signaling pathway: PTGS2	NA	0.29847	0	0							Y			Prostaglandin biosynthesis, Prostaglandin metabolism, Lipid metabolism, Fatty acid biosynthesis, Fatty acid metabolism, Lipid biosynthesis	GO:0019371
non_rare_in_europe	NON RARE IN EUROPE: Psoriatic arthritis	TNF	NF-kappa B signaling pathway: PTGS2	NA	0.0117363	0.182352	0.765328							Y			Prostaglandin biosynthesis, Prostaglandin metabolism, Lipid metabolism, Fatty acid biosynthesis, Fatty acid metabolism, Lipid biosynthesis	GO:0019371
Rare immune disease	X-linked hyper-IgM syndrome	CD40LG	NF-kappa B signaling pathway: PTGS2	NA	0.0452767	6.66134e-16	7.09689e-15							Y			Prostaglandin biosynthesis, Prostaglandin metabolism, Lipid metabolism, Fatty acid biosynthesis, Fatty acid metabolism, Lipid biosynthesis	GO:0019371
Rare neoplastic disease	Ependymoma	RELA	NF-kappa B signaling pathway: PTGS2	NA	0.997756	0	0							Y			Prostaglandin biosynthesis, Prostaglandin metabolism, Lipid metabolism, Fatty acid biosynthesis, Fatty acid metabolism, Lipid biosynthesis	GO:0019371
Rare developmental defect during embryogenesis	Anhidrotic ectodermal dysplasia-immunodeficiency-osteopetrosis-lymphedema syndrome	IKBKG	NF-kappa B signaling pathway: PTGS2	NA	0.740536	0	0							Y			Prostaglandin biosynthesis, Prostaglandin metabolism, Lipid metabolism, Fatty acid biosynthesis, Fatty acid metabolism, Lipid biosynthesis	GO:0019371
Rare immune disease	X-linked agammaglobulinemia	BTK	NF-kappa B signaling pathway: PTGS2	NA	0.0183523	0.00573457	0.054775							Y			Prostaglandin biosynthesis, Prostaglandin metabolism, Lipid metabolism, Fatty acid biosynthesis, Fatty acid metabolism, Lipid biosynthesis	GO:0019371
Rare systemic or rheumatologic disease	Tumor necrosis factor receptor 1 associated periodic syndrome	TNFRSF1A	NF-kappa B signaling pathway: PTGS2	NA	0.0117363	0.182352	0.814704							Y			Prostaglandin biosynthesis, Prostaglandin metabolism, Lipid metabolism, Fatty acid biosynthesis, Fatty acid metabolism, Lipid biosynthesis	GO:0019371
Rare developmental defect during embryogenesis	Hypohidrotic ectodermal dysplasia with immunodeficiency	IKBKG	NF-kappa B signaling pathway: PTGS2	NA	0.740536	0	0							Y			Prostaglandin biosynthesis, Prostaglandin metabolism, Lipid metabolism, Fatty acid biosynthesis, Fatty acid metabolism, Lipid biosynthesis	GO:0019371
Rare bone disease	Osteopetrosis-hypogammaglobulinemia syndrome	TNFRSF11A	NF-kappa B signaling pathway: PTGS2	NA	0.0160511	0.0227064	0.196552							Y			Prostaglandin biosynthesis, Prostaglandin metabolism, Lipid metabolism, Fatty acid biosynthesis, Fatty acid metabolism, Lipid biosynthesis	GO:0019371
Rare developmental defect during embryogenesis	Incontinentia pigmenti	IKBKG	NF-kappa B signaling pathway: PTGS2	NA	0.740536	0	0							Y			Prostaglandin biosynthesis, Prostaglandin metabolism, Lipid metabolism, Fatty acid biosynthesis, Fatty acid metabolism, Lipid biosynthesis	GO:0019371
Rare immune disease	Immunodeficiency due to interleukin-1 receptor-associated kinase-4 deficiency	IRAK4	NF-kappa B signaling pathway: PTGS2	NA	0.000287654	1	1							Y			Prostaglandin biosynthesis, Prostaglandin metabolism, Lipid metabolism, Fatty acid biosynthesis, Fatty acid metabolism, Lipid biosynthesis	GO:0019371
Rare bone disease	Familial expansile osteolysis	TNFRSF11A	NF-kappa B signaling pathway: PTGS2	NA	0.0160511	0.0227064	0.196552							Y			Prostaglandin biosynthesis, Prostaglandin metabolism, Lipid metabolism, Fatty acid biosynthesis, Fatty acid metabolism, Lipid biosynthesis	GO:0019371
Rare neurologic disease	Adult-onset myasthenia gravis	TNFRSF11A	NF-kappa B signaling pathway: PTGS2	NA	0.0160511	0.0227064	0.196552							Y			Prostaglandin biosynthesis, Prostaglandin metabolism, Lipid metabolism, Fatty acid biosynthesis, Fatty acid metabolism, Lipid biosynthesis	GO:0019371
Rare bone disease	Frontometaphyseal dysplasia	MAP3K7	NF-kappa B signaling pathway: PTGS2	NA	0.29847	0	0							Y			Prostaglandin biosynthesis, Prostaglandin metabolism, Lipid metabolism, Fatty acid biosynthesis, Fatty acid metabolism, Lipid biosynthesis	GO:0019371
Rare immune disease	BENTA disease	CARD11	NF-kappa B signaling pathway: PTGS2	NA	0.539351	0	0							Y			Prostaglandin biosynthesis, Prostaglandin metabolism, Lipid metabolism, Fatty acid biosynthesis, Fatty acid metabolism, Lipid biosynthesis	GO:0019371
Rare immune disease	X-linked mendelian susceptibility to mycobacterial diseases due to IKBKG deficiency	IKBKG	NF-kappa B signaling pathway: PTGS2	NA	0.740536	0	0							Y			Prostaglandin biosynthesis, Prostaglandin metabolism, Lipid metabolism, Fatty acid biosynthesis, Fatty acid metabolism, Lipid biosynthesis	GO:0019371
Rare neoplastic disease	Waldenstr��m macroglobulinemia	MYD88	NF-kappa B signaling pathway: PTGS2	NA	0.0432631	1.4877e-14	1.1447e-13							Y			Prostaglandin biosynthesis, Prostaglandin metabolism, Lipid metabolism, Fatty acid biosynthesis, Fatty acid metabolism, Lipid biosynthesis	GO:0019371
Rare endocrine disease	Short stature due to isolated growth hormone deficiency with X-linked hypogammaglobulinemia	BTK	NF-kappa B signaling pathway: PTGS2	NA	0.0183523	0.00573457	0.054775							Y			Prostaglandin biosynthesis, Prostaglandin metabolism, Lipid metabolism, Fatty acid biosynthesis, Fatty acid metabolism, Lipid biosynthesis	GO:0019371
Rare neoplastic disease	Nasopharyngeal carcinoma	NFKBIA	NF-kappa B signaling pathway: PTGS2	NA	0.998504	0	0							Y			Prostaglandin biosynthesis, Prostaglandin metabolism, Lipid metabolism, Fatty acid biosynthesis, Fatty acid metabolism, Lipid biosynthesis	GO:0019371
Rare immune disease	Hyper-IgM syndrome type 3	CD40	NF-kappa B signaling pathway: PTGS2	NA	0.0452767	6.66134e-16	6.83404e-15							Y			Prostaglandin biosynthesis, Prostaglandin metabolism, Lipid metabolism, Fatty acid biosynthesis, Fatty acid metabolism, Lipid biosynthesis	GO:0019371
non_rare_in_europe	NON RARE IN EUROPE: Paget disease of bone	TNFRSF11A	NF-kappa B signaling pathway: PTGS2	NA	0.0160511	0.0227064	0.196552							Y			Prostaglandin biosynthesis, Prostaglandin metabolism, Lipid metabolism, Fatty acid biosynthesis, Fatty acid metabolism, Lipid biosynthesis	GO:0019371
non_rare_in_europe	NON RARE IN EUROPE: Multiple sclerosis	TNFRSF1A	NF-kappa B signaling pathway: PTGS2	NA	0.0117363	0.182352	0.814704							Y			Prostaglandin biosynthesis, Prostaglandin metabolism, Lipid metabolism, Fatty acid biosynthesis, Fatty acid metabolism, Lipid biosynthesis	GO:0019371
Rare neoplastic disease	Gliosarcoma	NFKBIA	NF-kappa B signaling pathway: TNF*	NA	0.909849	0	0	Y			Y	Y	Y				activation of cysteine-type endopeptidase activity involved in apoptotic process [GO:0006919];activation of MAPK activity [GO:0000187];activation of MAPKKK activity [GO:0000185];cellular response to amino acid stimulus [GO:0071230];cellular response to nicotine [GO:0071316];cellular response to organic cyclic compound [GO:0071407];chronic inflammatory response to antigenic stimulus [GO:0002439];d…	GO:0042346, GO:0030730, GO:0045860, GO:0051092, GO:0043122, GO:0060559, GO:0050901, GO:0050995, GO:0000185, GO:0045429, GO:0050796, GO:2001240, GO:0034116, GO:0043123, GO:0043507, GO:0071407, GO:0008625, GO:0031663, GO:0051044, GO:0000187, GO:0006954, GO:0043242, GO:0045080, GO:0051222, GO:0061048, GO:2000343, GO:0006927, GO:0032800, GO:0060557, GO:0071316, GO:0043068, GO:0043243, GO:0071803, GO:…
Rare neoplastic disease	Nasopharyngeal carcinoma	NFKBIA	NF-kappa B signaling pathway: TNF*	NA	0.909849	0	0	Y			Y	Y	Y				activation of cysteine-type endopeptidase activity involved in apoptotic process [GO:0006919];activation of MAPK activity [GO:0000187];activation of MAPKKK activity [GO:0000185];cellular response to amino acid stimulus [GO:0071230];cellular response to nicotine [GO:0071316];cellular response to organic cyclic compound [GO:0071407];chronic inflammatory response to antigenic stimulus [GO:0002439];d…	GO:0042346, GO:0030730, GO:0045860, GO:0051092, GO:0043122, GO:0060559, GO:0050901, GO:0050995, GO:0000185, GO:0045429, GO:0050796, GO:2001240, GO:0034116, GO:0043123, GO:0043507, GO:0071407, GO:0008625, GO:0031663, GO:0051044, GO:0000187, GO:0006954, GO:0043242, GO:0045080, GO:0051222, GO:0061048, GO:2000343, GO:0006927, GO:0032800, GO:0060557, GO:0071316, GO:0043068, GO:0043243, GO:0071803, GO:…
Rare immune disease	BENTA disease	CARD11	NF-kappa B signaling pathway: TNF*	NA	0.331722	0	0	Y			Y	Y	Y				activation of cysteine-type endopeptidase activity involved in apoptotic process [GO:0006919];activation of MAPK activity [GO:0000187];activation of MAPKKK activity [GO:0000185];cellular response to amino acid stimulus [GO:0071230];cellular response to nicotine [GO:0071316];cellular response to organic cyclic compound [GO:0071407];chronic inflammatory response to antigenic stimulus [GO:0002439];d…	GO:0042346, GO:0030730, GO:0045860, GO:0051092, GO:0043122, GO:0060559, GO:0050901, GO:0050995, GO:0000185, GO:0045429, GO:0050796, GO:2001240, GO:0034116, GO:0043123, GO:0043507, GO:0071407, GO:0008625, GO:0031663, GO:0051044, GO:0000187, GO:0006954, GO:0043242, GO:0045080, GO:0051222, GO:0061048, GO:2000343, GO:0006927, GO:0032800, GO:0060557, GO:0071316, GO:0043068, GO:0043243, GO:0071803, GO:…
Rare endocrine disease	Short stature due to isolated growth hormone deficiency with X-linked hypogammaglobulinemia	BTK	NF-kappa B signaling pathway: TNF*	NA	0.0177195	0.00852755	0.0715798	Y			Y	Y	Y				activation of cysteine-type endopeptidase activity involved in apoptotic process [GO:0006919];activation of MAPK activity [GO:0000187];activation of MAPKKK activity [GO:0000185];cellular response to amino acid stimulus [GO:0071230];cellular response to nicotine [GO:0071316];cellular response to organic cyclic compound [GO:0071407];chronic inflammatory response to antigenic stimulus [GO:0002439];d…	GO:0042346, GO:0030730, GO:0045860, GO:0051092, GO:0043122, GO:0060559, GO:0050901, GO:0050995, GO:0000185, GO:0045429, GO:0050796, GO:2001240, GO:0034116, GO:0043123, GO:0043507, GO:0071407, GO:0008625, GO:0031663, GO:0051044, GO:0000187, GO:0006954, GO:0043242, GO:0045080, GO:0051222, GO:0061048, GO:2000343, GO:0006927, GO:0032800, GO:0060557, GO:0071316, GO:0043068, GO:0043243, GO:0071803, GO:…
Rare immune disease	Immunodeficiency due to interleukin-1 receptor-associated kinase-4 deficiency	IRAK4	NF-kappa B signaling pathway: TNF*	NA	0.0177195	0.00852755	0.0761978	Y			Y	Y	Y				activation of cysteine-type endopeptidase activity involved in apoptotic process [GO:0006919];activation of MAPK activity [GO:0000187];activation of MAPKKK activity [GO:0000185];cellular response to amino acid stimulus [GO:0071230];cellular response to nicotine [GO:0071316];cellular response to organic cyclic compound [GO:0071407];chronic inflammatory response to antigenic stimulus [GO:0002439];d…	GO:0042346, GO:0030730, GO:0045860, GO:0051092, GO:0043122, GO:0060559, GO:0050901, GO:0050995, GO:0000185, GO:0045429, GO:0050796, GO:2001240, GO:0034116, GO:0043123, GO:0043507, GO:0071407, GO:0008625, GO:0031663, GO:0051044, GO:0000187, GO:0006954, GO:0043242, GO:0045080, GO:0051222, GO:0061048, GO:2000343, GO:0006927, GO:0032800, GO:0060557, GO:0071316, GO:0043068, GO:0043243, GO:0071803, GO:…
Rare developmental defect during embryogenesis	Polyvalvular heart disease syndrome	TAB2	NF-kappa B signaling pathway: TNF*	NA	0.0177195	0.00852755	0.0814528	Y			Y	Y	Y				activation of cysteine-type endopeptidase activity involved in apoptotic process [GO:0006919];activation of MAPK activity [GO:0000187];activation of MAPKKK activity [GO:0000185];cellular response to amino acid stimulus [GO:0071230];cellular response to nicotine [GO:0071316];cellular response to organic cyclic compound [GO:0071407];chronic inflammatory response to antigenic stimulus [GO:0002439];d…	GO:0042346, GO:0030730, GO:0045860, GO:0051092, GO:0043122, GO:0060559, GO:0050901, GO:0050995, GO:0000185, GO:0045429, GO:0050796, GO:2001240, GO:0034116, GO:0043123, GO:0043507, GO:0071407, GO:0008625, GO:0031663, GO:0051044, GO:0000187, GO:0006954, GO:0043242, GO:0045080, GO:0051222, GO:0061048, GO:2000343, GO:0006927, GO:0032800, GO:0060557, GO:0071316, GO:0043068, GO:0043243, GO:0071803, GO:…
Rare developmental defect during embryogenesis	Incontinentia pigmenti	IKBKG	NF-kappa B signaling pathway: TNF*	NA	0.508169	0	0	Y			Y	Y	Y				activation of cysteine-type endopeptidase activity involved in apoptotic process [GO:0006919];activation of MAPK activity [GO:0000187];activation of MAPKKK activity [GO:0000185];cellular response to amino acid stimulus [GO:0071230];cellular response to nicotine [GO:0071316];cellular response to organic cyclic compound [GO:0071407];chronic inflammatory response to antigenic stimulus [GO:0002439];d…	GO:0042346, GO:0030730, GO:0045860, GO:0051092, GO:0043122, GO:0060559, GO:0050901, GO:0050995, GO:0000185, GO:0045429, GO:0050796, GO:2001240, GO:0034116, GO:0043123, GO:0043507, GO:0071407, GO:0008625, GO:0031663, GO:0051044, GO:0000187, GO:0006954, GO:0043242, GO:0045080, GO:0051222, GO:0061048, GO:2000343, GO:0006927, GO:0032800, GO:0060557, GO:0071316, GO:0043068, GO:0043243, GO:0071803, GO:…
non_rare_in_europe	NON RARE IN EUROPE: Multiple sclerosis	TNFRSF1A	NF-kappa B signaling pathway: TNF*	NA	0.0177195	0.00852755	0.0694745	Y			Y	Y	Y				activation of cysteine-type endopeptidase activity involved in apoptotic process [GO:0006919];activation of MAPK activity [GO:0000187];activation of MAPKKK activity [GO:0000185];cellular response to amino acid stimulus [GO:0071230];cellular response to nicotine [GO:0071316];cellular response to organic cyclic compound [GO:0071407];chronic inflammatory response to antigenic stimulus [GO:0002439];d…	GO:0042346, GO:0030730, GO:0045860, GO:0051092, GO:0043122, GO:0060559, GO:0050901, GO:0050995, GO:0000185, GO:0045429, GO:0050796, GO:2001240, GO:0034116, GO:0043123, GO:0043507, GO:0071407, GO:0008625, GO:0031663, GO:0051044, GO:0000187, GO:0006954, GO:0043242, GO:0045080, GO:0051222, GO:0061048, GO:2000343, GO:0006927, GO:0032800, GO:0060557, GO:0071316, GO:0043068, GO:0043243, GO:0071803, GO:…
Rare developmental defect during embryogenesis	Cardiospondylocarpofacial syndrome	MAP3K7	NF-kappa B signaling pathway: TNF*	NA	0.175526	0	0	Y			Y	Y	Y				activation of cysteine-type endopeptidase activity involved in apoptotic process [GO:0006919];activation of MAPK activity [GO:0000187];activation of MAPKKK activity [GO:0000185];cellular response to amino acid stimulus [GO:0071230];cellular response to nicotine [GO:0071316];cellular response to organic cyclic compound [GO:0071407];chronic inflammatory response to antigenic stimulus [GO:0002439];d…	GO:0042346, GO:0030730, GO:0045860, GO:0051092, GO:0043122, GO:0060559, GO:0050901, GO:0050995, GO:0000185, GO:0045429, GO:0050796, GO:2001240, GO:0034116, GO:0043123, GO:0043507, GO:0071407, GO:0008625, GO:0031663, GO:0051044, GO:0000187, GO:0006954, GO:0043242, GO:0045080, GO:0051222, GO:0061048, GO:2000343, GO:0006927, GO:0032800, GO:0060557, GO:0071316, GO:0043068, GO:0043243, GO:0071803, GO:…
Rare immune disease	X-linked mendelian susceptibility to mycobacterial diseases due to IKBKG deficiency	IKBKG	NF-kappa B signaling pathway: TNF*	NA	0.508169	0	0	Y			Y	Y	Y				activation of cysteine-type endopeptidase activity involved in apoptotic process [GO:0006919];activation of MAPK activity [GO:0000187];activation of MAPKKK activity [GO:0000185];cellular response to amino acid stimulus [GO:0071230];cellular response to nicotine [GO:0071316];cellular response to organic cyclic compound [GO:0071407];chronic inflammatory response to antigenic stimulus [GO:0002439];d…	GO:0042346, GO:0030730, GO:0045860, GO:0051092, GO:0043122, GO:0060559, GO:0050901, GO:0050995, GO:0000185, GO:0045429, GO:0050796, GO:2001240, GO:0034116, GO:0043123, GO:0043507, GO:0071407, GO:0008625, GO:0031663, GO:0051044, GO:0000187, GO:0006954, GO:0043242, GO:0045080, GO:0051222, GO:0061048, GO:2000343, GO:0006927, GO:0032800, GO:0060557, GO:0071316, GO:0043068, GO:0043243, GO:0071803, GO:…
Rare developmental defect during embryogenesis	Fetal encasement syndrome	CHUK	NF-kappa B signaling pathway: TNF*	NA	0.506213	0	0	Y			Y	Y	Y				activation of cysteine-type endopeptidase activity involved in apoptotic process [GO:0006919];activation of MAPK activity [GO:0000187];activation of MAPKKK activity [GO:0000185];cellular response to amino acid stimulus [GO:0071230];cellular response to nicotine [GO:0071316];cellular response to organic cyclic compound [GO:0071407];chronic inflammatory response to antigenic stimulus [GO:0002439];d…	GO:0042346, GO:0030730, GO:0045860, GO:0051092, GO:0043122, GO:0060559, GO:0050901, GO:0050995, GO:0000185, GO:0045429, GO:0050796, GO:2001240, GO:0034116, GO:0043123, GO:0043507, GO:0071407, GO:0008625, GO:0031663, GO:0051044, GO:0000187, GO:0006954, GO:0043242, GO:0045080, GO:0051222, GO:0061048, GO:2000343, GO:0006927, GO:0032800, GO:0060557, GO:0071316, GO:0043068, GO:0043243, GO:0071803, GO:…
Rare developmental defect during embryogenesis	Hypohidrotic ectodermal dysplasia with immunodeficiency	IKBKG	NF-kappa B signaling pathway: TNF*	NA	0.508169	0	0	Y			Y	Y	Y				activation of cysteine-type endopeptidase activity involved in apoptotic process [GO:0006919];activation of MAPK activity [GO:0000187];activation of MAPKKK activity [GO:0000185];cellular response to amino acid stimulus [GO:0071230];cellular response to nicotine [GO:0071316];cellular response to organic cyclic compound [GO:0071407];chronic inflammatory response to antigenic stimulus [GO:0002439];d…	GO:0042346, GO:0030730, GO:0045860, GO:0051092, GO:0043122, GO:0060559, GO:0050901, GO:0050995, GO:0000185, GO:0045429, GO:0050796, GO:2001240, GO:0034116, GO:0043123, GO:0043507, GO:0071407, GO:0008625, GO:0031663, GO:0051044, GO:0000187, GO:0006954, GO:0043242, GO:0045080, GO:0051222, GO:0061048, GO:2000343, GO:0006927, GO:0032800, GO:0060557, GO:0071316, GO:0043068, GO:0043243, GO:0071803, GO:…
Rare neoplastic disease	Ependymoma	RELA	NF-kappa B signaling pathway: TNF*	NA	0.903866	0	0	Y			Y	Y	Y				activation of cysteine-type endopeptidase activity involved in apoptotic process [GO:0006919];activation of MAPK activity [GO:0000187];activation of MAPKKK activity [GO:0000185];cellular response to amino acid stimulus [GO:0071230];cellular response to nicotine [GO:0071316];cellular response to organic cyclic compound [GO:0071407];chronic inflammatory response to antigenic stimulus [GO:0002439];d…	GO:0042346, GO:0030730, GO:0045860, GO:0051092, GO:0043122, GO:0060559, GO:0050901, GO:0050995, GO:0000185, GO:0045429, GO:0050796, GO:2001240, GO:0034116, GO:0043123, GO:0043507, GO:0071407, GO:0008625, GO:0031663, GO:0051044, GO:0000187, GO:0006954, GO:0043242, GO:0045080, GO:0051222, GO:0061048, GO:2000343, GO:0006927, GO:0032800, GO:0060557, GO:0071316, GO:0043068, GO:0043243, GO:0071803, GO:…
Rare developmental defect during embryogenesis	Anhidrotic ectodermal dysplasia-immunodeficiency-osteopetrosis-lymphedema syndrome	IKBKG	NF-kappa B signaling pathway: TNF*	NA	0.508169	0	0	Y			Y	Y	Y				activation of cysteine-type endopeptidase activity involved in apoptotic process [GO:0006919];activation of MAPK activity [GO:0000187];activation of MAPKKK activity [GO:0000185];cellular response to amino acid stimulus [GO:0071230];cellular response to nicotine [GO:0071316];cellular response to organic cyclic compound [GO:0071407];chronic inflammatory response to antigenic stimulus [GO:0002439];d…	GO:0042346, GO:0030730, GO:0045860, GO:0051092, GO:0043122, GO:0060559, GO:0050901, GO:0050995, GO:0000185, GO:0045429, GO:0050796, GO:2001240, GO:0034116, GO:0043123, GO:0043507, GO:0071407, GO:0008625, GO:0031663, GO:0051044, GO:0000187, GO:0006954, GO:0043242, GO:0045080, GO:0051222, GO:0061048, GO:2000343, GO:0006927, GO:0032800, GO:0060557, GO:0071316, GO:0043068, GO:0043243, GO:0071803, GO:…
Rare systemic or rheumatologic disease	Tumor necrosis factor receptor 1 associated periodic syndrome	TNFRSF1A	NF-kappa B signaling pathway: TNF*	NA	0.0177195	0.00852755	0.0694745	Y			Y	Y	Y				activation of cysteine-type endopeptidase activity involved in apoptotic process [GO:0006919];activation of MAPK activity [GO:0000187];activation of MAPKKK activity [GO:0000185];cellular response to amino acid stimulus [GO:0071230];cellular response to nicotine [GO:0071316];cellular response to organic cyclic compound [GO:0071407];chronic inflammatory response to antigenic stimulus [GO:0002439];d…	GO:0042346, GO:0030730, GO:0045860, GO:0051092, GO:0043122, GO:0060559, GO:0050901, GO:0050995, GO:0000185, GO:0045429, GO:0050796, GO:2001240, GO:0034116, GO:0043123, GO:0043507, GO:0071407, GO:0008625, GO:0031663, GO:0051044, GO:0000187, GO:0006954, GO:0043242, GO:0045080, GO:0051222, GO:0061048, GO:2000343, GO:0006927, GO:0032800, GO:0060557, GO:0071316, GO:0043068, GO:0043243, GO:0071803, GO:…
Rare neoplastic disease	Waldenstr��m macroglobulinemia	MYD88	NF-kappa B signaling pathway: TNF*	NA	0.025141	3.38542e-05	0.000195367	Y			Y	Y	Y				activation of cysteine-type endopeptidase activity involved in apoptotic process [GO:0006919];activation of MAPK activity [GO:0000187];activation of MAPKKK activity [GO:0000185];cellular response to amino acid stimulus [GO:0071230];cellular response to nicotine [GO:0071316];cellular response to organic cyclic compound [GO:0071407];chronic inflammatory response to antigenic stimulus [GO:0002439];d…	GO:0042346, GO:0030730, GO:0045860, GO:0051092, GO:0043122, GO:0060559, GO:0050901, GO:0050995, GO:0000185, GO:0045429, GO:0050796, GO:2001240, GO:0034116, GO:0043123, GO:0043507, GO:0071407, GO:0008625, GO:0031663, GO:0051044, GO:0000187, GO:0006954, GO:0043242, GO:0045080, GO:0051222, GO:0061048, GO:2000343, GO:0006927, GO:0032800, GO:0060557, GO:0071316, GO:0043068, GO:0043243, GO:0071803, GO:…
Rare immune disease	Severe combined immunodeficiency due to CARD11 deficiency	CARD11	NF-kappa B signaling pathway: TNF*	NA	0.331722	0	0	Y			Y	Y	Y				activation of cysteine-type endopeptidase activity involved in apoptotic process [GO:0006919];activation of MAPK activity [GO:0000187];activation of MAPKKK activity [GO:0000185];cellular response to amino acid stimulus [GO:0071230];cellular response to nicotine [GO:0071316];cellular response to organic cyclic compound [GO:0071407];chronic inflammatory response to antigenic stimulus [GO:0002439];d…	GO:0042346, GO:0030730, GO:0045860, GO:0051092, GO:0043122, GO:0060559, GO:0050901, GO:0050995, GO:0000185, GO:0045429, GO:0050796, GO:2001240, GO:0034116, GO:0043123, GO:0043507, GO:0071407, GO:0008625, GO:0031663, GO:0051044, GO:0000187, GO:0006954, GO:0043242, GO:0045080, GO:0051222, GO:0061048, GO:2000343, GO:0006927, GO:0032800, GO:0060557, GO:0071316, GO:0043068, GO:0043243, GO:0071803, GO:…
Rare immune disease	Bacterial susceptibility due to TLR signaling pathway deficiency	MYD88	NF-kappa B signaling pathway: TNF*	NA	0.025141	3.38542e-05	0.000195367	Y			Y	Y	Y				activation of cysteine-type endopeptidase activity involved in apoptotic process [GO:0006919];activation of MAPK activity [GO:0000187];activation of MAPKKK activity [GO:0000185];cellular response to amino acid stimulus [GO:0071230];cellular response to nicotine [GO:0071316];cellular response to organic cyclic compound [GO:0071407];chronic inflammatory response to antigenic stimulus [GO:0002439];d…	GO:0042346, GO:0030730, GO:0045860, GO:0051092, GO:0043122, GO:0060559, GO:0050901, GO:0050995, GO:0000185, GO:0045429, GO:0050796, GO:2001240, GO:0034116, GO:0043123, GO:0043507, GO:0071407, GO:0008625, GO:0031663, GO:0051044, GO:0000187, GO:0006954, GO:0043242, GO:0045080, GO:0051222, GO:0061048, GO:2000343, GO:0006927, GO:0032800, GO:0060557, GO:0071316, GO:0043068, GO:0043243, GO:0071803, GO:…
Rare hematologic disease	Persistent polyclonal B-cell lymphocytosis	CARD11	NF-kappa B signaling pathway: TNF*	NA	0.331722	0	0	Y			Y	Y	Y				activation of cysteine-type endopeptidase activity involved in apoptotic process [GO:0006919];activation of MAPK activity [GO:0000187];activation of MAPKKK activity [GO:0000185];cellular response to amino acid stimulus [GO:0071230];cellular response to nicotine [GO:0071316];cellular response to organic cyclic compound [GO:0071407];chronic inflammatory response to antigenic stimulus [GO:0002439];d…	GO:0042346, GO:0030730, GO:0045860, GO:0051092, GO:0043122, GO:0060559, GO:0050901, GO:0050995, GO:0000185, GO:0045429, GO:0050796, GO:2001240, GO:0034116, GO:0043123, GO:0043507, GO:0071407, GO:0008625, GO:0031663, GO:0051044, GO:0000187, GO:0006954, GO:0043242, GO:0045080, GO:0051222, GO:0061048, GO:2000343, GO:0006927, GO:0032800, GO:0060557, GO:0071316, GO:0043068, GO:0043243, GO:0071803, GO:…
non_rare_in_europe	NON RARE IN EUROPE: Paget disease of bone	TNFRSF11A	NF-kappa B signaling pathway: TNF*	NA	0.0177195	0.00852755	0.0761978	Y			Y	Y	Y				activation of cysteine-type endopeptidase activity involved in apoptotic process [GO:0006919];activation of MAPK activity [GO:0000187];activation of MAPKKK activity [GO:0000185];cellular response to amino acid stimulus [GO:0071230];cellular response to nicotine [GO:0071316];cellular response to organic cyclic compound [GO:0071407];chronic inflammatory response to antigenic stimulus [GO:0002439];d…	GO:0042346, GO:0030730, GO:0045860, GO:0051092, GO:0043122, GO:0060559, GO:0050901, GO:0050995, GO:0000185, GO:0045429, GO:0050796, GO:2001240, GO:0034116, GO:0043123, GO:0043507, GO:0071407, GO:0008625, GO:0031663, GO:0051044, GO:0000187, GO:0006954, GO:0043242, GO:0045080, GO:0051222, GO:0061048, GO:2000343, GO:0006927, GO:0032800, GO:0060557, GO:0071316, GO:0043068, GO:0043243, GO:0071803, GO:…
Rare immune disease	NIK deficiency	MAP3K14	NF-kappa B signaling pathway: TNF*	NA	0.0277874	2.96643e-06	1.95643e-05	Y			Y	Y	Y				activation of cysteine-type endopeptidase activity involved in apoptotic process [GO:0006919];activation of MAPK activity [GO:0000187];activation of MAPKKK activity [GO:0000185];cellular response to amino acid stimulus [GO:0071230];cellular response to nicotine [GO:0071316];cellular response to organic cyclic compound [GO:0071407];chronic inflammatory response to antigenic stimulus [GO:0002439];d…	GO:0042346, GO:0030730, GO:0045860, GO:0051092, GO:0043122, GO:0060559, GO:0050901, GO:0050995, GO:0000185, GO:0045429, GO:0050796, GO:2001240, GO:0034116, GO:0043123, GO:0043507, GO:0071407, GO:0008625, GO:0031663, GO:0051044, GO:0000187, GO:0006954, GO:0043242, GO:0045080, GO:0051222, GO:0061048, GO:2000343, GO:0006927, GO:0032800, GO:0060557, GO:0071316, GO:0043068, GO:0043243, GO:0071803, GO:…
Rare immune disease	X-linked agammaglobulinemia	BTK	NF-kappa B signaling pathway: TNF*	NA	0.0177195	0.00852755	0.0715798	Y			Y	Y	Y				activation of cysteine-type endopeptidase activity involved in apoptotic process [GO:0006919];activation of MAPK activity [GO:0000187];activation of MAPKKK activity [GO:0000185];cellular response to amino acid stimulus [GO:0071230];cellular response to nicotine [GO:0071316];cellular response to organic cyclic compound [GO:0071407];chronic inflammatory response to antigenic stimulus [GO:0002439];d…	GO:0042346, GO:0030730, GO:0045860, GO:0051092, GO:0043122, GO:0060559, GO:0050901, GO:0050995, GO:0000185, GO:0045429, GO:0050796, GO:2001240, GO:0034116, GO:0043123, GO:0043507, GO:0071407, GO:0008625, GO:0031663, GO:0051044, GO:0000187, GO:0006954, GO:0043242, GO:0045080, GO:0051222, GO:0061048, GO:2000343, GO:0006927, GO:0032800, GO:0060557, GO:0071316, GO:0043068, GO:0043243, GO:0071803, GO:…
non_rare_in_europe	NON RARE IN EUROPE: Psoriatic arthritis	TNF	NF-kappa B signaling pathway: TNF*	NA	0.91031	0	0	Y			Y	Y	Y				activation of cysteine-type endopeptidase activity involved in apoptotic process [GO:0006919];activation of MAPK activity [GO:0000187];activation of MAPKKK activity [GO:0000185];cellular response to amino acid stimulus [GO:0071230];cellular response to nicotine [GO:0071316];cellular response to organic cyclic compound [GO:0071407];chronic inflammatory response to antigenic stimulus [GO:0002439];d…	GO:0042346, GO:0030730, GO:0045860, GO:0051092, GO:0043122, GO:0060559, GO:0050901, GO:0050995, GO:0000185, GO:0045429, GO:0050796, GO:2001240, GO:0034116, GO:0043123, GO:0043507, GO:0071407, GO:0008625, GO:0031663, GO:0051044, GO:0000187, GO:0006954, GO:0043242, GO:0045080, GO:0051222, GO:0061048, GO:2000343, GO:0006927, GO:0032800, GO:0060557, GO:0071316, GO:0043068, GO:0043243, GO:0071803, GO:…
Rare bone disease	Frontometaphyseal dysplasia	MAP3K7	NF-kappa B signaling pathway: TNF*	NA	0.175526	0	0	Y			Y	Y	Y				activation of cysteine-type endopeptidase activity involved in apoptotic process [GO:0006919];activation of MAPK activity [GO:0000187];activation of MAPKKK activity [GO:0000185];cellular response to amino acid stimulus [GO:0071230];cellular response to nicotine [GO:0071316];cellular response to organic cyclic compound [GO:0071407];chronic inflammatory response to antigenic stimulus [GO:0002439];d…	GO:0042346, GO:0030730, GO:0045860, GO:0051092, GO:0043122, GO:0060559, GO:0050901, GO:0050995, GO:0000185, GO:0045429, GO:0050796, GO:2001240, GO:0034116, GO:0043123, GO:0043507, GO:0071407, GO:0008625, GO:0031663, GO:0051044, GO:0000187, GO:0006954, GO:0043242, GO:0045080, GO:0051222, GO:0061048, GO:2000343, GO:0006927, GO:0032800, GO:0060557, GO:0071316, GO:0043068, GO:0043243, GO:0071803, GO:…
Rare bone disease	Familial expansile osteolysis	TNFRSF11A	NF-kappa B signaling pathway: TNF*	NA	0.0177195	0.00852755	0.0761978	Y			Y	Y	Y				activation of cysteine-type endopeptidase activity involved in apoptotic process [GO:0006919];activation of MAPK activity [GO:0000187];activation of MAPKKK activity [GO:0000185];cellular response to amino acid stimulus [GO:0071230];cellular response to nicotine [GO:0071316];cellular response to organic cyclic compound [GO:0071407];chronic inflammatory response to antigenic stimulus [GO:0002439];d…	GO:0042346, GO:0030730, GO:0045860, GO:0051092, GO:0043122, GO:0060559, GO:0050901, GO:0050995, GO:0000185, GO:0045429, GO:0050796, GO:2001240, GO:0034116, GO:0043123, GO:0043507, GO:0071407, GO:0008625, GO:0031663, GO:0051044, GO:0000187, GO:0006954, GO:0043242, GO:0045080, GO:0051222, GO:0061048, GO:2000343, GO:0006927, GO:0032800, GO:0060557, GO:0071316, GO:0043068, GO:0043243, GO:0071803, GO:…
Rare bone disease	Osteopetrosis-hypogammaglobulinemia syndrome	TNFRSF11A	NF-kappa B signaling pathway: TNF*	NA	0.0177195	0.00852755	0.0761978	Y			Y	Y	Y				activation of cysteine-type endopeptidase activity involved in apoptotic process [GO:0006919];activation of MAPK activity [GO:0000187];activation of MAPKKK activity [GO:0000185];cellular response to amino acid stimulus [GO:0071230];cellular response to nicotine [GO:0071316];cellular response to organic cyclic compound [GO:0071407];chronic inflammatory response to antigenic stimulus [GO:0002439];d…	GO:0042346, GO:0030730, GO:0045860, GO:0051092, GO:0043122, GO:0060559, GO:0050901, GO:0050995, GO:0000185, GO:0045429, GO:0050796, GO:2001240, GO:0034116, GO:0043123, GO:0043507, GO:0071407, GO:0008625, GO:0031663, GO:0051044, GO:0000187, GO:0006954, GO:0043242, GO:0045080, GO:0051222, GO:0061048, GO:2000343, GO:0006927, GO:0032800, GO:0060557, GO:0071316, GO:0043068, GO:0043243, GO:0071803, GO:…
Rare immune disease	X-linked hyper-IgM syndrome	CD40LG	NF-kappa B signaling pathway: TNF*	NA	0.0263491	1.14819e-05	9.93902e-05	Y			Y	Y	Y				activation of cysteine-type endopeptidase activity involved in apoptotic process [GO:0006919];activation of MAPK activity [GO:0000187];activation of MAPKKK activity [GO:0000185];cellular response to amino acid stimulus [GO:0071230];cellular response to nicotine [GO:0071316];cellular response to organic cyclic compound [GO:0071407];chronic inflammatory response to antigenic stimulus [GO:0002439];d…	GO:0042346, GO:0030730, GO:0045860, GO:0051092, GO:0043122, GO:0060559, GO:0050901, GO:0050995, GO:0000185, GO:0045429, GO:0050796, GO:2001240, GO:0034116, GO:0043123, GO:0043507, GO:0071407, GO:0008625, GO:0031663, GO:0051044, GO:0000187, GO:0006954, GO:0043242, GO:0045080, GO:0051222, GO:0061048, GO:2000343, GO:0006927, GO:0032800, GO:0060557, GO:0071316, GO:0043068, GO:0043243, GO:0071803, GO:…
Rare immune disease	Hyper-IgM syndrome type 3	CD40	NF-kappa B signaling pathway: TNF*	NA	0.0263491	1.14819e-05	9.63783e-05	Y			Y	Y	Y				activation of cysteine-type endopeptidase activity involved in apoptotic process [GO:0006919];activation of MAPK activity [GO:0000187];activation of MAPKKK activity [GO:0000185];cellular response to amino acid stimulus [GO:0071230];cellular response to nicotine [GO:0071316];cellular response to organic cyclic compound [GO:0071407];chronic inflammatory response to antigenic stimulus [GO:0002439];d…	GO:0042346, GO:0030730, GO:0045860, GO:0051092, GO:0043122, GO:0060559, GO:0050901, GO:0050995, GO:0000185, GO:0045429, GO:0050796, GO:2001240, GO:0034116, GO:0043123, GO:0043507, GO:0071407, GO:0008625, GO:0031663, GO:0051044, GO:0000187, GO:0006954, GO:0043242, GO:0045080, GO:0051222, GO:0061048, GO:2000343, GO:0006927, GO:0032800, GO:0060557, GO:0071316, GO:0043068, GO:0043243, GO:0071803, GO:…
Rare gastroenterologic disease	Immune dysregulation-inflammatory bowel disease-arthritis-recurrent infections-lymphopenia syndrome	RIPK1	NF-kappa B signaling pathway: TNF*	NA	0.0177195	0.00852755	0.0513507	Y			Y	Y	Y				activation of cysteine-type endopeptidase activity involved in apoptotic process [GO:0006919];activation of MAPK activity [GO:0000187];activation of MAPKKK activity [GO:0000185];cellular response to amino acid stimulus [GO:0071230];cellular response to nicotine [GO:0071316];cellular response to organic cyclic compound [GO:0071407];chronic inflammatory response to antigenic stimulus [GO:0002439];d…	GO:0042346, GO:0030730, GO:0045860, GO:0051092, GO:0043122, GO:0060559, GO:0050901, GO:0050995, GO:0000185, GO:0045429, GO:0050796, GO:2001240, GO:0034116, GO:0043123, GO:0043507, GO:0071407, GO:0008625, GO:0031663, GO:0051044, GO:0000187, GO:0006954, GO:0043242, GO:0045080, GO:0051222, GO:0061048, GO:2000343, GO:0006927, GO:0032800, GO:0060557, GO:0071316, GO:0043068, GO:0043243, GO:0071803, GO:…
Rare neurologic disease	Adult-onset myasthenia gravis	TNFRSF11A	NF-kappa B signaling pathway: TNF*	NA	0.0177195	0.00852755	0.0761978	Y			Y	Y	Y				activation of cysteine-type endopeptidase activity involved in apoptotic process [GO:0006919];activation of MAPK activity [GO:0000187];activation of MAPKKK activity [GO:0000185];cellular response to amino acid stimulus [GO:0071230];cellular response to nicotine [GO:0071316];cellular response to organic cyclic compound [GO:0071407];chronic inflammatory response to antigenic stimulus [GO:0002439];d…	GO:0042346, GO:0030730, GO:0045860, GO:0051092, GO:0043122, GO:0060559, GO:0050901, GO:0050995, GO:0000185, GO:0045429, GO:0050796, GO:2001240, GO:0034116, GO:0043123, GO:0043507, GO:0071407, GO:0008625, GO:0031663, GO:0051044, GO:0000187, GO:0006954, GO:0043242, GO:0045080, GO:0051222, GO:0061048, GO:2000343, GO:0006927, GO:0032800, GO:0060557, GO:0071316, GO:0043068, GO:0043243, GO:0071803, GO:…
Rare immune disease	Severe combined immunodeficiency due to IKK2 deficiency	IKBKB	NF-kappa B signaling pathway: TNF*	NA	0.890864	0	0	Y			Y	Y	Y				activation of cysteine-type endopeptidase activity involved in apoptotic process [GO:0006919];activation of MAPK activity [GO:0000187];activation of MAPKKK activity [GO:0000185];cellular response to amino acid stimulus [GO:0071230];cellular response to nicotine [GO:0071316];cellular response to organic cyclic compound [GO:0071407];chronic inflammatory response to antigenic stimulus [GO:0002439];d…	GO:0042346, GO:0030730, GO:0045860, GO:0051092, GO:0043122, GO:0060559, GO:0050901, GO:0050995, GO:0000185, GO:0045429, GO:0050796, GO:2001240, GO:0034116, GO:0043123, GO:0043507, GO:0071407, GO:0008625, GO:0031663, GO:0051044, GO:0000187, GO:0006954, GO:0043242, GO:0045080, GO:0051222, GO:0061048, GO:2000343, GO:0006927, GO:0032800, GO:0060557, GO:0071316, GO:0043068, GO:0043243, GO:0071803, GO:…
Rare bone disease	Familial expansile osteolysis	TNFRSF11A	NF-kappa B signaling pathway: CCL4L1	-0.0267813	0.0206535	0.00120476	0.0128353				Y		Y				Inflammatory response, Chemotaxis	GO:0009636, GO:2000503, GO:0043922, GO:0051928
Rare gastroenterologic disease	Immune dysregulation-inflammatory bowel disease-arthritis-recurrent infections-lymphopenia syndrome	RIPK1	NF-kappa B signaling pathway: CCL4L1	-0.0451038	0.0368772	1.08404e-10	9.68642e-10				Y		Y				Inflammatory response, Chemotaxis	GO:0009636, GO:2000503, GO:0043922, GO:0051928
Rare developmental defect during embryogenesis	Anhidrotic ectodermal dysplasia-immunodeficiency-osteopetrosis-lymphedema syndrome	IKBKG	NF-kappa B signaling pathway: CCL4L1	-2.23206	0.844897	0	0				Y		Y				Inflammatory response, Chemotaxis	GO:0009636, GO:2000503, GO:0043922, GO:0051928
Rare developmental defect during embryogenesis	Fetal encasement syndrome	CHUK	NF-kappa B signaling pathway: CCL4L1	-2.21567	0.843401	0	0				Y		Y				Inflammatory response, Chemotaxis	GO:0009636, GO:2000503, GO:0043922, GO:0051928
Rare neoplastic disease	Gliosarcoma	NFKBIA	NF-kappa B signaling pathway: CCL4L1	-6.64397	1	0	0				Y		Y				Inflammatory response, Chemotaxis	GO:0009636, GO:2000503, GO:0043922, GO:0051928
Rare developmental defect during embryogenesis	Incontinentia pigmenti	IKBKG	NF-kappa B signaling pathway: CCL4L1	-2.23206	0.844897	0	0				Y		Y				Inflammatory response, Chemotaxis	GO:0009636, GO:2000503, GO:0043922, GO:0051928
Rare immune disease	X-linked hyper-IgM syndrome	CD40LG	NF-kappa B signaling pathway: CCL4L1	-0.0755165	0.068174	0	0				Y		Y				Inflammatory response, Chemotaxis	GO:0009636, GO:2000503, GO:0043922, GO:0051928
Rare neoplastic disease	Ependymoma	RELA	NF-kappa B signaling pathway: CCL4L1	-6.48838	1	0	0				Y		Y				Inflammatory response, Chemotaxis	GO:0009636, GO:2000503, GO:0043922, GO:0051928
Rare immune disease	Immunodeficiency due to interleukin-1 receptor-associated kinase-4 deficiency	IRAK4	NF-kappa B signaling pathway: CCL4L1	-0.000188358	0.000517777	1	1				Y		Y				Inflammatory response, Chemotaxis	GO:0009636, GO:2000503, GO:0043922, GO:0051928
Rare immune disease	X-linked mendelian susceptibility to mycobacterial diseases due to IKBKG deficiency	IKBKG	NF-kappa B signaling pathway: CCL4L1	-2.23206	0.844897	0	0				Y		Y				Inflammatory response, Chemotaxis	GO:0009636, GO:2000503, GO:0043922, GO:0051928
Rare endocrine disease	Short stature due to isolated growth hormone deficiency with X-linked hypogammaglobulinemia	BTK	NF-kappa B signaling pathway: CCL4L1	-0.0330806	0.0250834	3.55979e-05	0.000493031				Y		Y				Inflammatory response, Chemotaxis	GO:0009636, GO:2000503, GO:0043922, GO:0051928
Rare immune disease	NIK deficiency	MAP3K14	NF-kappa B signaling pathway: CCL4L1	-0.0862671	0.0677137	0	0				Y		Y				Inflammatory response, Chemotaxis	GO:0009636, GO:2000503, GO:0043922, GO:0051928
Rare neoplastic disease	Nasopharyngeal carcinoma	NFKBIA	NF-kappa B signaling pathway: CCL4L1	-6.64397	1	0	0				Y		Y				Inflammatory response, Chemotaxis	GO:0009636, GO:2000503, GO:0043922, GO:0051928
Rare systemic or rheumatologic disease	Tumor necrosis factor receptor 1 associated periodic syndrome	TNFRSF1A	NF-kappa B signaling pathway: CCL4L1	-0.0177946	0.0157634	0.0266215	0.179857				Y		Y				Inflammatory response, Chemotaxis	GO:0009636, GO:2000503, GO:0043922, GO:0051928
Rare immune disease	Severe combined immunodeficiency due to IKK2 deficiency	IKBKB	NF-kappa B signaling pathway: CCL4L1	-6.16157	1	0	0				Y		Y				Inflammatory response, Chemotaxis	GO:0009636, GO:2000503, GO:0043922, GO:0051928
Rare immune disease	X-linked agammaglobulinemia	BTK	NF-kappa B signaling pathway: CCL4L1	-0.0330806	0.0250834	3.55979e-05	0.000493031				Y		Y				Inflammatory response, Chemotaxis	GO:0009636, GO:2000503, GO:0043922, GO:0051928
non_rare_in_europe	NON RARE IN EUROPE: Paget disease of bone	TNFRSF11A	NF-kappa B signaling pathway: CCL4L1	-0.0267813	0.0206535	0.00120476	0.0128353				Y		Y				Inflammatory response, Chemotaxis	GO:0009636, GO:2000503, GO:0043922, GO:0051928
Rare developmental defect during embryogenesis	Cardiospondylocarpofacial syndrome	MAP3K7	NF-kappa B signaling pathway: CCL4L1	-0.635417	0.402485	0	0				Y		Y				Inflammatory response, Chemotaxis	GO:0009636, GO:2000503, GO:0043922, GO:0051928
Rare neurologic disease	Adult-onset myasthenia gravis	TNFRSF11A	NF-kappa B signaling pathway: CCL4L1	-0.0267813	0.0206535	0.00120476	0.0128353				Y		Y				Inflammatory response, Chemotaxis	GO:0009636, GO:2000503, GO:0043922, GO:0051928
Rare developmental defect during embryogenesis	Polyvalvular heart disease syndrome	TAB2	NF-kappa B signaling pathway: CCL4L1	-0.02057	0.014958	0.040928	0.307385				Y		Y				Inflammatory response, Chemotaxis	GO:0009636, GO:2000503, GO:0043922, GO:0051928
Rare bone disease	Osteopetrosis-hypogammaglobulinemia syndrome	TNFRSF11A	NF-kappa B signaling pathway: CCL4L1	-0.0267813	0.0206535	0.00120476	0.0128353				Y		Y				Inflammatory response, Chemotaxis	GO:0009636, GO:2000503, GO:0043922, GO:0051928
Rare developmental defect during embryogenesis	Hypohidrotic ectodermal dysplasia with immunodeficiency	IKBKG	NF-kappa B signaling pathway: CCL4L1	-2.23206	0.844897	0	0				Y		Y				Inflammatory response, Chemotaxis	GO:0009636, GO:2000503, GO:0043922, GO:0051928
Rare immune disease	Severe combined immunodeficiency due to CARD11 deficiency	CARD11	NF-kappa B signaling pathway: CCL4L1	-1.41708	0.691232	0	0				Y		Y				Inflammatory response, Chemotaxis	GO:0009636, GO:2000503, GO:0043922, GO:0051928
Rare bone disease	Frontometaphyseal dysplasia	MAP3K7	NF-kappa B signaling pathway: CCL4L1	-0.635417	0.402485	0	0				Y		Y				Inflammatory response, Chemotaxis	GO:0009636, GO:2000503, GO:0043922, GO:0051928
non_rare_in_europe	NON RARE IN EUROPE: Multiple sclerosis	TNFRSF1A	NF-kappa B signaling pathway: CCL4L1	-0.0177946	0.0157634	0.0266215	0.179857				Y		Y				Inflammatory response, Chemotaxis	GO:0009636, GO:2000503, GO:0043922, GO:0051928
Rare hematologic disease	Persistent polyclonal B-cell lymphocytosis	CARD11	NF-kappa B signaling pathway: CCL4L1	-1.41708	0.691232	0	0				Y		Y				Inflammatory response, Chemotaxis	GO:0009636, GO:2000503, GO:0043922, GO:0051928
Rare immune disease	Bacterial susceptibility due to TLR signaling pathway deficiency	MYD88	NF-kappa B signaling pathway: CCL4L1	-0.0824808	0.0605224	0	0				Y		Y				Inflammatory response, Chemotaxis	GO:0009636, GO:2000503, GO:0043922, GO:0051928
Rare immune disease	Hyper-IgM syndrome type 3	CD40	NF-kappa B signaling pathway: CCL4L1	-0.0755777	0.0682315	0	0				Y		Y				Inflammatory response, Chemotaxis	GO:0009636, GO:2000503, GO:0043922, GO:0051928
Rare immune disease	BENTA disease	CARD11	NF-kappa B signaling pathway: CCL4L1	-1.41708	0.691232	0	0				Y		Y				Inflammatory response, Chemotaxis	GO:0009636, GO:2000503, GO:0043922, GO:0051928
non_rare_in_europe	NON RARE IN EUROPE: Psoriatic arthritis	TNF	NF-kappa B signaling pathway: CCL4L1	-0.0176857	0.0155908	0.0292471	0.180032				Y		Y				Inflammatory response, Chemotaxis	GO:0009636, GO:2000503, GO:0043922, GO:0051928
Rare neoplastic disease	Waldenstr��m macroglobulinemia	MYD88	NF-kappa B signaling pathway: CCL4L1	-0.0824808	0.0605224	0	0				Y		Y				Inflammatory response, Chemotaxis	GO:0009636, GO:2000503, GO:0043922, GO:0051928
Rare developmental defect during embryogenesis	Polyvalvular heart disease syndrome	TAB2	NF-kappa B signaling pathway: VCAM1	NA	0.0119664	0.165889	0.867005	Y		Y							Host-virus interaction, Cell adhesion	GO:0050901, GO:0042102, GO:0007155, GO:0009308, GO:0007157, GO:0007159, GO:0007160, GO:0055114
Rare developmental defect during embryogenesis	Hypohidrotic ectodermal dysplasia with immunodeficiency	IKBKG	NF-kappa B signaling pathway: VCAM1	NA	0.813428	0	0	Y		Y							Host-virus interaction, Cell adhesion	GO:0050901, GO:0042102, GO:0007155, GO:0009308, GO:0007157, GO:0007159, GO:0007160, GO:0055114
Rare bone disease	Familial expansile osteolysis	TNFRSF11A	NF-kappa B signaling pathway: VCAM1	NA	0.0183523	0.00573457	0.0567313	Y		Y							Host-virus interaction, Cell adhesion	GO:0050901, GO:0042102, GO:0007155, GO:0009308, GO:0007157, GO:0007159, GO:0007160, GO:0055114
Rare neoplastic disease	Ependymoma	RELA	NF-kappa B signaling pathway: VCAM1	NA	0.995455	0	0	Y		Y							Host-virus interaction, Cell adhesion	GO:0050901, GO:0042102, GO:0007155, GO:0009308, GO:0007157, GO:0007159, GO:0007160, GO:0055114
Rare developmental defect during embryogenesis	Cardiospondylocarpofacial syndrome	MAP3K7	NF-kappa B signaling pathway: VCAM1	NA	0.342078	0	0	Y		Y							Host-virus interaction, Cell adhesion	GO:0050901, GO:0042102, GO:0007155, GO:0009308, GO:0007157, GO:0007159, GO:0007160, GO:0055114
Rare immune disease	Bacterial susceptibility due to TLR signaling pathway deficiency	MYD88	NF-kappa B signaling pathway: VCAM1	NA	0.0498217	0	0	Y		Y							Host-virus interaction, Cell adhesion	GO:0050901, GO:0042102, GO:0007155, GO:0009308, GO:0007157, GO:0007159, GO:0007160, GO:0055114
Rare immune disease	X-linked agammaglobulinemia	BTK	NF-kappa B signaling pathway: VCAM1	NA	0.0208837	0.00102033	0.010094	Y		Y							Host-virus interaction, Cell adhesion	GO:0050901, GO:0042102, GO:0007155, GO:0009308, GO:0007157, GO:0007159, GO:0007160, GO:0055114
Rare systemic or rheumatologic disease	Tumor necrosis factor receptor 1 associated periodic syndrome	TNFRSF1A	NF-kappa B signaling pathway: VCAM1	NA	0.0132321	0.0953368	0.489042	Y		Y							Host-virus interaction, Cell adhesion	GO:0050901, GO:0042102, GO:0007155, GO:0009308, GO:0007157, GO:0007159, GO:0007160, GO:0055114
Rare neurologic disease	Adult-onset myasthenia gravis	TNFRSF11A	NF-kappa B signaling pathway: VCAM1	NA	0.0183523	0.00573457	0.0567313	Y		Y							Host-virus interaction, Cell adhesion	GO:0050901, GO:0042102, GO:0007155, GO:0009308, GO:0007157, GO:0007159, GO:0007160, GO:0055114
Rare immune disease	Severe combined immunodeficiency due to CARD11 deficiency	CARD11	NF-kappa B signaling pathway: VCAM1	NA	0.610747	0	0	Y		Y							Host-virus interaction, Cell adhesion	GO:0050901, GO:0042102, GO:0007155, GO:0009308, GO:0007157, GO:0007159, GO:0007160, GO:0055114
Rare bone disease	Frontometaphyseal dysplasia	MAP3K7	NF-kappa B signaling pathway: VCAM1	NA	0.342078	0	0	Y		Y							Host-virus interaction, Cell adhesion	GO:0050901, GO:0042102, GO:0007155, GO:0009308, GO:0007157, GO:0007159, GO:0007160, GO:0055114
Rare hematologic disease	Persistent polyclonal B-cell lymphocytosis	CARD11	NF-kappa B signaling pathway: VCAM1	NA	0.610747	0	0	Y		Y							Host-virus interaction, Cell adhesion	GO:0050901, GO:0042102, GO:0007155, GO:0009308, GO:0007157, GO:0007159, GO:0007160, GO:0055114
Rare immune disease	BENTA disease	CARD11	NF-kappa B signaling pathway: VCAM1	NA	0.610747	0	0	Y		Y							Host-virus interaction, Cell adhesion	GO:0050901, GO:0042102, GO:0007155, GO:0009308, GO:0007157, GO:0007159, GO:0007160, GO:0055114
Rare bone disease	Osteopetrosis-hypogammaglobulinemia syndrome	TNFRSF11A	NF-kappa B signaling pathway: VCAM1	NA	0.0183523	0.00573457	0.0567313	Y		Y							Host-virus interaction, Cell adhesion	GO:0050901, GO:0042102, GO:0007155, GO:0009308, GO:0007157, GO:0007159, GO:0007160, GO:0055114
Rare endocrine disease	Short stature due to isolated growth hormone deficiency with X-linked hypogammaglobulinemia	BTK	NF-kappa B signaling pathway: VCAM1	NA	0.0208837	0.00102033	0.010094	Y		Y							Host-virus interaction, Cell adhesion	GO:0050901, GO:0042102, GO:0007155, GO:0009308, GO:0007157, GO:0007159, GO:0007160, GO:0055114
Rare developmental defect during embryogenesis	Anhidrotic ectodermal dysplasia-immunodeficiency-osteopetrosis-lymphedema syndrome	IKBKG	NF-kappa B signaling pathway: VCAM1	NA	0.813428	0	0	Y		Y							Host-virus interaction, Cell adhesion	GO:0050901, GO:0042102, GO:0007155, GO:0009308, GO:0007157, GO:0007159, GO:0007160, GO:0055114
Rare immune disease	X-linked mendelian susceptibility to mycobacterial diseases due to IKBKG deficiency	IKBKG	NF-kappa B signaling pathway: VCAM1	NA	0.813428	0	0	Y		Y							Host-virus interaction, Cell adhesion	GO:0050901, GO:0042102, GO:0007155, GO:0009308, GO:0007157, GO:0007159, GO:0007160, GO:0055114
Rare developmental defect during embryogenesis	Fetal encasement syndrome	CHUK	NF-kappa B signaling pathway: VCAM1	NA	0.811069	0	0	Y		Y							Host-virus interaction, Cell adhesion	GO:0050901, GO:0042102, GO:0007155, GO:0009308, GO:0007157, GO:0007159, GO:0007160, GO:0055114
non_rare_in_europe	NON RARE IN EUROPE: Psoriatic arthritis	TNF	NF-kappa B signaling pathway: VCAM1	NA	0.0132321	0.0953368	0.455315	Y		Y							Host-virus interaction, Cell adhesion	GO:0050901, GO:0042102, GO:0007155, GO:0009308, GO:0007157, GO:0007159, GO:0007160, GO:0055114
non_rare_in_europe	NON RARE IN EUROPE: Multiple sclerosis	TNFRSF1A	NF-kappa B signaling pathway: VCAM1	NA	0.0132321	0.0953368	0.489042	Y		Y							Host-virus interaction, Cell adhesion	GO:0050901, GO:0042102, GO:0007155, GO:0009308, GO:0007157, GO:0007159, GO:0007160, GO:0055114
Rare developmental defect during embryogenesis	Incontinentia pigmenti	IKBKG	NF-kappa B signaling pathway: VCAM1	NA	0.813428	0	0	Y		Y							Host-virus interaction, Cell adhesion	GO:0050901, GO:0042102, GO:0007155, GO:0009308, GO:0007157, GO:0007159, GO:0007160, GO:0055114
Rare immune disease	X-linked hyper-IgM syndrome	CD40LG	NF-kappa B signaling pathway: VCAM1	NA	0.0558624	0	0	Y		Y							Host-virus interaction, Cell adhesion	GO:0050901, GO:0042102, GO:0007155, GO:0009308, GO:0007157, GO:0007159, GO:0007160, GO:0055114
Rare neoplastic disease	Waldenstr��m macroglobulinemia	MYD88	NF-kappa B signaling pathway: VCAM1	NA	0.0498217	0	0	Y		Y							Host-virus interaction, Cell adhesion	GO:0050901, GO:0042102, GO:0007155, GO:0009308, GO:0007157, GO:0007159, GO:0007160, GO:0055114
Rare immune disease	Hyper-IgM syndrome type 3	CD40	NF-kappa B signaling pathway: VCAM1	NA	0.0558624	0	0	Y		Y							Host-virus interaction, Cell adhesion	GO:0050901, GO:0042102, GO:0007155, GO:0009308, GO:0007157, GO:0007159, GO:0007160, GO:0055114
Rare immune disease	Severe combined immunodeficiency due to IKK2 deficiency	IKBKB	NF-kappa B signaling pathway: VCAM1	NA	0.995052	0	0	Y		Y							Host-virus interaction, Cell adhesion	GO:0050901, GO:0042102, GO:0007155, GO:0009308, GO:0007157, GO:0007159, GO:0007160, GO:0055114
Rare neoplastic disease	Nasopharyngeal carcinoma	NFKBIA	NF-kappa B signaling pathway: VCAM1	NA	0.995455	0	0	Y		Y							Host-virus interaction, Cell adhesion	GO:0050901, GO:0042102, GO:0007155, GO:0009308, GO:0007157, GO:0007159, GO:0007160, GO:0055114
Rare neoplastic disease	Gliosarcoma	NFKBIA	NF-kappa B signaling pathway: VCAM1	NA	0.995455	0	0	Y		Y							Host-virus interaction, Cell adhesion	GO:0050901, GO:0042102, GO:0007155, GO:0009308, GO:0007157, GO:0007159, GO:0007160, GO:0055114
Rare gastroenterologic disease	Immune dysregulation-inflammatory bowel disease-arthritis-recurrent infections-lymphopenia syndrome	RIPK1	NF-kappa B signaling pathway: VCAM1	NA	0.0300886	2.92972e-07	2.19333e-06	Y		Y							Host-virus interaction, Cell adhesion	GO:0050901, GO:0042102, GO:0007155, GO:0009308, GO:0007157, GO:0007159, GO:0007160, GO:0055114
non_rare_in_europe	NON RARE IN EUROPE: Paget disease of bone	TNFRSF11A	NF-kappa B signaling pathway: VCAM1	NA	0.0183523	0.00573457	0.0567313	Y		Y							Host-virus interaction, Cell adhesion	GO:0050901, GO:0042102, GO:0007155, GO:0009308, GO:0007157, GO:0007159, GO:0007160, GO:0055114
Rare immune disease	NIK deficiency	MAP3K14	NF-kappa B signaling pathway: VCAM1	NA	0.0564952	0	0	Y		Y							Host-virus interaction, Cell adhesion	GO:0050901, GO:0042102, GO:0007155, GO:0009308, GO:0007157, GO:0007159, GO:0007160, GO:0055114
Rare immune disease	Immunodeficiency due to interleukin-1 receptor-associated kinase-4 deficiency	IRAK4	NF-kappa B signaling pathway: VCAM1	NA	0.000978023	1	1	Y		Y							Host-virus interaction, Cell adhesion	GO:0050901, GO:0042102, GO:0007155, GO:0009308, GO:0007157, GO:0007159, GO:0007160, GO:0055114
Rare immune disease	X-linked mendelian susceptibility to mycobacterial diseases due to IKBKG deficiency	IKBKG	NF-kappa B signaling pathway: CXCL2	NA	0.776781	0	0				Y		Y				Inflammatory response, Chemotaxis	GO:0002237
Rare hematologic disease	Persistent polyclonal B-cell lymphocytosis	CARD11	NF-kappa B signaling pathway: CXCL2	NA	0.568462	0	0				Y		Y				Inflammatory response, Chemotaxis	GO:0002237
Rare developmental defect during embryogenesis	Polyvalvular heart disease syndrome	TAB2	NF-kappa B signaling pathway: CXCL2	NA	0.0113336	0.21421	1				Y		Y				Inflammatory response, Chemotaxis	GO:0002237
Rare immune disease	Immunodeficiency due to interleukin-1 receptor-associated kinase-4 deficiency	IRAK4	NF-kappa B signaling pathway: CXCL2	NA	0.000517777	1	1				Y		Y				Inflammatory response, Chemotaxis	GO:0002237
Rare immune disease	X-linked agammaglobulinemia	BTK	NF-kappa B signaling pathway: CXCL2	NA	0.0182373	0.00616996	0.0569693				Y		Y				Inflammatory response, Chemotaxis	GO:0002237
Rare neoplastic disease	Gliosarcoma	NFKBIA	NF-kappa B signaling pathway: CXCL2	NA	0.997929	0	0				Y		Y				Inflammatory response, Chemotaxis	GO:0002237
non_rare_in_europe	NON RARE IN EUROPE: Psoriatic arthritis	TNF	NF-kappa B signaling pathway: CXCL2	NA	0.0111034	0.234235	0.9269				Y		Y				Inflammatory response, Chemotaxis	GO:0002237
Rare immune disease	X-linked hyper-IgM syndrome	CD40LG	NF-kappa B signaling pathway: CXCL2	NA	0.0459096	2.22045e-16	2.46025e-15				Y		Y				Inflammatory response, Chemotaxis	GO:0002237
Rare developmental defect during embryogenesis	Fetal encasement syndrome	CHUK	NF-kappa B signaling pathway: CXCL2	NA	0.774479	0	0				Y		Y				Inflammatory response, Chemotaxis	GO:0002237
Rare bone disease	Familial expansile osteolysis	TNFRSF11A	NF-kappa B signaling pathway: CXCL2	NA	0.0143827	0.0548832	0.434362				Y		Y				Inflammatory response, Chemotaxis	GO:0002237
Rare developmental defect during embryogenesis	Anhidrotic ectodermal dysplasia-immunodeficiency-osteopetrosis-lymphedema syndrome	IKBKG	NF-kappa B signaling pathway: CXCL2	NA	0.776781	0	0				Y		Y				Inflammatory response, Chemotaxis	GO:0002237
Rare immune disease	NIK deficiency	MAP3K14	NF-kappa B signaling pathway: CXCL2	NA	0.0497066	0	0				Y		Y				Inflammatory response, Chemotaxis	GO:0002237
Rare immune disease	Severe combined immunodeficiency due to CARD11 deficiency	CARD11	NF-kappa B signaling pathway: CXCL2	NA	0.568462	0	0				Y		Y				Inflammatory response, Chemotaxis	GO:0002237
Rare neoplastic disease	Nasopharyngeal carcinoma	NFKBIA	NF-kappa B signaling pathway: CXCL2	NA	0.997929	0	0				Y		Y				Inflammatory response, Chemotaxis	GO:0002237
Rare endocrine disease	Short stature due to isolated growth hormone deficiency with X-linked hypogammaglobulinemia	BTK	NF-kappa B signaling pathway: CXCL2	NA	0.0182373	0.00616996	0.0569693				Y		Y				Inflammatory response, Chemotaxis	GO:0002237
Rare immune disease	BENTA disease	CARD11	NF-kappa B signaling pathway: CXCL2	NA	0.568462	0	0				Y		Y				Inflammatory response, Chemotaxis	GO:0002237
Rare neoplastic disease	Ependymoma	RELA	NF-kappa B signaling pathway: CXCL2	NA	0.997814	0	0				Y		Y				Inflammatory response, Chemotaxis	GO:0002237
Rare neurologic disease	Adult-onset myasthenia gravis	TNFRSF11A	NF-kappa B signaling pathway: CXCL2	NA	0.0143827	0.0548832	0.434362				Y		Y				Inflammatory response, Chemotaxis	GO:0002237
Rare bone disease	Frontometaphyseal dysplasia	MAP3K7	NF-kappa B signaling pathway: CXCL2	NA	0.312622	0	0				Y		Y				Inflammatory response, Chemotaxis	GO:0002237
Rare developmental defect during embryogenesis	Incontinentia pigmenti	IKBKG	NF-kappa B signaling pathway: CXCL2	NA	0.776781	0	0				Y		Y				Inflammatory response, Chemotaxis	GO:0002237
Rare neoplastic disease	Waldenstr��m macroglobulinemia	MYD88	NF-kappa B signaling pathway: CXCL2	NA	0.0434933	1.05471e-14	8.34729e-14				Y		Y				Inflammatory response, Chemotaxis	GO:0002237
Rare developmental defect during embryogenesis	Hypohidrotic ectodermal dysplasia with immunodeficiency	IKBKG	NF-kappa B signaling pathway: CXCL2	NA	0.776781	0	0				Y		Y				Inflammatory response, Chemotaxis	GO:0002237
Rare immune disease	Hyper-IgM syndrome type 3	CD40	NF-kappa B signaling pathway: CXCL2	NA	0.045852	2.22045e-16	2.36563e-15				Y		Y				Inflammatory response, Chemotaxis	GO:0002237
non_rare_in_europe	NON RARE IN EUROPE: Multiple sclerosis	TNFRSF1A	NF-kappa B signaling pathway: CXCL2	NA	0.0111034	0.234235	0.983075				Y		Y				Inflammatory response, Chemotaxis	GO:0002237
Rare systemic or rheumatologic disease	Tumor necrosis factor receptor 1 associated periodic syndrome	TNFRSF1A	NF-kappa B signaling pathway: CXCL2	NA	0.0111034	0.234235	0.983075				Y		Y				Inflammatory response, Chemotaxis	GO:0002237
Rare gastroenterologic disease	Immune dysregulation-inflammatory bowel disease-arthritis-recurrent infections-lymphopenia syndrome	RIPK1	NF-kappa B signaling pathway: CXCL2	NA	0.0258889	1.74384e-05	0.000123857				Y		Y				Inflammatory response, Chemotaxis	GO:0002237
Rare immune disease	Severe combined immunodeficiency due to IKK2 deficiency	IKBKB	NF-kappa B signaling pathway: CXCL2	NA	0.997641	0	0				Y		Y				Inflammatory response, Chemotaxis	GO:0002237
Rare immune disease	Bacterial susceptibility due to TLR signaling pathway deficiency	MYD88	NF-kappa B signaling pathway: CXCL2	NA	0.0434933	1.05471e-14	8.34729e-14				Y		Y				Inflammatory response, Chemotaxis	GO:0002237
Rare developmental defect during embryogenesis	Cardiospondylocarpofacial syndrome	MAP3K7	NF-kappa B signaling pathway: CXCL2	NA	0.312622	0	0				Y		Y				Inflammatory response, Chemotaxis	GO:0002237
non_rare_in_europe	NON RARE IN EUROPE: Paget disease of bone	TNFRSF11A	NF-kappa B signaling pathway: CXCL2	NA	0.0143827	0.0548832	0.434362				Y		Y				Inflammatory response, Chemotaxis	GO:0002237
Rare bone disease	Osteopetrosis-hypogammaglobulinemia syndrome	TNFRSF11A	NF-kappa B signaling pathway: CXCL2	NA	0.0143827	0.0548832	0.434362				Y		Y				Inflammatory response, Chemotaxis	GO:0002237
Rare developmental defect during embryogenesis	Incontinentia pigmenti	IKBKG	NF-kappa B signaling pathway: NFKB2*	-2.23197	0.834081	0	0								Y		Biological rhythms, Transcription regulation, Transcription	GO:0006355, GO:0006366, GO:0045944
Rare developmental defect during embryogenesis	Hypohidrotic ectodermal dysplasia with immunodeficiency	IKBKG	NF-kappa B signaling pathway: NFKB2*	-2.23197	0.834081	0	0								Y		Biological rhythms, Transcription regulation, Transcription	GO:0006355, GO:0006366, GO:0045944
Rare bone disease	Osteopetrosis-hypogammaglobulinemia syndrome	TNFRSF11A	NF-kappa B signaling pathway: NFKB2*	-0.0267357	0.0223795	0.000331306	0.00437009								Y		Biological rhythms, Transcription regulation, Transcription	GO:0006355, GO:0006366, GO:0045944
Rare immune disease	BENTA disease	CARD11	NF-kappa B signaling pathway: NFKB2*	-1.41705	0.643712	0	0								Y		Biological rhythms, Transcription regulation, Transcription	GO:0006355, GO:0006366, GO:0045944
Rare endocrine disease	Short stature due to isolated growth hormone deficiency with X-linked hypogammaglobulinemia	BTK	NF-kappa B signaling pathway: NFKB2*	-0.0330321	0.0247958	4.5681e-05	0.000602554								Y		Biological rhythms, Transcription regulation, Transcription	GO:0006355, GO:0006366, GO:0045944
Rare immune disease	X-linked agammaglobulinemia	BTK	NF-kappa B signaling pathway: NFKB2*	-0.0330321	0.0247958	4.5681e-05	0.000602554								Y		Biological rhythms, Transcription regulation, Transcription	GO:0006355, GO:0006366, GO:0045944
Rare neoplastic disease	Ependymoma	RELA	NF-kappa B signaling pathway: NFKB2*	-6.48826	1	0	0								Y		Biological rhythms, Transcription regulation, Transcription	GO:0006355, GO:0006366, GO:0045944
Rare endocrine disease	Deficiency in anterior pituitary function-variable immunodeficiency syndrome	NFKB2	NF-kappa B signaling pathway: NFKB2*	-6.64386	1	0	0								Y		Biological rhythms, Transcription regulation, Transcription	GO:0006355, GO:0006366, GO:0045944
Rare immune disease	Hyper-IgM syndrome type 3	CD40	NF-kappa B signaling pathway: NFKB2*	-0.0754648	0.0709355	0	0								Y		Biological rhythms, Transcription regulation, Transcription	GO:0006355, GO:0006366, GO:0045944
Rare developmental defect during embryogenesis	Anhidrotic ectodermal dysplasia-immunodeficiency-osteopetrosis-lymphedema syndrome	IKBKG	NF-kappa B signaling pathway: NFKB2*	-2.23197	0.834081	0	0								Y		Biological rhythms, Transcription regulation, Transcription	GO:0006355, GO:0006366, GO:0045944
Rare developmental defect during embryogenesis	Polyvalvular heart disease syndrome	TAB2	NF-kappa B signaling pathway: NFKB2*	-0.0204518	0.0140375	0.0650864	0.409748								Y		Biological rhythms, Transcription regulation, Transcription	GO:0006355, GO:0006366, GO:0045944
Rare neoplastic disease	Nasopharyngeal carcinoma	NFKBIA	NF-kappa B signaling pathway: NFKB2*	-6.64386	1	0	0								Y		Biological rhythms, Transcription regulation, Transcription	GO:0006355, GO:0006366, GO:0045944
Rare immune disease	X-linked mendelian susceptibility to mycobacterial diseases due to IKBKG deficiency	IKBKG	NF-kappa B signaling pathway: NFKB2*	-2.23197	0.834081	0	0								Y		Biological rhythms, Transcription regulation, Transcription	GO:0006355, GO:0006366, GO:0045944
Rare neoplastic disease	Waldenstr��m macroglobulinemia	MYD88	NF-kappa B signaling pathway: NFKB2*	-0.0823636	0.0610402	0	0								Y		Biological rhythms, Transcription regulation, Transcription	GO:0006355, GO:0006366, GO:0045944
Rare immune disease	X-linked hyper-IgM syndrome	CD40LG	NF-kappa B signaling pathway: NFKB2*	-0.0755109	0.070993	0	0								Y		Biological rhythms, Transcription regulation, Transcription	GO:0006355, GO:0006366, GO:0045944
Rare immune disease	Severe combined immunodeficiency due to IKK2 deficiency	IKBKB	NF-kappa B signaling pathway: NFKB2*	-6.16145	1	0	0								Y		Biological rhythms, Transcription regulation, Transcription	GO:0006355, GO:0006366, GO:0045944
Rare hematologic disease	Persistent polyclonal B-cell lymphocytosis	CARD11	NF-kappa B signaling pathway: NFKB2*	-1.41705	0.643712	0	0								Y		Biological rhythms, Transcription regulation, Transcription	GO:0006355, GO:0006366, GO:0045944
Rare systemic or rheumatologic disease	Tumor necrosis factor receptor 1 associated periodic syndrome	TNFRSF1A	NF-kappa B signaling pathway: NFKB2*	-0.0176769	0.0153032	0.0341325	0.21488								Y		Biological rhythms, Transcription regulation, Transcription	GO:0006355, GO:0006366, GO:0045944
Rare neurologic disease	Adult-onset myasthenia gravis	TNFRSF11A	NF-kappa B signaling pathway: NFKB2*	-0.0267357	0.0223795	0.000331306	0.00437009								Y		Biological rhythms, Transcription regulation, Transcription	GO:0006355, GO:0006366, GO:0045944
Rare immune disease	Bacterial susceptibility due to TLR signaling pathway deficiency	MYD88	NF-kappa B signaling pathway: NFKB2*	-0.0823636	0.0610402	0	0								Y		Biological rhythms, Transcription regulation, Transcription	GO:0006355, GO:0006366, GO:0045944
Rare bone disease	Frontometaphyseal dysplasia	MAP3K7	NF-kappa B signaling pathway: NFKB2*	-0.635298	0.400472	0	0								Y		Biological rhythms, Transcription regulation, Transcription	GO:0006355, GO:0006366, GO:0045944
Rare neoplastic disease	Gliosarcoma	NFKBIA	NF-kappa B signaling pathway: NFKB2*	-6.64386	1	0	0								Y		Biological rhythms, Transcription regulation, Transcription	GO:0006355, GO:0006366, GO:0045944
Rare developmental defect during embryogenesis	Cardiospondylocarpofacial syndrome	MAP3K7	NF-kappa B signaling pathway: NFKB2*	-0.635298	0.400472	0	0								Y		Biological rhythms, Transcription regulation, Transcription	GO:0006355, GO:0006366, GO:0045944
Rare immune disease	NIK deficiency	MAP3K14	NF-kappa B signaling pathway: NFKB2*	-0.0861489	0.0695547	0	0								Y		Biological rhythms, Transcription regulation, Transcription	GO:0006355, GO:0006366, GO:0045944
Rare developmental defect during embryogenesis	Fetal encasement syndrome	CHUK	NF-kappa B signaling pathway: NFKB2*	-2.21555	0.832125	0	0								Y		Biological rhythms, Transcription regulation, Transcription	GO:0006355, GO:0006366, GO:0045944
Rare immune disease	Severe combined immunodeficiency due to CARD11 deficiency	CARD11	NF-kappa B signaling pathway: NFKB2*	-1.41705	0.643712	0	0								Y		Biological rhythms, Transcription regulation, Transcription	GO:0006355, GO:0006366, GO:0045944
Rare immune disease	Immunodeficiency due to interleukin-1 receptor-associated kinase-4 deficiency	IRAK4	NF-kappa B signaling pathway: NFKB2*	-7.04708e-05	0.000402715	1	1								Y		Biological rhythms, Transcription regulation, Transcription	GO:0006355, GO:0006366, GO:0045944
Rare gastroenterologic disease	Immune dysregulation-inflammatory bowel disease-arthritis-recurrent infections-lymphopenia syndrome	RIPK1	NF-kappa B signaling pathway: NFKB2*	-0.0449855	0.0369923	9.35153e-11	8.63458e-10								Y		Biological rhythms, Transcription regulation, Transcription	GO:0006355, GO:0006366, GO:0045944
non_rare_in_europe	NON RARE IN EUROPE: Multiple sclerosis	TNFRSF1A	NF-kappa B signaling pathway: NFKB2*	-0.0176769	0.0153032	0.0341325	0.21488								Y		Biological rhythms, Transcription regulation, Transcription	GO:0006355, GO:0006366, GO:0045944
non_rare_in_europe	NON RARE IN EUROPE: Paget disease of bone	TNFRSF11A	NF-kappa B signaling pathway: NFKB2*	-0.0267357	0.0223795	0.000331306	0.00437009								Y		Biological rhythms, Transcription regulation, Transcription	GO:0006355, GO:0006366, GO:0045944
non_rare_in_europe	NON RARE IN EUROPE: Psoriatic arthritis	TNF	NF-kappa B signaling pathway: NFKB2*	-0.0176769	0.0153032	0.0341325	0.196973								Y		Biological rhythms, Transcription regulation, Transcription	GO:0006355, GO:0006366, GO:0045944
Rare bone disease	Familial expansile osteolysis	TNFRSF11A	NF-kappa B signaling pathway: NFKB2*	-0.0267357	0.0223795	0.000331306	0.00437009								Y		Biological rhythms, Transcription regulation, Transcription	GO:0006355, GO:0006366, GO:0045944
Rare immune disease	X-linked hyper-IgM syndrome	CD40LG	NF-kappa B signaling pathway: BCL2L1	-0.0755109	0.0715683	0	0		Y					Y			Apoptosis, Endocytosis	GO:2001243, GO:1902230, GO:0034097, GO:0019050, GO:0043066, GO:1900118, GO:0090005, GO:0046902, GO:0051881, GO:0001836
non_rare_in_europe	NON RARE IN EUROPE: Psoriatic arthritis	TNF	NF-kappa B signaling pathway: BCL2L1	-0.0176769	0.0161661	0.0212895	0.140409		Y					Y			Apoptosis, Endocytosis	GO:2001243, GO:1902230, GO:0034097, GO:0019050, GO:0043066, GO:1900118, GO:0090005, GO:0046902, GO:0051881, GO:0001836
Rare endocrine disease	Short stature due to isolated growth hormone deficiency with X-linked hypogammaglobulinemia	BTK	NF-kappa B signaling pathway: BCL2L1	-0.0330321	0.0266943	8.35208e-06	0.000144595		Y					Y			Apoptosis, Endocytosis	GO:2001243, GO:1902230, GO:0034097, GO:0019050, GO:0043066, GO:1900118, GO:0090005, GO:0046902, GO:0051881, GO:0001836
Rare developmental defect during embryogenesis	Hypohidrotic ectodermal dysplasia with immunodeficiency	IKBKG	NF-kappa B signaling pathway: BCL2L1	-2.23197	0.891497	0	0		Y					Y			Apoptosis, Endocytosis	GO:2001243, GO:1902230, GO:0034097, GO:0019050, GO:0043066, GO:1900118, GO:0090005, GO:0046902, GO:0051881, GO:0001836
Rare gastroenterologic disease	Immune dysregulation-inflammatory bowel disease-arthritis-recurrent infections-lymphopenia syndrome	RIPK1	NF-kappa B signaling pathway: BCL2L1	-0.0449855	0.038258	1.7861e-11	1.83241e-10		Y					Y			Apoptosis, Endocytosis	GO:2001243, GO:1902230, GO:0034097, GO:0019050, GO:0043066, GO:1900118, GO:0090005, GO:0046902, GO:0051881, GO:0001836
Rare developmental defect during embryogenesis	Fetal encasement syndrome	CHUK	NF-kappa B signaling pathway: BCL2L1	-2.21555	0.889829	0	0		Y					Y			Apoptosis, Endocytosis	GO:2001243, GO:1902230, GO:0034097, GO:0019050, GO:0043066, GO:1900118, GO:0090005, GO:0046902, GO:0051881, GO:0001836
Rare immune disease	Severe combined immunodeficiency due to CARD11 deficiency	CARD11	NF-kappa B signaling pathway: BCL2L1	-1.41705	0.722587	0	0		Y					Y			Apoptosis, Endocytosis	GO:2001243, GO:1902230, GO:0034097, GO:0019050, GO:0043066, GO:1900118, GO:0090005, GO:0046902, GO:0051881, GO:0001836
Rare neoplastic disease	Gliosarcoma	NFKBIA	NF-kappa B signaling pathway: BCL2L1	-6.64386	1	0	0		Y					Y			Apoptosis, Endocytosis	GO:2001243, GO:1902230, GO:0034097, GO:0019050, GO:0043066, GO:1900118, GO:0090005, GO:0046902, GO:0051881, GO:0001836
non_rare_in_europe	NON RARE IN EUROPE: Multiple sclerosis	TNFRSF1A	NF-kappa B signaling pathway: BCL2L1	-0.0176769	0.0161661	0.0212895	0.155189		Y					Y			Apoptosis, Endocytosis	GO:2001243, GO:1902230, GO:0034097, GO:0019050, GO:0043066, GO:1900118, GO:0090005, GO:0046902, GO:0051881, GO:0001836
Rare developmental defect during embryogenesis	Cardiospondylocarpofacial syndrome	MAP3K7	NF-kappa B signaling pathway: BCL2L1	-0.635298	0.426591	0	0		Y					Y			Apoptosis, Endocytosis	GO:2001243, GO:1902230, GO:0034097, GO:0019050, GO:0043066, GO:1900118, GO:0090005, GO:0046902, GO:0051881, GO:0001836
Rare immune disease	Bacterial susceptibility due to TLR signaling pathway deficiency	MYD88	NF-kappa B signaling pathway: BCL2L1	-0.0823636	0.0627661	0	0		Y					Y			Apoptosis, Endocytosis	GO:2001243, GO:1902230, GO:0034097, GO:0019050, GO:0043066, GO:1900118, GO:0090005, GO:0046902, GO:0051881, GO:0001836
Rare bone disease	Familial expansile osteolysis	TNFRSF11A	NF-kappa B signaling pathway: BCL2L1	-0.0267357	0.0222069	0.000378722	0.00476845		Y					Y			Apoptosis, Endocytosis	GO:2001243, GO:1902230, GO:0034097, GO:0019050, GO:0043066, GO:1900118, GO:0090005, GO:0046902, GO:0051881, GO:0001836
Rare immune disease	NIK deficiency	MAP3K14	NF-kappa B signaling pathway: BCL2L1	-0.0861489	0.0694972	0	0		Y					Y			Apoptosis, Endocytosis	GO:2001243, GO:1902230, GO:0034097, GO:0019050, GO:0043066, GO:1900118, GO:0090005, GO:0046902, GO:0051881, GO:0001836
Rare developmental defect during embryogenesis	Polyvalvular heart disease syndrome	TAB2	NF-kappa B signaling pathway: BCL2L1	-0.0204518	0.0151881	0.0362787	0.304521		Y					Y			Apoptosis, Endocytosis	GO:2001243, GO:1902230, GO:0034097, GO:0019050, GO:0043066, GO:1900118, GO:0090005, GO:0046902, GO:0051881, GO:0001836
Rare immune disease	X-linked agammaglobulinemia	BTK	NF-kappa B signaling pathway: BCL2L1	-0.0330321	0.0266943	8.35208e-06	0.000144595		Y					Y			Apoptosis, Endocytosis	GO:2001243, GO:1902230, GO:0034097, GO:0019050, GO:0043066, GO:1900118, GO:0090005, GO:0046902, GO:0051881, GO:0001836
Rare neoplastic disease	Nasopharyngeal carcinoma	NFKBIA	NF-kappa B signaling pathway: BCL2L1	-6.64386	1	0	0		Y					Y			Apoptosis, Endocytosis	GO:2001243, GO:1902230, GO:0034097, GO:0019050, GO:0043066, GO:1900118, GO:0090005, GO:0046902, GO:0051881, GO:0001836
Rare hematologic disease	Persistent polyclonal B-cell lymphocytosis	CARD11	NF-kappa B signaling pathway: BCL2L1	-1.41705	0.722587	0	0		Y					Y			Apoptosis, Endocytosis	GO:2001243, GO:1902230, GO:0034097, GO:0019050, GO:0043066, GO:1900118, GO:0090005, GO:0046902, GO:0051881, GO:0001836
Rare immune disease	Immunodeficiency due to interleukin-1 receptor-associated kinase-4 deficiency	IRAK4	NF-kappa B signaling pathway: BCL2L1	-7.04736e-05	0.000287654	1	1		Y					Y			Apoptosis, Endocytosis	GO:2001243, GO:1902230, GO:0034097, GO:0019050, GO:0043066, GO:1900118, GO:0090005, GO:0046902, GO:0051881, GO:0001836
Rare bone disease	Osteopetrosis-hypogammaglobulinemia syndrome	TNFRSF11A	NF-kappa B signaling pathway: BCL2L1	-0.0267357	0.0222069	0.000378722	0.00476845		Y					Y			Apoptosis, Endocytosis	GO:2001243, GO:1902230, GO:0034097, GO:0019050, GO:0043066, GO:1900118, GO:0090005, GO:0046902, GO:0051881, GO:0001836
Rare developmental defect during embryogenesis	Incontinentia pigmenti	IKBKG	NF-kappa B signaling pathway: BCL2L1	-2.23197	0.891497	0	0		Y					Y			Apoptosis, Endocytosis	GO:2001243, GO:1902230, GO:0034097, GO:0019050, GO:0043066, GO:1900118, GO:0090005, GO:0046902, GO:0051881, GO:0001836
Rare neoplastic disease	Waldenstr��m macroglobulinemia	MYD88	NF-kappa B signaling pathway: BCL2L1	-0.0823636	0.0627661	0	0		Y					Y			Apoptosis, Endocytosis	GO:2001243, GO:1902230, GO:0034097, GO:0019050, GO:0043066, GO:1900118, GO:0090005, GO:0046902, GO:0051881, GO:0001836
Rare systemic or rheumatologic disease	Tumor necrosis factor receptor 1 associated periodic syndrome	TNFRSF1A	NF-kappa B signaling pathway: BCL2L1	-0.0176769	0.0161661	0.0212895	0.155189		Y					Y			Apoptosis, Endocytosis	GO:2001243, GO:1902230, GO:0034097, GO:0019050, GO:0043066, GO:1900118, GO:0090005, GO:0046902, GO:0051881, GO:0001836
Rare immune disease	BENTA disease	CARD11	NF-kappa B signaling pathway: BCL2L1	-1.41705	0.722587	0	0		Y					Y			Apoptosis, Endocytosis	GO:2001243, GO:1902230, GO:0034097, GO:0019050, GO:0043066, GO:1900118, GO:0090005, GO:0046902, GO:0051881, GO:0001836
Rare developmental defect during embryogenesis	Anhidrotic ectodermal dysplasia-immunodeficiency-osteopetrosis-lymphedema syndrome	IKBKG	NF-kappa B signaling pathway: BCL2L1	-2.23197	0.891497	0	0		Y					Y			Apoptosis, Endocytosis	GO:2001243, GO:1902230, GO:0034097, GO:0019050, GO:0043066, GO:1900118, GO:0090005, GO:0046902, GO:0051881, GO:0001836
Rare bone disease	Frontometaphyseal dysplasia	MAP3K7	NF-kappa B signaling pathway: BCL2L1	-0.635298	0.426591	0	0		Y					Y			Apoptosis, Endocytosis	GO:2001243, GO:1902230, GO:0034097, GO:0019050, GO:0043066, GO:1900118, GO:0090005, GO:0046902, GO:0051881, GO:0001836
non_rare_in_europe	NON RARE IN EUROPE: Paget disease of bone	TNFRSF11A	NF-kappa B signaling pathway: BCL2L1	-0.0267357	0.0222069	0.000378722	0.00476845		Y					Y			Apoptosis, Endocytosis	GO:2001243, GO:1902230, GO:0034097, GO:0019050, GO:0043066, GO:1900118, GO:0090005, GO:0046902, GO:0051881, GO:0001836
Rare immune disease	Severe combined immunodeficiency due to IKK2 deficiency	IKBKB	NF-kappa B signaling pathway: BCL2L1	-6.16145	1	0	0		Y					Y			Apoptosis, Endocytosis	GO:2001243, GO:1902230, GO:0034097, GO:0019050, GO:0043066, GO:1900118, GO:0090005, GO:0046902, GO:0051881, GO:0001836
Rare neoplastic disease	Ependymoma	RELA	NF-kappa B signaling pathway: BCL2L1	-6.48826	1	0	0		Y					Y			Apoptosis, Endocytosis	GO:2001243, GO:1902230, GO:0034097, GO:0019050, GO:0043066, GO:1900118, GO:0090005, GO:0046902, GO:0051881, GO:0001836
Rare neurologic disease	Adult-onset myasthenia gravis	TNFRSF11A	NF-kappa B signaling pathway: BCL2L1	-0.0267357	0.0222069	0.000378722	0.00476845		Y					Y			Apoptosis, Endocytosis	GO:2001243, GO:1902230, GO:0034097, GO:0019050, GO:0043066, GO:1900118, GO:0090005, GO:0046902, GO:0051881, GO:0001836
Rare immune disease	X-linked mendelian susceptibility to mycobacterial diseases due to IKBKG deficiency	IKBKG	NF-kappa B signaling pathway: BCL2L1	-2.23197	0.891497	0	0		Y					Y			Apoptosis, Endocytosis	GO:2001243, GO:1902230, GO:0034097, GO:0019050, GO:0043066, GO:1900118, GO:0090005, GO:0046902, GO:0051881, GO:0001836
Rare immune disease	Hyper-IgM syndrome type 3	CD40	NF-kappa B signaling pathway: BCL2L1	-0.0754648	0.0715108	0	0		Y					Y			Apoptosis, Endocytosis	GO:2001243, GO:1902230, GO:0034097, GO:0019050, GO:0043066, GO:1900118, GO:0090005, GO:0046902, GO:0051881, GO:0001836
Rare immune disease	X-linked agammaglobulinemia	BTK	NF-kappa B signaling pathway: BCL2	-0.0330321	0.0239903	9.04401e-05	0.00108921		Y								Apoptosis	GO:2001243, GO:0008625, GO:0009636, GO:0034097, GO:0010039, GO:0032848, GO:0043066, GO:0022898, GO:0055085, GO:0043496, GO:0042100, GO:0043497, GO:0051924, GO:0070059, GO:0035094, GO:0000209, GO:0043524, GO:0030307, GO:0042493, GO:0006915, GO:0051607
Rare endocrine disease	Short stature due to isolated growth hormone deficiency with X-linked hypogammaglobulinemia	BTK	NF-kappa B signaling pathway: BCL2	-0.0330321	0.0239903	9.04401e-05	0.00108921		Y								Apoptosis	GO:2001243, GO:0008625, GO:0009636, GO:0034097, GO:0010039, GO:0032848, GO:0043066, GO:0022898, GO:0055085, GO:0043496, GO:0042100, GO:0043497, GO:0051924, GO:0070059, GO:0035094, GO:0000209, GO:0043524, GO:0030307, GO:0042493, GO:0006915, GO:0051607
Rare neoplastic disease	Ependymoma	RELA	NF-kappa B signaling pathway: BCL2	-6.48826	1	0	0		Y								Apoptosis	GO:2001243, GO:0008625, GO:0009636, GO:0034097, GO:0010039, GO:0032848, GO:0043066, GO:0022898, GO:0055085, GO:0043496, GO:0042100, GO:0043497, GO:0051924, GO:0070059, GO:0035094, GO:0000209, GO:0043524, GO:0030307, GO:0042493, GO:0006915, GO:0051607
Rare immune disease	NIK deficiency	MAP3K14	NF-kappa B signaling pathway: BCL2	-0.0861489	0.0667357	0	0		Y								Apoptosis	GO:2001243, GO:0008625, GO:0009636, GO:0034097, GO:0010039, GO:0032848, GO:0043066, GO:0022898, GO:0055085, GO:0043496, GO:0042100, GO:0043497, GO:0051924, GO:0070059, GO:0035094, GO:0000209, GO:0043524, GO:0030307, GO:0042493, GO:0006915, GO:0051607
Rare immune disease	X-linked hyper-IgM syndrome	CD40LG	NF-kappa B signaling pathway: BCL2	-0.0755109	0.0707053	0	0		Y								Apoptosis	GO:2001243, GO:0008625, GO:0009636, GO:0034097, GO:0010039, GO:0032848, GO:0043066, GO:0022898, GO:0055085, GO:0043496, GO:0042100, GO:0043497, GO:0051924, GO:0070059, GO:0035094, GO:0000209, GO:0043524, GO:0030307, GO:0042493, GO:0006915, GO:0051607
Rare immune disease	Severe combined immunodeficiency due to CARD11 deficiency	CARD11	NF-kappa B signaling pathway: BCL2	-1.41705	0.699919	0	0		Y								Apoptosis	GO:2001243, GO:0008625, GO:0009636, GO:0034097, GO:0010039, GO:0032848, GO:0043066, GO:0022898, GO:0055085, GO:0043496, GO:0042100, GO:0043497, GO:0051924, GO:0070059, GO:0035094, GO:0000209, GO:0043524, GO:0030307, GO:0042493, GO:0006915, GO:0051607
Rare developmental defect during embryogenesis	Fetal encasement syndrome	CHUK	NF-kappa B signaling pathway: BCL2	-2.21555	0.869117	0	0		Y								Apoptosis	GO:2001243, GO:0008625, GO:0009636, GO:0034097, GO:0010039, GO:0032848, GO:0043066, GO:0022898, GO:0055085, GO:0043496, GO:0042100, GO:0043497, GO:0051924, GO:0070059, GO:0035094, GO:0000209, GO:0043524, GO:0030307, GO:0042493, GO:0006915, GO:0051607
Rare neoplastic disease	Nasopharyngeal carcinoma	NFKBIA	NF-kappa B signaling pathway: BCL2	-6.64386	1	0	0		Y								Apoptosis	GO:2001243, GO:0008625, GO:0009636, GO:0034097, GO:0010039, GO:0032848, GO:0043066, GO:0022898, GO:0055085, GO:0043496, GO:0042100, GO:0043497, GO:0051924, GO:0070059, GO:0035094, GO:0000209, GO:0043524, GO:0030307, GO:0042493, GO:0006915, GO:0051607
Rare gastroenterologic disease	Immune dysregulation-inflammatory bowel disease-arthritis-recurrent infections-lymphopenia syndrome	RIPK1	NF-kappa B signaling pathway: BCL2	-0.0449855	0.0342308	2.85502e-09	2.326e-08		Y								Apoptosis	GO:2001243, GO:0008625, GO:0009636, GO:0034097, GO:0010039, GO:0032848, GO:0043066, GO:0022898, GO:0055085, GO:0043496, GO:0042100, GO:0043497, GO:0051924, GO:0070059, GO:0035094, GO:0000209, GO:0043524, GO:0030307, GO:0042493, GO:0006915, GO:0051607
Rare developmental defect during embryogenesis	Polyvalvular heart disease syndrome	TAB2	NF-kappa B signaling pathway: BCL2	-0.0204518	0.0139224	0.0688293	0.423682		Y								Apoptosis	GO:2001243, GO:0008625, GO:0009636, GO:0034097, GO:0010039, GO:0032848, GO:0043066, GO:0022898, GO:0055085, GO:0043496, GO:0042100, GO:0043497, GO:0051924, GO:0070059, GO:0035094, GO:0000209, GO:0043524, GO:0030307, GO:0042493, GO:0006915, GO:0051607
Rare neoplastic disease	Waldenstr��m macroglobulinemia	MYD88	NF-kappa B signaling pathway: BCL2	-0.0823636	0.0574732	0	0		Y								Apoptosis	GO:2001243, GO:0008625, GO:0009636, GO:0034097, GO:0010039, GO:0032848, GO:0043066, GO:0022898, GO:0055085, GO:0043496, GO:0042100, GO:0043497, GO:0051924, GO:0070059, GO:0035094, GO:0000209, GO:0043524, GO:0030307, GO:0042493, GO:0006915, GO:0051607
Rare developmental defect during embryogenesis	Incontinentia pigmenti	IKBKG	NF-kappa B signaling pathway: BCL2	-2.23197	0.870786	0	0		Y								Apoptosis	GO:2001243, GO:0008625, GO:0009636, GO:0034097, GO:0010039, GO:0032848, GO:0043066, GO:0022898, GO:0055085, GO:0043496, GO:0042100, GO:0043497, GO:0051924, GO:0070059, GO:0035094, GO:0000209, GO:0043524, GO:0030307, GO:0042493, GO:0006915, GO:0051607
Rare immune disease	Severe combined immunodeficiency due to IKK2 deficiency	IKBKB	NF-kappa B signaling pathway: BCL2	-6.16145	1	0	0		Y								Apoptosis	GO:2001243, GO:0008625, GO:0009636, GO:0034097, GO:0010039, GO:0032848, GO:0043066, GO:0022898, GO:0055085, GO:0043496, GO:0042100, GO:0043497, GO:0051924, GO:0070059, GO:0035094, GO:0000209, GO:0043524, GO:0030307, GO:0042493, GO:0006915, GO:0051607
Rare neoplastic disease	Follicular lymphoma	BCL2	NF-kappa B signaling pathway: BCL2	-6.64386	1	0	0		Y								Apoptosis	GO:2001243, GO:0008625, GO:0009636, GO:0034097, GO:0010039, GO:0032848, GO:0043066, GO:0022898, GO:0055085, GO:0043496, GO:0042100, GO:0043497, GO:0051924, GO:0070059, GO:0035094, GO:0000209, GO:0043524, GO:0030307, GO:0042493, GO:0006915, GO:0051607
Rare bone disease	Frontometaphyseal dysplasia	MAP3K7	NF-kappa B signaling pathway: BCL2	-0.635298	0.405189	0	0		Y								Apoptosis	GO:2001243, GO:0008625, GO:0009636, GO:0034097, GO:0010039, GO:0032848, GO:0043066, GO:0022898, GO:0055085, GO:0043496, GO:0042100, GO:0043497, GO:0051924, GO:0070059, GO:0035094, GO:0000209, GO:0043524, GO:0030307, GO:0042493, GO:0006915, GO:0051607
Rare neoplastic disease	Gliosarcoma	NFKBIA	NF-kappa B signaling pathway: BCL2	-6.64386	1	0	0		Y								Apoptosis	GO:2001243, GO:0008625, GO:0009636, GO:0034097, GO:0010039, GO:0032848, GO:0043066, GO:0022898, GO:0055085, GO:0043496, GO:0042100, GO:0043497, GO:0051924, GO:0070059, GO:0035094, GO:0000209, GO:0043524, GO:0030307, GO:0042493, GO:0006915, GO:0051607
Rare neurologic disease	Adult-onset myasthenia gravis	TNFRSF11A	NF-kappa B signaling pathway: BCL2	-0.0267357	0.0208261	0.00106379	0.0117868		Y								Apoptosis	GO:2001243, GO:0008625, GO:0009636, GO:0034097, GO:0010039, GO:0032848, GO:0043066, GO:0022898, GO:0055085, GO:0043496, GO:0042100, GO:0043497, GO:0051924, GO:0070059, GO:0035094, GO:0000209, GO:0043524, GO:0030307, GO:0042493, GO:0006915, GO:0051607
Rare hematologic disease	Persistent polyclonal B-cell lymphocytosis	CARD11	NF-kappa B signaling pathway: BCL2	-1.41705	0.699919	0	0		Y								Apoptosis	GO:2001243, GO:0008625, GO:0009636, GO:0034097, GO:0010039, GO:0032848, GO:0043066, GO:0022898, GO:0055085, GO:0043496, GO:0042100, GO:0043497, GO:0051924, GO:0070059, GO:0035094, GO:0000209, GO:0043524, GO:0030307, GO:0042493, GO:0006915, GO:0051607
Rare immune disease	BENTA disease	CARD11	NF-kappa B signaling pathway: BCL2	-1.41705	0.699919	0	0		Y								Apoptosis	GO:2001243, GO:0008625, GO:0009636, GO:0034097, GO:0010039, GO:0032848, GO:0043066, GO:0022898, GO:0055085, GO:0043496, GO:0042100, GO:0043497, GO:0051924, GO:0070059, GO:0035094, GO:0000209, GO:0043524, GO:0030307, GO:0042493, GO:0006915, GO:0051607
Rare developmental defect during embryogenesis	Hypohidrotic ectodermal dysplasia with immunodeficiency	IKBKG	NF-kappa B signaling pathway: BCL2	-2.23197	0.870786	0	0		Y								Apoptosis	GO:2001243, GO:0008625, GO:0009636, GO:0034097, GO:0010039, GO:0032848, GO:0043066, GO:0022898, GO:0055085, GO:0043496, GO:0042100, GO:0043497, GO:0051924, GO:0070059, GO:0035094, GO:0000209, GO:0043524, GO:0030307, GO:0042493, GO:0006915, GO:0051607
Rare immune disease	Bacterial susceptibility due to TLR signaling pathway deficiency	MYD88	NF-kappa B signaling pathway: BCL2	-0.0823636	0.0574732	0	0		Y								Apoptosis	GO:2001243, GO:0008625, GO:0009636, GO:0034097, GO:0010039, GO:0032848, GO:0043066, GO:0022898, GO:0055085, GO:0043496, GO:0042100, GO:0043497, GO:0051924, GO:0070059, GO:0035094, GO:0000209, GO:0043524, GO:0030307, GO:0042493, GO:0006915, GO:0051607
Rare developmental defect during embryogenesis	Anhidrotic ectodermal dysplasia-immunodeficiency-osteopetrosis-lymphedema syndrome	IKBKG	NF-kappa B signaling pathway: BCL2	-2.23197	0.870786	0	0		Y								Apoptosis	GO:2001243, GO:0008625, GO:0009636, GO:0034097, GO:0010039, GO:0032848, GO:0043066, GO:0022898, GO:0055085, GO:0043496, GO:0042100, GO:0043497, GO:0051924, GO:0070059, GO:0035094, GO:0000209, GO:0043524, GO:0030307, GO:0042493, GO:0006915, GO:0051607
Rare immune disease	Immunodeficiency due to interleukin-1 receptor-associated kinase-4 deficiency	IRAK4	NF-kappa B signaling pathway: BCL2	-7.04706e-05	0.000287654	1	1		Y								Apoptosis	GO:2001243, GO:0008625, GO:0009636, GO:0034097, GO:0010039, GO:0032848, GO:0043066, GO:0022898, GO:0055085, GO:0043496, GO:0042100, GO:0043497, GO:0051924, GO:0070059, GO:0035094, GO:0000209, GO:0043524, GO:0030307, GO:0042493, GO:0006915, GO:0051607
Rare immune disease	Hyper-IgM syndrome type 3	CD40	NF-kappa B signaling pathway: BCL2	-0.0754648	0.0706478	0	0		Y								Apoptosis	GO:2001243, GO:0008625, GO:0009636, GO:0034097, GO:0010039, GO:0032848, GO:0043066, GO:0022898, GO:0055085, GO:0043496, GO:0042100, GO:0043497, GO:0051924, GO:0070059, GO:0035094, GO:0000209, GO:0043524, GO:0030307, GO:0042493, GO:0006915, GO:0051607
Rare developmental defect during embryogenesis	Cardiospondylocarpofacial syndrome	MAP3K7	NF-kappa B signaling pathway: BCL2	-0.635298	0.405189	0	0		Y								Apoptosis	GO:2001243, GO:0008625, GO:0009636, GO:0034097, GO:0010039, GO:0032848, GO:0043066, GO:0022898, GO:0055085, GO:0043496, GO:0042100, GO:0043497, GO:0051924, GO:0070059, GO:0035094, GO:0000209, GO:0043524, GO:0030307, GO:0042493, GO:0006915, GO:0051607
Rare immune disease	X-linked mendelian susceptibility to mycobacterial diseases due to IKBKG deficiency	IKBKG	NF-kappa B signaling pathway: BCL2	-2.23197	0.870786	0	0		Y								Apoptosis	GO:2001243, GO:0008625, GO:0009636, GO:0034097, GO:0010039, GO:0032848, GO:0043066, GO:0022898, GO:0055085, GO:0043496, GO:0042100, GO:0043497, GO:0051924, GO:0070059, GO:0035094, GO:0000209, GO:0043524, GO:0030307, GO:0042493, GO:0006915, GO:0051607
Rare bone disease	Osteopetrosis-hypogammaglobulinemia syndrome	TNFRSF11A	NF-kappa B signaling pathway: BCL2	-0.0267357	0.0208261	0.00106379	0.0117868		Y								Apoptosis	GO:2001243, GO:0008625, GO:0009636, GO:0034097, GO:0010039, GO:0032848, GO:0043066, GO:0022898, GO:0055085, GO:0043496, GO:0042100, GO:0043497, GO:0051924, GO:0070059, GO:0035094, GO:0000209, GO:0043524, GO:0030307, GO:0042493, GO:0006915, GO:0051607
non_rare_in_europe	NON RARE IN EUROPE: Psoriatic arthritis	TNF	NF-kappa B signaling pathway: BCL2	-0.0176769	0.0151306	0.0373955	0.203109		Y								Apoptosis	GO:2001243, GO:0008625, GO:0009636, GO:0034097, GO:0010039, GO:0032848, GO:0043066, GO:0022898, GO:0055085, GO:0043496, GO:0042100, GO:0043497, GO:0051924, GO:0070059, GO:0035094, GO:0000209, GO:0043524, GO:0030307, GO:0042493, GO:0006915, GO:0051607
non_rare_in_europe	NON RARE IN EUROPE: Multiple sclerosis	TNFRSF1A	NF-kappa B signaling pathway: BCL2	-0.0176769	0.0151306	0.0373955	0.220395		Y								Apoptosis	GO:2001243, GO:0008625, GO:0009636, GO:0034097, GO:0010039, GO:0032848, GO:0043066, GO:0022898, GO:0055085, GO:0043496, GO:0042100, GO:0043497, GO:0051924, GO:0070059, GO:0035094, GO:0000209, GO:0043524, GO:0030307, GO:0042493, GO:0006915, GO:0051607
Rare systemic or rheumatologic disease	Tumor necrosis factor receptor 1 associated periodic syndrome	TNFRSF1A	NF-kappa B signaling pathway: BCL2	-0.0176769	0.0151306	0.0373955	0.220395		Y								Apoptosis	GO:2001243, GO:0008625, GO:0009636, GO:0034097, GO:0010039, GO:0032848, GO:0043066, GO:0022898, GO:0055085, GO:0043496, GO:0042100, GO:0043497, GO:0051924, GO:0070059, GO:0035094, GO:0000209, GO:0043524, GO:0030307, GO:0042493, GO:0006915, GO:0051607
Rare bone disease	Familial expansile osteolysis	TNFRSF11A	NF-kappa B signaling pathway: BCL2	-0.0267357	0.0208261	0.00106379	0.0117868		Y								Apoptosis	GO:2001243, GO:0008625, GO:0009636, GO:0034097, GO:0010039, GO:0032848, GO:0043066, GO:0022898, GO:0055085, GO:0043496, GO:0042100, GO:0043497, GO:0051924, GO:0070059, GO:0035094, GO:0000209, GO:0043524, GO:0030307, GO:0042493, GO:0006915, GO:0051607
non_rare_in_europe	NON RARE IN EUROPE: Paget disease of bone	TNFRSF11A	NF-kappa B signaling pathway: BCL2	-0.0267357	0.0208261	0.00106379	0.0117868		Y								Apoptosis	GO:2001243, GO:0008625, GO:0009636, GO:0034097, GO:0010039, GO:0032848, GO:0043066, GO:0022898, GO:0055085, GO:0043496, GO:0042100, GO:0043497, GO:0051924, GO:0070059, GO:0035094, GO:0000209, GO:0043524, GO:0030307, GO:0042493, GO:0006915, GO:0051607
[truncated: 7,443 more rows]
