# Supplementary material for: Discovering potential interactions between rare diseases and COVID-19 by combining mechanistic models of viral infection with statistical modeling
Source: Hum Mol Genet. 2022 Jan 12;31(12):2078–89. doi: 10.1093/hmg/ddac007 (PMC9239744; doi:10.1093/hmg/ddac007)
Supplement: Additional_Table_3_ddac007 [file additional_table_3_ddac007.xlsx]

## Sheet: Legend
Additional Table 3
Genes causative of rare diseases located outside signaling circuits with a significant (FDR-adjusted p-value <0.05) correlation with the circuit (see methods), along with the correlation value, the best correlated gene within the circuit (see methods), the p-value and the functional role of the affected circuits according to the COVID-19 hallmarks, Uniprot functions and GO terms.

## Sheet: Additional Table 3
RD_clasification	Rare disease	ORPHAN_gen	Afected_circuit	corr_orphan_gen_circ	allocated_gen_max_corr	allocated_gen_max_corr	corr_orphan_gen_allocated_gen	p_value_cocor	pv_adjust_cocor	Adhesion	Apoptosis	Host.virus.interaction	Inflammatory.response	Immune.activity	Anti.viral.defense	Endocytosis	Replication	Energetics	UniProt.funs	GO.funs
Rare gastroenterologic disease	Immune dysregulation-inflammatory bowel disease-arthritis-recurrent infections-lymphopenia syndrome	RIPK1	MAPK signaling pathway: CDC25B	0.697488	TNFRSF1A	0.633403	0.691956	0	0								Y		Cell cycle, Mitosis, Cell division	GO:0006468
Rare immune disease	Severe combined immunodeficiency due to IKK2 deficiency	IKBKB	MAPK signaling pathway: CDC25B	0.702983	TNFRSF1A	0.633403	0.569989	0	0								Y		Cell cycle, Mitosis, Cell division	GO:0006468
Rare developmental defect during embryogenesis	Overgrowth-macrocephaly-facial dysmorphism syndrome	RNF135	MAPK signaling pathway: CDC25B	0.698957	TNFRSF1A	0.633403	0.727141	0	0								Y		Cell cycle, Mitosis, Cell division	GO:0006468
Rare gastroenterologic disease	Immune dysregulation-inflammatory bowel disease-arthritis-recurrent infections-lymphopenia syndrome	RIPK1	MAPK signaling pathway: ATF4	0.711406	TNFRSF1A	0.683815	0.691956	1.26266e-12	3.08846e-09								Y		Transcription regulation, Transcription, Biological rhythms	GO:0045944, GO:0045893, GO:1990440, GO:0034976
Rare inborn errors of metabolism	Gamma-aminobutyric acid transaminase deficiency	ABAT	MAPK signaling pathway: MEF2C	-0.595994	MAP3K6	0.558295	-0.503708	3.30642e-11	1.6175e-08		Y						Y		Transcription regulation, Transcription, Apoptosis, Neurogenesis, Differentiation	GO:0045944, GO:0045893, GO:0000165, GO:0006355, GO:2001016, GO:0030279, GO:0071374, GO:2000727, GO:0006366, GO:0071560, GO:0010628
Rare developmental defect during embryogenesis	Early-onset parkinsonism-intellectual disability syndrome	RAB39B	MAPK signaling pathway: MEF2C	-0.592758	MAP3K6	0.558295	-0.66286	7.76823e-13	4.75027e-10		Y						Y		Transcription regulation, Transcription, Apoptosis, Neurogenesis, Differentiation	GO:0045944, GO:0045893, GO:0000165, GO:0006355, GO:2001016, GO:0030279, GO:0071374, GO:2000727, GO:0006366, GO:0071560, GO:0010628
non_rare_in_europe	NON RARE IN EUROPE: Autism	RAB39B	MAPK signaling pathway: MEF2C	-0.592758	MAP3K6	0.558295	-0.66286	7.76823e-13	4.75027e-10		Y						Y		Transcription regulation, Transcription, Apoptosis, Neurogenesis, Differentiation	GO:0045944, GO:0045893, GO:0000165, GO:0006355, GO:2001016, GO:0030279, GO:0071374, GO:2000727, GO:0006366, GO:0071560, GO:0010628
Rare gastroenterologic disease	Congenital chronic diarrhea with protein-losing enteropathy	PLVAP	MAPK signaling pathway: MEF2C	0.595154	MAP3K6	0.558295	0.637613	1.16795e-13	9.52272e-11		Y						Y		Transcription regulation, Transcription, Apoptosis, Neurogenesis, Differentiation	GO:0045944, GO:0045893, GO:0000165, GO:0006355, GO:2001016, GO:0030279, GO:0071374, GO:2000727, GO:0006366, GO:0071560, GO:0010628
Rare developmental defect during embryogenesis	Autosomal recessive spondylocostal dysostosis	DLL3	MAPK signaling pathway: MEF2C	-0.609661	MAP3K6	0.558295	-0.617766	0	0		Y						Y		Transcription regulation, Transcription, Apoptosis, Neurogenesis, Differentiation	GO:0045944, GO:0045893, GO:0000165, GO:0006355, GO:2001016, GO:0030279, GO:0071374, GO:2000727, GO:0006366, GO:0071560, GO:0010628
Rare immune disease	Recurrent Neisseria infections due to factor D deficiency	CFD	MAPK signaling pathway: MEF2C	0.608516	MAP3K6	0.558295	0.676132	0	0		Y						Y		Transcription regulation, Transcription, Apoptosis, Neurogenesis, Differentiation	GO:0045944, GO:0045893, GO:0000165, GO:0006355, GO:2001016, GO:0030279, GO:0071374, GO:2000727, GO:0006366, GO:0071560, GO:0010628
Rare neurologic disease	Acetazolamide-responsive myotonia	SCN4A	MAPK signaling pathway: MEF2C	0.595427	MAP3K6	0.558295	0.259652	2.42516e-08	8.47419e-06		Y						Y		Transcription regulation, Transcription, Apoptosis, Neurogenesis, Differentiation	GO:0045944, GO:0045893, GO:0000165, GO:0006355, GO:2001016, GO:0030279, GO:0071374, GO:2000727, GO:0006366, GO:0071560, GO:0010628
Rare neurologic disease	Hypokalemic periodic paralysis	SCN4A	MAPK signaling pathway: MEF2C	0.595427	MAP3K6	0.558295	0.259652	2.42516e-08	8.47419e-06		Y						Y		Transcription regulation, Transcription, Apoptosis, Neurogenesis, Differentiation	GO:0045944, GO:0045893, GO:0000165, GO:0006355, GO:2001016, GO:0030279, GO:0071374, GO:2000727, GO:0006366, GO:0071560, GO:0010628
Rare neurologic disease	Hyperkalemic periodic paralysis	SCN4A	MAPK signaling pathway: MEF2C	0.595427	MAP3K6	0.558295	0.259652	2.42516e-08	8.47419e-06		Y						Y		Transcription regulation, Transcription, Apoptosis, Neurogenesis, Differentiation	GO:0045944, GO:0045893, GO:0000165, GO:0006355, GO:2001016, GO:0030279, GO:0071374, GO:2000727, GO:0006366, GO:0071560, GO:0010628
Rare neurologic disease	Myotonia fluctuans	SCN4A	MAPK signaling pathway: MEF2C	0.595427	MAP3K6	0.558295	0.259652	2.42516e-08	8.47419e-06		Y						Y		Transcription regulation, Transcription, Apoptosis, Neurogenesis, Differentiation	GO:0045944, GO:0045893, GO:0000165, GO:0006355, GO:2001016, GO:0030279, GO:0071374, GO:2000727, GO:0006366, GO:0071560, GO:0010628
Rare neurologic disease	Paramyotonia congenita of Von Eulenburg	SCN4A	MAPK signaling pathway: MEF2C	0.595427	MAP3K6	0.558295	0.259652	2.42516e-08	8.47419e-06		Y						Y		Transcription regulation, Transcription, Apoptosis, Neurogenesis, Differentiation	GO:0045944, GO:0045893, GO:0000165, GO:0006355, GO:2001016, GO:0030279, GO:0071374, GO:2000727, GO:0006366, GO:0071560, GO:0010628
Rare cardiac disease	GNB5-related intellectual disability-cardiac arrhythmia syndrome	GNB5	MAPK signaling pathway: MEF2C	-0.596803	MAP3K6	0.558295	-0.292481	4.0665e-09	1.65778e-06		Y						Y		Transcription regulation, Transcription, Apoptosis, Neurogenesis, Differentiation	GO:0045944, GO:0045893, GO:0000165, GO:0006355, GO:2001016, GO:0030279, GO:0071374, GO:2000727, GO:0006366, GO:0071560, GO:0010628
Rare neurologic disease	Myotonia permanens	SCN4A	MAPK signaling pathway: MEF2C	0.595427	MAP3K6	0.558295	0.259652	2.42516e-08	8.47419e-06		Y						Y		Transcription regulation, Transcription, Apoptosis, Neurogenesis, Differentiation	GO:0045944, GO:0045893, GO:0000165, GO:0006355, GO:2001016, GO:0030279, GO:0071374, GO:2000727, GO:0006366, GO:0071560, GO:0010628
Rare renal disease	Nephrogenic syndrome of inappropriate antidiuresis	AVPR2	MAPK signaling pathway: MEF2C	0.579117	MAP3K6	0.558295	0.623673	2.75273e-05	0.00841649		Y						Y		Transcription regulation, Transcription, Apoptosis, Neurogenesis, Differentiation	GO:0045944, GO:0045893, GO:0000165, GO:0006355, GO:2001016, GO:0030279, GO:0071374, GO:2000727, GO:0006366, GO:0071560, GO:0010628
Rare renal disease	Nephrogenic diabetes insipidus	AVPR2	MAPK signaling pathway: MEF2C	0.579117	MAP3K6	0.558295	0.623673	2.75273e-05	0.00841649		Y						Y		Transcription regulation, Transcription, Apoptosis, Neurogenesis, Differentiation	GO:0045944, GO:0045893, GO:0000165, GO:0006355, GO:2001016, GO:0030279, GO:0071374, GO:2000727, GO:0006366, GO:0071560, GO:0010628
Rare immune disease	Severe combined immunodeficiency due to IKK2 deficiency	IKBKB	MAPK signaling pathway: MAX	0.705521	TNFRSF1A	0.656943	0.569989	0	0								Y		Transcription regulation, Transcription
Rare developmental defect during embryogenesis	Overgrowth-macrocephaly-facial dysmorphism syndrome	RNF135	MAPK signaling pathway: MAX	0.724631	TNFRSF1A	0.656943	0.727141	0	0								Y		Transcription regulation, Transcription
Rare gastroenterologic disease	Immune dysregulation-inflammatory bowel disease-arthritis-recurrent infections-lymphopenia syndrome	RIPK1	MAPK signaling pathway: MAX	0.684808	TNFRSF1A	0.656943	0.691956	7.21934e-12	5.88857e-09								Y		Transcription regulation, Transcription
Rare neoplastic disease	High grade B-cell lymphoma with MYC and/ or BCL2 and/or BCL6 rearrangement	MYC	MAPK signaling pathway: ELK4	0.697194	MAP3K6	0.673022	0.544511	1.44167e-07	0.000352776								Y		Transcription regulation, Transcription	GO:0070932
Rare neoplastic disease	Burkitt lymphoma	MYC	MAPK signaling pathway: ELK4	0.697194	MAP3K6	0.673022	0.544511	1.44167e-07	0.000352776								Y		Transcription regulation, Transcription	GO:0070932
Rare gastroenterologic disease	Immune dysregulation-inflammatory bowel disease-arthritis-recurrent infections-lymphopenia syndrome	RIPK1	MAPK signaling pathway: ELK1	0.571682	MAPK14	0.52061	0.628663	0	0								Y		Transcription regulation, Transcription	GO:0045944, GO:0045893, GO:0006366
Rare developmental defect during embryogenesis	Syndromic X-linked intellectual disability due to JARID1C mutation	KDM5C	MAPK signaling pathway: ELK1	0.541361	MAPK14	0.52061	0.553493	0.000173672	0.0486249								Y		Transcription regulation, Transcription	GO:0045944, GO:0045893, GO:0006366
Rare endocrine disease	Hypocalcemic vitamin D-resistant rickets	VDR	MAPK signaling pathway: ELK1	0.581228	MAPK14	0.52061	0.532002	0	0								Y		Transcription regulation, Transcription	GO:0045944, GO:0045893, GO:0006366
Rare neurologic disease	Familial encephalopathy with neuroserpin inclusion bodies	SERPINI1	MAPK signaling pathway: ELK1	-0.589557	MAPK14	0.52061	-0.575108	0	0								Y		Transcription regulation, Transcription	GO:0045944, GO:0045893, GO:0006366
Rare developmental defect during embryogenesis	Kabuki syndrome	KMT2D	MAPK signaling pathway: ELK1	0.542983	MAPK14	0.52061	0.467771	0.000179428	0.0486249								Y		Transcription regulation, Transcription	GO:0045944, GO:0045893, GO:0006366
Rare endocrine disease	Hyperandrogenism due to cortisone reductase deficiency	H6PD	MAPK signaling pathway: ELK1	0.55645	MAPK14	0.52061	0.452131	6.49097e-09	2.63858e-06								Y		Transcription regulation, Transcription	GO:0045944, GO:0045893, GO:0006366
Rare developmental defect during embryogenesis	Cerebrocostomandibular syndrome	SNRPB	MAPK signaling pathway: ELK1	0.545348	MAPK14	0.52061	0.612738	2.57078e-06	0.000895734								Y		Transcription regulation, Transcription	GO:0045944, GO:0045893, GO:0006366
Rare developmental defect during embryogenesis	Alport syndrome-intellectual disability-midface hypoplasia-elliptocytosis syndrome	AMMECR1	MAPK signaling pathway: ELK1	0.563897	MAPK14	0.52061	0.341939	9.07295e-11	4.42579e-08								Y		Transcription regulation, Transcription	GO:0045944, GO:0045893, GO:0006366
Rare neurologic disease	Autosomal recessive spastic paraplegia type 76	CAPN1	MAPK signaling pathway: ELK1	0.561902	MAPK14	0.52061	0.596371	2.53131e-14	1.54347e-11								Y		Transcription regulation, Transcription	GO:0045944, GO:0045893, GO:0006366
Rare neurologic disease	Cerebellar ataxia-areflexia-pes cavus-optic atrophy-sensorineural hearing loss syndrome	ATP1A3	MAPK signaling pathway: ATF2	-0.673969	MAP3K6	0.652596	-0.48136	1.7078e-05	0.0208949						Y		Y		Transcription regulation, Transcription, DNA damage	GO:0045944, GO:0006974, GO:0006970, GO:0016573
Rare neurologic disease	Rapid-onset dystonia-parkinsonism	ATP1A3	MAPK signaling pathway: ATF2	-0.673969	MAP3K6	0.652596	-0.48136	1.7078e-05	0.0208949						Y		Y		Transcription regulation, Transcription, DNA damage	GO:0045944, GO:0006974, GO:0006970, GO:0016573
Rare gastroenterologic disease	Immune dysregulation-inflammatory bowel disease-arthritis-recurrent infections-lymphopenia syndrome	RIPK1	MAPK signaling pathway: ATF2	0.677433	MAP3K6	0.652596	0.533788	2.44859e-07	0.000599171						Y		Y		Transcription regulation, Transcription, DNA damage	GO:0045944, GO:0006974, GO:0006970, GO:0016573
Rare developmental defect during embryogenesis	Early-onset parkinsonism-intellectual disability syndrome	RAB39B	MAPK signaling pathway: HSPB1	-0.730636	MAP3K6	0.692891	-0.66286	0	0						Y				Stress response
Rare skin disease	Peeling skin-leukonychia-acral punctate keratoses-cheilitis-knuckle pads syndrome	CAST	MAPK signaling pathway: HSPB1	0.72514	MAP3K6	0.692891	0.49526	1.73117e-12	2.11636e-09						Y				Stress response
non_rare_in_europe	NON RARE IN EUROPE: Autism	RAB39B	MAPK signaling pathway: HSPB1	-0.730636	MAP3K6	0.692891	-0.66286	0	0						Y				Stress response
Rare neurologic disease	KCNQ2-related epileptic encephalopathy	KCNQ2	cAMP signaling pathway: BDNF	0.672218	GABBR2	0.644936	0.77574	4.13003e-14	1.43902e-11								Y		activation of phospholipase C activity [GO:0007202];behavioral fear response [GO:0001662];brain-derived neurotrophic factor receptor signaling pathway [GO:0031547];nerve growth factor signaling pathway [GO:0038180];positive regulation of brain-derived neurotrophic factor receptor signaling pathway [GO:0031550];positive regulation of non-membrane spanning protein tyrosine kinase activity [GO:19039…	GO:0051965
Rare bone disease	Chondromyxoid fibroma	GRM1	cAMP signaling pathway: BDNF	0.709205	GABBR2	0.644936	0.796024	0	0								Y		activation of phospholipase C activity [GO:0007202];behavioral fear response [GO:0001662];brain-derived neurotrophic factor receptor signaling pathway [GO:0031547];nerve growth factor signaling pathway [GO:0038180];positive regulation of brain-derived neurotrophic factor receptor signaling pathway [GO:0031550];positive regulation of non-membrane spanning protein tyrosine kinase activity [GO:19039…	GO:0051965
Rare developmental defect during embryogenesis	X-linked microcephaly-growth retardation-prognathism-cryptorchidism syndrome	RPL10	cAMP signaling pathway: BDNF	-0.674954	GABBR2	0.644936	-0.646781	7.62235e-12	2.32386e-09								Y		activation of phospholipase C activity [GO:0007202];behavioral fear response [GO:0001662];brain-derived neurotrophic factor receptor signaling pathway [GO:0031547];nerve growth factor signaling pathway [GO:0038180];positive regulation of brain-derived neurotrophic factor receptor signaling pathway [GO:0031550];positive regulation of non-membrane spanning protein tyrosine kinase activity [GO:19039…	GO:0051965
Rare neurologic disease	Spinocerebellar ataxia type 14	PRKCG	cAMP signaling pathway: BDNF	0.685293	GABBR2	0.644936	0.751082	0	0								Y		activation of phospholipase C activity [GO:0007202];behavioral fear response [GO:0001662];brain-derived neurotrophic factor receptor signaling pathway [GO:0031547];nerve growth factor signaling pathway [GO:0038180];positive regulation of brain-derived neurotrophic factor receptor signaling pathway [GO:0031550];positive regulation of non-membrane spanning protein tyrosine kinase activity [GO:19039…	GO:0051965
Rare developmental defect during embryogenesis	2q24 microdeletion syndrome	TBR1	cAMP signaling pathway: BDNF	0.664128	GABBR2	0.644936	0.666542	5.89405e-06	0.00119797								Y		activation of phospholipase C activity [GO:0007202];behavioral fear response [GO:0001662];brain-derived neurotrophic factor receptor signaling pathway [GO:0031547];nerve growth factor signaling pathway [GO:0038180];positive regulation of brain-derived neurotrophic factor receptor signaling pathway [GO:0031550];positive regulation of non-membrane spanning protein tyrosine kinase activity [GO:19039…	GO:0051965
Rare neurologic disease	Childhood absence epilepsy	GABRA1	cAMP signaling pathway: BDNF	0.721349	GABBR2	0.644936	0.819415	0	0								Y		activation of phospholipase C activity [GO:0007202];behavioral fear response [GO:0001662];brain-derived neurotrophic factor receptor signaling pathway [GO:0031547];nerve growth factor signaling pathway [GO:0038180];positive regulation of brain-derived neurotrophic factor receptor signaling pathway [GO:0031550];positive regulation of non-membrane spanning protein tyrosine kinase activity [GO:19039…	GO:0051965
Rare bone disease	X-linked intellectual disability-cerebellar hypoplasia-spondylo-epiphyseal dysplasia syndrome	RPL10	cAMP signaling pathway: BDNF	-0.674954	GABBR2	0.644936	-0.646781	7.62235e-12	2.32386e-09								Y		activation of phospholipase C activity [GO:0007202];behavioral fear response [GO:0001662];brain-derived neurotrophic factor receptor signaling pathway [GO:0031547];nerve growth factor signaling pathway [GO:0038180];positive regulation of brain-derived neurotrophic factor receptor signaling pathway [GO:0031550];positive regulation of non-membrane spanning protein tyrosine kinase activity [GO:19039…	GO:0051965
Rare developmental defect during embryogenesis	Isolated congenitally uncorrected transposition of the great arteries	ZIC3	cAMP signaling pathway: BDNF	0.688134	GABBR2	0.644936	0.754071	0	0								Y		activation of phospholipase C activity [GO:0007202];behavioral fear response [GO:0001662];brain-derived neurotrophic factor receptor signaling pathway [GO:0031547];nerve growth factor signaling pathway [GO:0038180];positive regulation of brain-derived neurotrophic factor receptor signaling pathway [GO:0031550];positive regulation of non-membrane spanning protein tyrosine kinase activity [GO:19039…	GO:0051965
Rare neurologic disease	Rolandic epilepsy	GABRG2	cAMP signaling pathway: BDNF	0.666674	GABBR2	0.644936	0.776259	1.49895e-09	3.65595e-07								Y		activation of phospholipase C activity [GO:0007202];behavioral fear response [GO:0001662];brain-derived neurotrophic factor receptor signaling pathway [GO:0031547];nerve growth factor signaling pathway [GO:0038180];positive regulation of brain-derived neurotrophic factor receptor signaling pathway [GO:0031550];positive regulation of non-membrane spanning protein tyrosine kinase activity [GO:19039…	GO:0051965
Rare neurologic disease	Autosomal recessive congenital cerebellar ataxia due to MGLUR1 deficiency	GRM1	cAMP signaling pathway: BDNF	0.709205	GABBR2	0.644936	0.796024	0	0								Y		activation of phospholipase C activity [GO:0007202];behavioral fear response [GO:0001662];brain-derived neurotrophic factor receptor signaling pathway [GO:0031547];nerve growth factor signaling pathway [GO:0038180];positive regulation of brain-derived neurotrophic factor receptor signaling pathway [GO:0031550];positive regulation of non-membrane spanning protein tyrosine kinase activity [GO:19039…	GO:0051965
Rare neurologic disease	Progressive myoclonic epilepsy type 7	KCNC1	cAMP signaling pathway: BDNF	0.701603	GABBR2	0.644936	0.768896	0	0								Y		activation of phospholipase C activity [GO:0007202];behavioral fear response [GO:0001662];brain-derived neurotrophic factor receptor signaling pathway [GO:0031547];nerve growth factor signaling pathway [GO:0038180];positive regulation of brain-derived neurotrophic factor receptor signaling pathway [GO:0031550];positive regulation of non-membrane spanning protein tyrosine kinase activity [GO:19039…	GO:0051965
Rare neurologic disease	Early infantile epileptic encephalopathy	NEUROD2	cAMP signaling pathway: BDNF	0.720204	GABBR2	0.644936	0.722577	0	0								Y		activation of phospholipase C activity [GO:0007202];behavioral fear response [GO:0001662];brain-derived neurotrophic factor receptor signaling pathway [GO:0031547];nerve growth factor signaling pathway [GO:0038180];positive regulation of brain-derived neurotrophic factor receptor signaling pathway [GO:0031550];positive regulation of non-membrane spanning protein tyrosine kinase activity [GO:19039…	GO:0051965
Rare neurologic disease	Benign familial neonatal epilepsy	KCNQ2	cAMP signaling pathway: BDNF	0.672218	GABBR2	0.644936	0.77574	4.13003e-14	1.43902e-11								Y		activation of phospholipase C activity [GO:0007202];behavioral fear response [GO:0001662];brain-derived neurotrophic factor receptor signaling pathway [GO:0031547];nerve growth factor signaling pathway [GO:0038180];positive regulation of brain-derived neurotrophic factor receptor signaling pathway [GO:0031550];positive regulation of non-membrane spanning protein tyrosine kinase activity [GO:19039…	GO:0051965
Rare neurologic disease	Huntington disease-like 2	JPH3	cAMP signaling pathway: BDNF	0.664092	GABBR2	0.644936	0.740476	5.2961e-07	0.000117429								Y		activation of phospholipase C activity [GO:0007202];behavioral fear response [GO:0001662];brain-derived neurotrophic factor receptor signaling pathway [GO:0031547];nerve growth factor signaling pathway [GO:0038180];positive regulation of brain-derived neurotrophic factor receptor signaling pathway [GO:0031550];positive regulation of non-membrane spanning protein tyrosine kinase activity [GO:19039…	GO:0051965
Rare neurologic disease	Undetermined early-onset epileptic encephalopathy	ACTL6B	cAMP signaling pathway: BDNF	0.669529	GABBR2	0.644936	0.769464	1.63293e-11	4.42523e-09								Y		activation of phospholipase C activity [GO:0007202];behavioral fear response [GO:0001662];brain-derived neurotrophic factor receptor signaling pathway [GO:0031547];nerve growth factor signaling pathway [GO:0038180];positive regulation of brain-derived neurotrophic factor receptor signaling pathway [GO:0031550];positive regulation of non-membrane spanning protein tyrosine kinase activity [GO:19039…	GO:0051965
Rare immune disease	X-linked severe congenital neutropenia	WAS	Chemokine signaling pathway: STAT1	0.877288	GRK6	0.863855	0.738868	4.52457e-11	1.10807e-07			Y			Y		Y		Host-virus interaction, Antiviral defense, Transcription regulation, Transcription	GO:0060333, GO:0007259, GO:0033209, GO:0045893, GO:0060397, GO:0032870, GO:0060396, GO:0032355, GO:0070102, GO:0006606, GO:0030522, GO:0045944, GO:0006355
Rare hematologic disease	X-linked thrombocytopenia with normal platelets	WAS	Chemokine signaling pathway: STAT1	0.877288	GRK6	0.863855	0.738868	4.52457e-11	1.10807e-07			Y			Y		Y		Host-virus interaction, Antiviral defense, Transcription regulation, Transcription	GO:0060333, GO:0007259, GO:0033209, GO:0045893, GO:0060397, GO:0032870, GO:0060396, GO:0032355, GO:0070102, GO:0006606, GO:0030522, GO:0045944, GO:0006355
Rare immune disease	Wiskott-Aldrich syndrome	WAS	Chemokine signaling pathway: STAT1	0.877288	GRK6	0.863855	0.738868	4.52457e-11	1.10807e-07			Y			Y		Y		Host-virus interaction, Antiviral defense, Transcription regulation, Transcription	GO:0060333, GO:0007259, GO:0033209, GO:0045893, GO:0060397, GO:0032870, GO:0060396, GO:0032355, GO:0070102, GO:0006606, GO:0030522, GO:0045944, GO:0006355
Rare systemic or rheumatologic disease	Pyogenic arthritis-pyoderma gangrenosum-acne syndrome	PSTPIP1	Chemokine signaling pathway: GSK3A	-0.854925	LYN	-0.843552	0.782647	1.87233e-07	0.000152595								Y	Y	Glycogen metabolism, Carbohydrate metabolism, Wnt signaling pathway, Neurogenesis, Biological rhythms, Differentiation	GO:0006468, GO:0018105, GO:0032091, GO:0005977, GO:0046827, GO:0006983, GO:0031334, GO:0043066, GO:0046777, GO:0060070, GO:0035556
Rare hematologic disease	X-linked thrombocytopenia with normal platelets	WAS	Chemokine signaling pathway: GSK3A	-0.863911	LYN	-0.843552	0.858007	0	0								Y	Y	Glycogen metabolism, Carbohydrate metabolism, Wnt signaling pathway, Neurogenesis, Biological rhythms, Differentiation	GO:0006468, GO:0018105, GO:0032091, GO:0005977, GO:0046827, GO:0006983, GO:0031334, GO:0043066, GO:0046777, GO:0060070, GO:0035556
Rare immune disease	Wiskott-Aldrich syndrome	WAS	Chemokine signaling pathway: GSK3A	-0.863911	LYN	-0.843552	0.858007	0	0								Y	Y	Glycogen metabolism, Carbohydrate metabolism, Wnt signaling pathway, Neurogenesis, Biological rhythms, Differentiation	GO:0006468, GO:0018105, GO:0032091, GO:0005977, GO:0046827, GO:0006983, GO:0031334, GO:0043066, GO:0046777, GO:0060070, GO:0035556
Rare immune disease	X-linked severe congenital neutropenia	WAS	Chemokine signaling pathway: GSK3A	-0.863911	LYN	-0.843552	0.858007	0	0								Y	Y	Glycogen metabolism, Carbohydrate metabolism, Wnt signaling pathway, Neurogenesis, Biological rhythms, Differentiation	GO:0006468, GO:0018105, GO:0032091, GO:0005977, GO:0046827, GO:0006983, GO:0031334, GO:0043066, GO:0046777, GO:0060070, GO:0035556
Rare inborn errors of metabolism	Hyperzincemia and hypercalprotectinemia	PSTPIP1	Chemokine signaling pathway: GSK3A	-0.854925	LYN	-0.843552	0.782647	1.87233e-07	0.000152595								Y	Y	Glycogen metabolism, Carbohydrate metabolism, Wnt signaling pathway, Neurogenesis, Biological rhythms, Differentiation	GO:0006468, GO:0018105, GO:0032091, GO:0005977, GO:0046827, GO:0006983, GO:0031334, GO:0043066, GO:0046777, GO:0060070, GO:0035556
Rare immune disease	Leukocyte adhesion deficiency type III	FERMT3	Chemokine signaling pathway: GSK3A	-0.86247	LYN	-0.843552	0.845888	0	0								Y	Y	Glycogen metabolism, Carbohydrate metabolism, Wnt signaling pathway, Neurogenesis, Biological rhythms, Differentiation	GO:0006468, GO:0018105, GO:0032091, GO:0005977, GO:0046827, GO:0006983, GO:0031334, GO:0043066, GO:0046777, GO:0060070, GO:0035556
Rare immune disease	T-B+ severe combined immunodeficiency due to gamma chain deficiency	IL2RG	NF-kappa B signaling pathway: CFLAR	0.856627	LTB	0.842931	0.87021	8.12683e-14	6.60441e-11		Y	Y							Apoptosis, Host-virus interaction	GO:0060544, GO:2001237
Rare immune disease	Leukocyte adhesion deficiency type III	FERMT3	NF-kappa B signaling pathway: CFLAR	0.863092	LTB	0.842931	0.781339	0	0		Y	Y							Apoptosis, Host-virus interaction	GO:0060544, GO:2001237
Rare immune disease	X-linked severe congenital neutropenia	WAS	NF-kappa B signaling pathway: CFLAR	0.871966	LTB	0.842931	0.85773	0	0		Y	Y							Apoptosis, Host-virus interaction	GO:0060544, GO:2001237
Rare hematologic disease	X-linked thrombocytopenia with normal platelets	WAS	NF-kappa B signaling pathway: CFLAR	0.871966	LTB	0.842931	0.85773	0	0		Y	Y							Apoptosis, Host-virus interaction	GO:0060544, GO:2001237
Rare immune disease	Wiskott-Aldrich syndrome	WAS	NF-kappa B signaling pathway: CFLAR	0.871966	LTB	0.842931	0.85773	0	0		Y	Y							Apoptosis, Host-virus interaction	GO:0060544, GO:2001237
Rare hematologic disease	X-linked thrombocytopenia with normal platelets	WAS	NF-kappa B signaling pathway: BCL2A1*	0.878897	BCL2A1	0.85877	0.795073	0	0		Y								Apoptosis
Rare immune disease	Wiskott-Aldrich syndrome	WAS	NF-kappa B signaling pathway: BCL2A1*	0.878897	BCL2A1	0.85877	0.795073	0	0		Y								Apoptosis
Rare immune disease	X-linked severe congenital neutropenia	WAS	NF-kappa B signaling pathway: BCL2A1*	0.878897	BCL2A1	0.85877	0.795073	0	0		Y								Apoptosis
Rare hematologic disease	X-linked thrombocytopenia with normal platelets	WAS	NF-kappa B signaling pathway: XIAP	0.889183	LTB	0.873076	0.85773	0	0		Y								Apoptosis, Ubl conjugation pathway, Wnt signaling pathway	GO:1902530, GO:0031398, GO:0043154, GO:0016567
Rare immune disease	X-linked severe congenital neutropenia	WAS	NF-kappa B signaling pathway: XIAP	0.889183	LTB	0.873076	0.85773	0	0		Y								Apoptosis, Ubl conjugation pathway, Wnt signaling pathway	GO:1902530, GO:0031398, GO:0043154, GO:0016567
Rare immune disease	Wiskott-Aldrich syndrome	WAS	NF-kappa B signaling pathway: XIAP	0.889183	LTB	0.873076	0.85773	0	0		Y								Apoptosis, Ubl conjugation pathway, Wnt signaling pathway	GO:1902530, GO:0031398, GO:0043154, GO:0016567
Rare inborn errors of metabolism	Hyperzincemia and hypercalprotectinemia	PSTPIP1	NF-kappa B signaling pathway: GADD45B	0.846771	LTB	0.837825	0.812998	2.31133e-05	0.01127		Y						Y		Apoptosis, Differentiation	GO:0046330, GO:0000185, GO:1900745, GO:0043065
Rare systemic or rheumatologic disease	Pyogenic arthritis-pyoderma gangrenosum-acne syndrome	PSTPIP1	NF-kappa B signaling pathway: GADD45B	0.846771	LTB	0.837825	0.812998	2.31133e-05	0.01127		Y						Y		Apoptosis, Differentiation	GO:0046330, GO:0000185, GO:1900745, GO:0043065
Rare immune disease	Wiskott-Aldrich syndrome	WAS	NF-kappa B signaling pathway: GADD45B	0.882575	LTB	0.837825	0.85773	0	0		Y						Y		Apoptosis, Differentiation	GO:0046330, GO:0000185, GO:1900745, GO:0043065
Rare immune disease	Leukocyte adhesion deficiency type III	FERMT3	NF-kappa B signaling pathway: GADD45B	0.872495	LTB	0.837825	0.781339	0	0		Y						Y		Apoptosis, Differentiation	GO:0046330, GO:0000185, GO:1900745, GO:0043065
Rare hematologic disease	X-linked thrombocytopenia with normal platelets	WAS	NF-kappa B signaling pathway: GADD45B	0.882575	LTB	0.837825	0.85773	0	0		Y						Y		Apoptosis, Differentiation	GO:0046330, GO:0000185, GO:1900745, GO:0043065
Rare immune disease	T-B+ severe combined immunodeficiency due to CD45 deficiency	PTPRC	NF-kappa B signaling pathway: GADD45B	0.849945	LTB	0.837825	0.807739	1.86636e-08	1.13755e-05		Y						Y		Apoptosis, Differentiation	GO:0046330, GO:0000185, GO:1900745, GO:0043065
Rare immune disease	X-linked severe congenital neutropenia	WAS	NF-kappa B signaling pathway: GADD45B	0.882575	LTB	0.837825	0.85773	0	0		Y						Y		Apoptosis, Differentiation	GO:0046330, GO:0000185, GO:1900745, GO:0043065
Rare immune disease	T-B+ severe combined immunodeficiency due to gamma chain deficiency	IL2RG	NF-kappa B signaling pathway: GADD45B	0.863015	LTB	0.837825	0.87021	0	0		Y						Y		Apoptosis, Differentiation	GO:0046330, GO:0000185, GO:1900745, GO:0043065
Rare hematologic disease	X-linked thrombocytopenia with normal platelets	WAS	NF-kappa B signaling pathway: IL1B*	0.845578	LTB	0.825835	0.85773	0	0				Y		Y				Inflammatory response, Pyrogen	GO:0042346, GO:0030730, GO:0051092, GO:0043122, GO:0060559, GO:0050995, GO:0045429, GO:0050796, GO:2001240, GO:0034116, GO:0071407, GO:0031663, GO:0051044, GO:0042102, GO:0000187, GO:0006954, GO:0035505, GO:0070487, GO:0071310, GO:0071639, GO:0030213, GO:0051091, GO:0001934, GO:0010628, GO:0032725, GO:0010575, GO:0032757, GO:0032729, GO:0019221, GO:0035690, GO:0008285, GO:0045893
Rare immune disease	Wiskott-Aldrich syndrome	WAS	NF-kappa B signaling pathway: IL1B*	0.845578	LTB	0.825835	0.85773	0	0				Y		Y				Inflammatory response, Pyrogen	GO:0042346, GO:0030730, GO:0051092, GO:0043122, GO:0060559, GO:0050995, GO:0045429, GO:0050796, GO:2001240, GO:0034116, GO:0071407, GO:0031663, GO:0051044, GO:0042102, GO:0000187, GO:0006954, GO:0035505, GO:0070487, GO:0071310, GO:0071639, GO:0030213, GO:0051091, GO:0001934, GO:0010628, GO:0032725, GO:0010575, GO:0032757, GO:0032729, GO:0019221, GO:0035690, GO:0008285, GO:0045893
Rare immune disease	X-linked severe congenital neutropenia	WAS	NF-kappa B signaling pathway: IL1B*	0.845578	LTB	0.825835	0.85773	0	0				Y		Y				Inflammatory response, Pyrogen	GO:0042346, GO:0030730, GO:0051092, GO:0043122, GO:0060559, GO:0050995, GO:0045429, GO:0050796, GO:2001240, GO:0034116, GO:0071407, GO:0031663, GO:0051044, GO:0042102, GO:0000187, GO:0006954, GO:0035505, GO:0070487, GO:0071310, GO:0071639, GO:0030213, GO:0051091, GO:0001934, GO:0010628, GO:0032725, GO:0010575, GO:0032757, GO:0032729, GO:0019221, GO:0035690, GO:0008285, GO:0045893
Rare immune disease	X-linked severe congenital neutropenia	WAS	NF-kappa B signaling pathway: PTGS2	0.789385	LTB	0.753768	0.85773	0	0							Y			Prostaglandin biosynthesis, Prostaglandin metabolism, Lipid metabolism, Fatty acid biosynthesis, Fatty acid metabolism, Lipid biosynthesis	GO:0019371
Rare hematologic disease	X-linked thrombocytopenia with normal platelets	WAS	NF-kappa B signaling pathway: PTGS2	0.789385	LTB	0.753768	0.85773	0	0							Y			Prostaglandin biosynthesis, Prostaglandin metabolism, Lipid metabolism, Fatty acid biosynthesis, Fatty acid metabolism, Lipid biosynthesis	GO:0019371
Rare hematologic disease	Congenital autosomal recessive small-platelet thrombocytopenia	FYB1	NF-kappa B signaling pathway: PTGS2	0.765541	LTB	0.753768	0.764718	7.29803e-05	0.0222407							Y			Prostaglandin biosynthesis, Prostaglandin metabolism, Lipid metabolism, Fatty acid biosynthesis, Fatty acid metabolism, Lipid biosynthesis	GO:0019371
Rare immune disease	Wiskott-Aldrich syndrome	WAS	NF-kappa B signaling pathway: PTGS2	0.789385	LTB	0.753768	0.85773	0	0							Y			Prostaglandin biosynthesis, Prostaglandin metabolism, Lipid metabolism, Fatty acid biosynthesis, Fatty acid metabolism, Lipid biosynthesis	GO:0019371
Rare immune disease	Familial hemophagocytic lymphohistiocytosis	PRF1	NF-kappa B signaling pathway: PTGS2	0.775709	LTB	0.753768	0.767263	3.03313e-13	1.47895e-10							Y			Prostaglandin biosynthesis, Prostaglandin metabolism, Lipid metabolism, Fatty acid biosynthesis, Fatty acid metabolism, Lipid biosynthesis	GO:0019371
Rare systemic or rheumatologic disease	Pyogenic arthritis-pyoderma gangrenosum-acne syndrome	PSTPIP1	NF-kappa B signaling pathway: PTGS2	0.78901	LTB	0.753768	0.812998	0	0							Y			Prostaglandin biosynthesis, Prostaglandin metabolism, Lipid metabolism, Fatty acid biosynthesis, Fatty acid metabolism, Lipid biosynthesis	GO:0019371
Rare neurologic disease	Fatal post-viral neurodegenerative disorder	PRF1	NF-kappa B signaling pathway: PTGS2	0.775709	LTB	0.753768	0.767263	3.03313e-13	1.47895e-10							Y			Prostaglandin biosynthesis, Prostaglandin metabolism, Lipid metabolism, Fatty acid biosynthesis, Fatty acid metabolism, Lipid biosynthesis	GO:0019371
Rare hematologic disease	Idiopathic aplastic anemia	PRF1	NF-kappa B signaling pathway: PTGS2	0.775709	LTB	0.753768	0.767263	3.03313e-13	1.47895e-10							Y			Prostaglandin biosynthesis, Prostaglandin metabolism, Lipid metabolism, Fatty acid biosynthesis, Fatty acid metabolism, Lipid biosynthesis	GO:0019371
Rare immune disease	T-B+ severe combined immunodeficiency due to CD45 deficiency	PTPRC	NF-kappa B signaling pathway: PTGS2	0.779994	LTB	0.753768	0.807739	0	0							Y			Prostaglandin biosynthesis, Prostaglandin metabolism, Lipid metabolism, Fatty acid biosynthesis, Fatty acid metabolism, Lipid biosynthesis	GO:0019371
Rare immune disease	Autosomal recessive severe congenital neutropenia due to CSF3R deficiency	CSF3R	NF-kappa B signaling pathway: PTGS2	0.766034	LTB	0.753768	0.693544	0.000175635	0.0475777							Y			Prostaglandin biosynthesis, Prostaglandin metabolism, Lipid metabolism, Fatty acid biosynthesis, Fatty acid metabolism, Lipid biosynthesis	GO:0019371
Rare systemic or rheumatologic disease	Intermittent hydrarthrosis	MEFV	NF-kappa B signaling pathway: PTGS2	0.794328	LTB	0.753768	0.68901	0	0							Y			Prostaglandin biosynthesis, Prostaglandin metabolism, Lipid metabolism, Fatty acid biosynthesis, Fatty acid metabolism, Lipid biosynthesis	GO:0019371
Rare neoplastic disease	Atypical chronic myeloid leukemia	CSF3R	NF-kappa B signaling pathway: PTGS2	0.766034	LTB	0.753768	0.693544	0.000175635	0.0475777							Y			Prostaglandin biosynthesis, Prostaglandin metabolism, Lipid metabolism, Fatty acid biosynthesis, Fatty acid metabolism, Lipid biosynthesis	GO:0019371
Rare immune disease	Hereditary neutrophilia	CSF3R	NF-kappa B signaling pathway: PTGS2	0.766034	LTB	0.753768	0.693544	0.000175635	0.0475777							Y			Prostaglandin biosynthesis, Prostaglandin metabolism, Lipid metabolism, Fatty acid biosynthesis, Fatty acid metabolism, Lipid biosynthesis	GO:0019371
Rare immune disease	T-B+ severe combined immunodeficiency due to gamma chain deficiency	IL2RG	NF-kappa B signaling pathway: PTGS2	0.768931	LTB	0.753768	0.87021	1.12487e-10	4.57071e-08							Y			Prostaglandin biosynthesis, Prostaglandin metabolism, Lipid metabolism, Fatty acid biosynthesis, Fatty acid metabolism, Lipid biosynthesis	GO:0019371
Rare systemic or rheumatologic disease	Familial Mediterranean fever	MEFV	NF-kappa B signaling pathway: PTGS2	0.794328	LTB	0.753768	0.68901	0	0							Y			Prostaglandin biosynthesis, Prostaglandin metabolism, Lipid metabolism, Fatty acid biosynthesis, Fatty acid metabolism, Lipid biosynthesis	GO:0019371
Rare neoplastic disease	Chronic neutrophilic leukemia	CSF3R	NF-kappa B signaling pathway: PTGS2	0.766034	LTB	0.753768	0.693544	0.000175635	0.0475777							Y			Prostaglandin biosynthesis, Prostaglandin metabolism, Lipid metabolism, Fatty acid biosynthesis, Fatty acid metabolism, Lipid biosynthesis	GO:0019371
Rare immune disease	Leukocyte adhesion deficiency type III	FERMT3	NF-kappa B signaling pathway: PTGS2	0.772472	LTB	0.753768	0.781339	1.81745e-10	6.32992e-08							Y			Prostaglandin biosynthesis, Prostaglandin metabolism, Lipid metabolism, Fatty acid biosynthesis, Fatty acid metabolism, Lipid biosynthesis	GO:0019371
Rare inborn errors of metabolism	Hyperzincemia and hypercalprotectinemia	PSTPIP1	NF-kappa B signaling pathway: PTGS2	0.78901	LTB	0.753768	0.812998	0	0							Y			Prostaglandin biosynthesis, Prostaglandin metabolism, Lipid metabolism, Fatty acid biosynthesis, Fatty acid metabolism, Lipid biosynthesis	GO:0019371
Rare hematologic disease	X-linked thrombocytopenia with normal platelets	WAS	NF-kappa B signaling pathway: CCL4L1	0.856634	LTB	0.843073	0.85773	9.16267e-13	2.23386e-09				Y		Y				Inflammatory response, Chemotaxis	GO:0009636, GO:2000503, GO:0043922, GO:0051928
Rare immune disease	Wiskott-Aldrich syndrome	WAS	NF-kappa B signaling pathway: CCL4L1	0.856634	LTB	0.843073	0.85773	9.16267e-13	2.23386e-09				Y		Y				Inflammatory response, Chemotaxis	GO:0009636, GO:2000503, GO:0043922, GO:0051928
Rare immune disease	X-linked severe congenital neutropenia	WAS	NF-kappa B signaling pathway: CCL4L1	0.856634	LTB	0.843073	0.85773	9.16267e-13	2.23386e-09				Y		Y				Inflammatory response, Chemotaxis	GO:0009636, GO:2000503, GO:0043922, GO:0051928
Rare immune disease	T-B+ severe combined immunodeficiency due to CD3delta/CD3epsilon/CD3zeta	CD3D	NF-kappa B signaling pathway: VCAM1	0.686837	CD40LG	0.670487	0.880714	3.4572e-10	2.10716e-07	Y		Y							Host-virus interaction, Cell adhesion	GO:0050901, GO:0042102, GO:0007155, GO:0009308, GO:0007157, GO:0007159, GO:0007160, GO:0055114
Rare immune disease	T-cell immunodeficiency with epidermodysplasia verruciformis	RHOH	NF-kappa B signaling pathway: VCAM1	0.68916	CD40LG	0.670487	0.768734	9.88024e-08	4.8176e-05	Y		Y							Host-virus interaction, Cell adhesion	GO:0050901, GO:0042102, GO:0007155, GO:0009308, GO:0007157, GO:0007159, GO:0007160, GO:0055114
Rare immune disease	Severe combined immunodeficiency due to LCK deficiency	LCK	NF-kappa B signaling pathway: VCAM1	0.697468	CD40LG	0.670487	0.830707	0	0	Y		Y							Host-virus interaction, Cell adhesion	GO:0050901, GO:0042102, GO:0007155, GO:0009308, GO:0007157, GO:0007159, GO:0007160, GO:0055114
Rare immune disease	T-B+ severe combined immunodeficiency due to CD45 deficiency	PTPRC	NF-kappa B signaling pathway: VCAM1	0.68807	CD40LG	0.670487	0.757908	8.12362e-07	0.00033009	Y		Y							Host-virus interaction, Cell adhesion	GO:0050901, GO:0042102, GO:0007155, GO:0009308, GO:0007157, GO:0007159, GO:0007160, GO:0055114
Rare immune disease	Combined immunodeficiency due to ITK deficiency	ITK	NF-kappa B signaling pathway: VCAM1	0.699796	CD40LG	0.670487	0.866338	0	0	Y		Y							Host-virus interaction, Cell adhesion	GO:0050901, GO:0042102, GO:0007155, GO:0009308, GO:0007157, GO:0007159, GO:0007160, GO:0055114
Rare developmental defect during embryogenesis	C syndrome	CD96	NF-kappa B signaling pathway: VCAM1	0.708219	CD40LG	0.670487	0.855801	0	0	Y		Y							Host-virus interaction, Cell adhesion	GO:0050901, GO:0042102, GO:0007155, GO:0009308, GO:0007157, GO:0007159, GO:0007160, GO:0055114
Rare developmental defect during embryogenesis	C syndrome	CD96	NF-kappa B signaling pathway: CXCL2	0.702389	CD40LG	0.679951	0.855801	1.55431e-15	1.26314e-12				Y		Y				Inflammatory response, Chemotaxis	GO:0002237
Rare immune disease	Familial hemophagocytic lymphohistiocytosis	PRF1	NF-kappa B signaling pathway: CXCL2	0.737317	CD40LG	0.679951	0.76061	0	0				Y		Y				Inflammatory response, Chemotaxis	GO:0002237
Rare neurologic disease	Fatal post-viral neurodegenerative disorder	PRF1	NF-kappa B signaling pathway: CXCL2	0.737317	CD40LG	0.679951	0.76061	0	0				Y		Y				Inflammatory response, Chemotaxis	GO:0002237
Rare hematologic disease	Idiopathic aplastic anemia	PRF1	NF-kappa B signaling pathway: CXCL2	0.737317	CD40LG	0.679951	0.76061	0	0				Y		Y				Inflammatory response, Chemotaxis	GO:0002237
Rare immune disease	T-B+ severe combined immunodeficiency due to CD45 deficiency	PTPRC	NF-kappa B signaling pathway: CXCL2	0.707866	CD40LG	0.679951	0.757908	3.10862e-15	1.89471e-12				Y		Y				Inflammatory response, Chemotaxis	GO:0002237
Rare immune disease	T-B+ severe combined immunodeficiency due to CD3delta/CD3epsilon/CD3zeta	CD3D	NF-kappa B signaling pathway: CXCL2	0.697498	CD40LG	0.679951	0.880714	9.29801e-12	4.53371e-09				Y		Y				Inflammatory response, Chemotaxis	GO:0002237
Rare immune disease	Combined immunodeficiency due to ITK deficiency	ITK	NF-kappa B signaling pathway: CXCL2	0.709994	CD40LG	0.679951	0.866338	0	0				Y		Y				Inflammatory response, Chemotaxis	GO:0002237
Rare immune disease	Combined immunodeficiency due to ZAP70 deficiency	ZAP70	NF-kappa B signaling pathway: CXCL2	0.692206	CD40LG	0.679951	0.833786	3.13206e-05	0.0127266				Y		Y				Inflammatory response, Chemotaxis	GO:0002237
Rare hematologic disease	X-linked thrombocytopenia with normal platelets	WAS	NF-kappa B signaling pathway: NFKB2*	0.882694	LTB	0.86974	0.85773	1.4766e-14	3.59847e-11								Y		Biological rhythms, Transcription regulation, Transcription	GO:0006355, GO:0006366, GO:0045944
Rare immune disease	T-B+ severe combined immunodeficiency due to gamma chain deficiency	IL2RG	NF-kappa B signaling pathway: NFKB2*	0.878518	LTB	0.86974	0.87021	7.06292e-08	8.60617e-05								Y		Biological rhythms, Transcription regulation, Transcription	GO:0006355, GO:0006366, GO:0045944
Rare immune disease	X-linked severe congenital neutropenia	WAS	NF-kappa B signaling pathway: NFKB2*	0.882694	LTB	0.86974	0.85773	1.4766e-14	3.59847e-11								Y		Biological rhythms, Transcription regulation, Transcription	GO:0006355, GO:0006366, GO:0045944
Rare immune disease	Wiskott-Aldrich syndrome	WAS	NF-kappa B signaling pathway: NFKB2*	0.882694	LTB	0.86974	0.85773	1.4766e-14	3.59847e-11								Y		Biological rhythms, Transcription regulation, Transcription	GO:0006355, GO:0006366, GO:0045944
Rare immune disease	X-linked severe congenital neutropenia	WAS	NF-kappa B signaling pathway: BCL2L1	0.89199	LTB	0.860357	0.85773	0	0		Y					Y			Apoptosis, Endocytosis	GO:2001243, GO:1902230, GO:0034097, GO:0019050, GO:0043066, GO:1900118, GO:0090005, GO:0046902, GO:0051881, GO:0001836
Rare immune disease	Wiskott-Aldrich syndrome	WAS	NF-kappa B signaling pathway: BCL2L1	0.89199	LTB	0.860357	0.85773	0	0		Y					Y			Apoptosis, Endocytosis	GO:2001243, GO:1902230, GO:0034097, GO:0019050, GO:0043066, GO:1900118, GO:0090005, GO:0046902, GO:0051881, GO:0001836
Rare hematologic disease	X-linked thrombocytopenia with normal platelets	WAS	NF-kappa B signaling pathway: BCL2L1	0.89199	LTB	0.860357	0.85773	0	0		Y					Y			Apoptosis, Endocytosis	GO:2001243, GO:1902230, GO:0034097, GO:0019050, GO:0043066, GO:1900118, GO:0090005, GO:0046902, GO:0051881, GO:0001836
Rare immune disease	X-linked severe congenital neutropenia	WAS	NF-kappa B signaling pathway: BCL2	0.875318	LTB	0.859923	0.85773	0	0		Y								Apoptosis	GO:2001243, GO:0008625, GO:0009636, GO:0034097, GO:0010039, GO:0032848, GO:0043066, GO:0022898, GO:0055085, GO:0043496, GO:0042100, GO:0043497, GO:0051924, GO:0070059, GO:0035094, GO:0000209, GO:0043524, GO:0030307, GO:0042493, GO:0006915, GO:0051607
Rare hematologic disease	X-linked thrombocytopenia with normal platelets	WAS	NF-kappa B signaling pathway: BCL2	0.875318	LTB	0.859923	0.85773	0	0		Y								Apoptosis	GO:2001243, GO:0008625, GO:0009636, GO:0034097, GO:0010039, GO:0032848, GO:0043066, GO:0022898, GO:0055085, GO:0043496, GO:0042100, GO:0043497, GO:0051924, GO:0070059, GO:0035094, GO:0000209, GO:0043524, GO:0030307, GO:0042493, GO:0006915, GO:0051607
Rare immune disease	T-B+ severe combined immunodeficiency due to gamma chain deficiency	IL2RG	NF-kappa B signaling pathway: BCL2	0.877497	LTB	0.859923	0.87021	0	0		Y								Apoptosis	GO:2001243, GO:0008625, GO:0009636, GO:0034097, GO:0010039, GO:0032848, GO:0043066, GO:0022898, GO:0055085, GO:0043496, GO:0042100, GO:0043497, GO:0051924, GO:0070059, GO:0035094, GO:0000209, GO:0043524, GO:0030307, GO:0042493, GO:0006915, GO:0051607
Rare immune disease	Wiskott-Aldrich syndrome	WAS	NF-kappa B signaling pathway: BCL2	0.875318	LTB	0.859923	0.85773	0	0		Y								Apoptosis	GO:2001243, GO:0008625, GO:0009636, GO:0034097, GO:0010039, GO:0032848, GO:0043066, GO:0022898, GO:0055085, GO:0043496, GO:0042100, GO:0043497, GO:0051924, GO:0070059, GO:0035094, GO:0000209, GO:0043524, GO:0030307, GO:0042493, GO:0006915, GO:0051607
Rare immune disease	Wiskott-Aldrich syndrome	WAS	NF-kappa B signaling pathway: NFKBIA*	0.881611	LTB	0.854299	0.85773	0	0			Y							Host-virus interaction	GO:0042994, GO:0032088, GO:0045944
Rare hematologic disease	X-linked thrombocytopenia with normal platelets	WAS	NF-kappa B signaling pathway: NFKBIA*	0.881611	LTB	0.854299	0.85773	0	0			Y							Host-virus interaction	GO:0042994, GO:0032088, GO:0045944
Rare immune disease	X-linked severe congenital neutropenia	WAS	NF-kappa B signaling pathway: NFKBIA*	0.881611	LTB	0.854299	0.85773	0	0			Y							Host-virus interaction	GO:0042994, GO:0032088, GO:0045944
Rare immune disease	Leukocyte adhesion deficiency type III	FERMT3	NF-kappa B signaling pathway: NFKBIA*	0.865234	LTB	0.854299	0.781339	1.37085e-07	0.000111404			Y							Host-virus interaction	GO:0042994, GO:0032088, GO:0045944
Rare immune disease	T-B+ severe combined immunodeficiency due to gamma chain deficiency	IL2RG	NF-kappa B signaling pathway: NFKBIA*	0.874286	LTB	0.854299	0.87021	0	0			Y							Host-virus interaction	GO:0042994, GO:0032088, GO:0045944
Rare immune disease	Leukocyte adhesion deficiency type III	FERMT3	NF-kappa B signaling pathway: TNFAIP3	0.868176	LTB	0.851436	0.781339	1.66533e-15	1.35281e-12		Y								Inflammatory response, Apoptosis, Ubl conjugation pathway	GO:0002237, GO:1902042, GO:2000352, GO:0071222, GO:0034140, GO:0032088, GO:0035871, GO:0048662, GO:0031397, GO:0043124, GO:0045732, GO:0070536, GO:0071108, GO:0070936
Rare immune disease	T-B+ severe combined immunodeficiency due to gamma chain deficiency	IL2RG	NF-kappa B signaling pathway: TNFAIP3	0.877739	LTB	0.851436	0.87021	0	0		Y								Inflammatory response, Apoptosis, Ubl conjugation pathway	GO:0002237, GO:1902042, GO:2000352, GO:0071222, GO:0034140, GO:0032088, GO:0035871, GO:0048662, GO:0031397, GO:0043124, GO:0045732, GO:0070536, GO:0071108, GO:0070936
Rare immune disease	Wiskott-Aldrich syndrome	WAS	NF-kappa B signaling pathway: TNFAIP3	0.869554	LTB	0.851436	0.85773	0	0		Y								Inflammatory response, Apoptosis, Ubl conjugation pathway	GO:0002237, GO:1902042, GO:2000352, GO:0071222, GO:0034140, GO:0032088, GO:0035871, GO:0048662, GO:0031397, GO:0043124, GO:0045732, GO:0070536, GO:0071108, GO:0070936
Rare hematologic disease	X-linked thrombocytopenia with normal platelets	WAS	NF-kappa B signaling pathway: TNFAIP3	0.869554	LTB	0.851436	0.85773	0	0		Y								Inflammatory response, Apoptosis, Ubl conjugation pathway	GO:0002237, GO:1902042, GO:2000352, GO:0071222, GO:0034140, GO:0032088, GO:0035871, GO:0048662, GO:0031397, GO:0043124, GO:0045732, GO:0070536, GO:0071108, GO:0070936
Rare immune disease	X-linked severe congenital neutropenia	WAS	NF-kappa B signaling pathway: TNFAIP3	0.869554	LTB	0.851436	0.85773	0	0		Y								Inflammatory response, Apoptosis, Ubl conjugation pathway	GO:0002237, GO:1902042, GO:2000352, GO:0071222, GO:0034140, GO:0032088, GO:0035871, GO:0048662, GO:0031397, GO:0043124, GO:0045732, GO:0070536, GO:0071108, GO:0070936
Rare immune disease	X-linked severe congenital neutropenia	WAS	NF-kappa B signaling pathway: TRAF1	0.889197	LTB	0.873311	0.85773	0	0		Y								Apoptosis, Ubl conjugation pathway	GO:0051092, GO:2001236, GO:0043507, GO:0033209, GO:0042981, GO:0070534, GO:0051865
Rare hematologic disease	X-linked thrombocytopenia with normal platelets	WAS	NF-kappa B signaling pathway: TRAF1	0.889197	LTB	0.873311	0.85773	0	0		Y								Apoptosis, Ubl conjugation pathway	GO:0051092, GO:2001236, GO:0043507, GO:0033209, GO:0042981, GO:0070534, GO:0051865
Rare immune disease	Wiskott-Aldrich syndrome	WAS	NF-kappa B signaling pathway: TRAF1	0.889197	LTB	0.873311	0.85773	0	0		Y								Apoptosis, Ubl conjugation pathway	GO:0051092, GO:2001236, GO:0043507, GO:0033209, GO:0042981, GO:0070534, GO:0051865
Rare neurologic disease	Autosomal dominant Charcot-Marie-Tooth disease type 2B	RAB7A	HIF-1 signaling pathway: HK1	0.629763	HK1	0.598585	0.455658	2.32573e-08	5.65851e-05									Y	Glycolysis	GO:0008637, GO:0046835
Rare developmental defect during embryogenesis	Grange syndrome	YY1AP1	HIF-1 signaling pathway: HK1	0.628288	HK1	0.598585	0.433499	1.54635e-07	0.000188114									Y	Glycolysis	GO:0008637, GO:0046835
Rare hematologic disease	Bleeding disorder due to CalDAG-GEFI deficiency	RASGRP2	HIF-1 signaling pathway: PFKL	0.539595	TLR4	0.495082	0.47507	9.5135e-13	3.85931e-10									Y	Glycolysis	GO:0030388, GO:0046835, GO:0051259, GO:0006002, GO:0009749, GO:0006096
Rare developmental defect during embryogenesis	Epithelioid hemangioendothelioma	TFE3	HIF-1 signaling pathway: PFKL	0.55629	TLR4	0.495082	0.659595	0	0									Y	Glycolysis	GO:0030388, GO:0046835, GO:0051259, GO:0006002, GO:0009749, GO:0006096
Rare genetic disease	Lipoyl transferase 2 deficiency	LIPT2	HIF-1 signaling pathway: PFKL	-0.573523	TLR4	0.495082	-0.28522	0	0									Y	Glycolysis	GO:0030388, GO:0046835, GO:0051259, GO:0006002, GO:0009749, GO:0006096
Rare neoplastic disease	Alveolar soft tissue sarcoma	TFE3	HIF-1 signaling pathway: PFKL	0.55629	TLR4	0.495082	0.659595	0	0									Y	Glycolysis	GO:0030388, GO:0046835, GO:0051259, GO:0006002, GO:0009749, GO:0006096
Rare neurologic disease	Intellectual disability-severe speech delay-mild dysmorphism syndrome	FOXP1	HIF-1 signaling pathway: PFKL	0.525188	TLR4	0.495082	0.337331	9.97226e-06	0.0034675									Y	Glycolysis	GO:0030388, GO:0046835, GO:0051259, GO:0006002, GO:0009749, GO:0006096
Rare skin disease	Becker nevus syndrome	ACTB	HIF-1 signaling pathway: PFKL	0.564542	TLR4	0.495082	0.365224	0	0									Y	Glycolysis	GO:0030388, GO:0046835, GO:0051259, GO:0006002, GO:0009749, GO:0006096
Rare developmental defect during embryogenesis	Baraitser-Winter cerebrofrontofacial syndrome	ACTB	HIF-1 signaling pathway: PFKL	0.564542	TLR4	0.495082	0.365224	0	0									Y	Glycolysis	GO:0030388, GO:0046835, GO:0051259, GO:0006002, GO:0009749, GO:0006096
Rare immune disease	Combined immunodeficiency due to Moesin deficiency	MSN	HIF-1 signaling pathway: PFKL	0.549365	TLR4	0.495082	0.597621	0	0									Y	Glycolysis	GO:0030388, GO:0046835, GO:0051259, GO:0006002, GO:0009749, GO:0006096
Rare developmental defect during embryogenesis	Wagner disease	VCAN	HIF-1 signaling pathway: PFKL	0.597883	TLR4	0.495082	0.632799	0	0									Y	Glycolysis	GO:0030388, GO:0046835, GO:0051259, GO:0006002, GO:0009749, GO:0006096
Rare developmental defect during embryogenesis	Developmental malformations-deafness-dystonia syndrome	ACTB	HIF-1 signaling pathway: PFKL	0.564542	TLR4	0.495082	0.365224	0	0									Y	Glycolysis	GO:0030388, GO:0046835, GO:0051259, GO:0006002, GO:0009749, GO:0006096
Rare neurologic disease	Rett syndrome	MECP2	HIF-1 signaling pathway: ENO1	0.610558	CAMK2G	0.582256	0.52364	1.59877e-07	0.00019449								Y	Y	Glycolysis, Plasminogen activation, Transcription regulation, Transcription	GO:0030308, GO:0045892
Rare neurologic disease	Severe neonatal-onset encephalopathy with microcephaly	MECP2	HIF-1 signaling pathway: ENO1	0.610558	CAMK2G	0.582256	0.52364	1.59877e-07	0.00019449								Y	Y	Glycolysis, Plasminogen activation, Transcription regulation, Transcription	GO:0030308, GO:0045892
Rare developmental defect during embryogenesis	X-linked intellectual disability-psychosis-macroorchidism syndrome	MECP2	HIF-1 signaling pathway: ENO1	0.610558	CAMK2G	0.582256	0.52364	1.59877e-07	0.00019449								Y	Y	Glycolysis, Plasminogen activation, Transcription regulation, Transcription	GO:0030308, GO:0045892
Rare developmental defect during embryogenesis	Trisomy Xq28	MECP2	HIF-1 signaling pathway: ENO1	0.610558	CAMK2G	0.582256	0.52364	1.59877e-07	0.00019449								Y	Y	Glycolysis, Plasminogen activation, Transcription regulation, Transcription	GO:0030308, GO:0045892
Rare neurologic disease	Atypical Rett syndrome	MECP2	HIF-1 signaling pathway: ENO1	0.610558	CAMK2G	0.582256	0.52364	1.59877e-07	0.00019449								Y	Y	Glycolysis, Plasminogen activation, Transcription regulation, Transcription	GO:0030308, GO:0045892
Rare inborn errors of metabolism	Glycogen storage disease due to aldolase A deficiency	ALDOA	HIF-1 signaling pathway: ENO1	0.618783	CAMK2G	0.582256	0.35608	2.19343e-09	5.33661e-06								Y	Y	Glycolysis, Plasminogen activation, Transcription regulation, Transcription	GO:0030308, GO:0045892
Rare systemic or rheumatologic disease	Tumor necrosis factor receptor 1 associated periodic syndrome	TNFRSF1A	HIF-1 signaling pathway: LTBR	0.861011	LTBR	0.832721	0.887626	0	0		Y	Y							Apoptosis, Host-virus interaction
non_rare_in_europe	NON RARE IN EUROPE: Multiple sclerosis	TNFRSF1A	HIF-1 signaling pathway: LTBR	0.861011	LTBR	0.832721	0.887626	0	0		Y	Y							Apoptosis, Host-virus interaction
Rare developmental defect during embryogenesis	X-linked intellectual disability-cardiomegaly-congestive heart failure syndrome	CLIC2	Cell cycle: RB1	0.490904	PKMYT1	-0.430906	-0.416736	0	0			Y					Y		Cell cycle, Host-virus interaction, Transcription regulation, Transcription	GO:0043550, GO:0045892
Rare neoplastic disease	Ependymoma	RELA	PI3K-Akt signaling pathway: BCL2L1	0.694033	CRTC2	0.666858	0.708949	3.5838e-12	8.49361e-09		Y					Y			Apoptosis, Endocytosis	GO:0034097, GO:2001243, GO:0019050, GO:1900118, GO:0090005, GO:1902230, GO:0046902, GO:0051881, GO:0001836, GO:0043066
Rare neoplastic disease	Acute promyelocytic leukemia	PML	PI3K-Akt signaling pathway: BCL2	0.69784	ITGB3	0.66877	0.676933	8.92952e-13	1.05815e-09		Y								Apoptosis	GO:0034097, GO:2001243, GO:0008625, GO:0010039, GO:0032848, GO:0022898, GO:0055085, GO:0043496, GO:0042100, GO:0043497, GO:0051924, GO:0070059, GO:0035094, GO:0043524, GO:0009636, GO:0030307, GO:0043066, GO:0042493, GO:0006915, GO:0051607, GO:0000209
Rare hematologic disease	MYH9-related disease	MYH9	PI3K-Akt signaling pathway: BCL2	0.729498	ITGB3	0.66877	0.786026	0	0		Y								Apoptosis	GO:0034097, GO:2001243, GO:0008625, GO:0010039, GO:0032848, GO:0022898, GO:0055085, GO:0043496, GO:0042100, GO:0043497, GO:0051924, GO:0070059, GO:0035094, GO:0043524, GO:0009636, GO:0030307, GO:0043066, GO:0042493, GO:0006915, GO:0051607, GO:0000209
Rare hematologic disease	MYH9-related disease	MYH9	PI3K-Akt signaling pathway: MCL1	0.832151	MCL1	0.808548	0.686376	0	0		Y						Y		Apoptosis, Differentiation	GO:0034097
Rare immune disease	Autosomal recessive primary immunodeficiency with defective spontaneous natural killer cell cytotoxicity	FCGR3A	Apoptosis: PARP2	-0.69087	GZMB	-0.672496	0.634744	1.20311e-05	0.0293678		Y						Y		DNA damage, DNA repair, Transcription regulation, Transcription	GO:0006471, GO:0006302, GO:0070212, GO:0032869, GO:0006464
Rare renal disease	Genetic steroid-resistant nephrotic syndrome	MAGI2	Apoptosis: BAK1*	-0.736094	CTSF	-0.71	0.680426	3.41849e-12	8.32402e-09		Y								Apoptosis	GO:0043496, GO:0046902, GO:0051881, GO:0001836, GO:0010248, GO:0043497, GO:0097202, GO:0045862
Rare developmental defect during embryogenesis	Monosomy 22q13.3	SHANK3	Wnt signaling pathway: MYC	-0.78052	SOX17	-0.651368	0.664671	0	0								Y		Transcription regulation, Transcription	GO:0051276, GO:0045893, GO:0006879, GO:0010332, GO:2001022, GO:0051782, GO:0048147, GO:0010468, GO:0050679, GO:0006974, GO:0048146, GO:0035690, GO:0043280, GO:0007050, GO:0006338, GO:0045944, GO:0060070, GO:0000122, GO:0008284
Rare neurologic disease	Autosomal recessive spastic paraplegia type 26	B4GALNT1	Wnt signaling pathway: MYC	-0.674472	SOX17	-0.651368	0.264907	3.47294e-05	0.0210894								Y		Transcription regulation, Transcription	GO:0051276, GO:0045893, GO:0006879, GO:0010332, GO:2001022, GO:0051782, GO:0048147, GO:0010468, GO:0050679, GO:0006974, GO:0048146, GO:0035690, GO:0043280, GO:0007050, GO:0006338, GO:0045944, GO:0060070, GO:0000122, GO:0008284
Rare neurologic disease	Familial infantile myoclonic epilepsy	CPLX1	Wnt signaling pathway: MYC	-0.781972	SOX17	-0.651368	0.338992	0	0								Y		Transcription regulation, Transcription	GO:0051276, GO:0045893, GO:0006879, GO:0010332, GO:2001022, GO:0051782, GO:0048147, GO:0010468, GO:0050679, GO:0006974, GO:0048146, GO:0035690, GO:0043280, GO:0007050, GO:0006338, GO:0045944, GO:0060070, GO:0000122, GO:0008284
Rare neurologic disease	Childhood-onset benign chorea with striatal involvement	PDE10A	Wnt signaling pathway: MYC	-0.761893	SOX17	-0.651368	0.526332	0	0								Y		Transcription regulation, Transcription	GO:0051276, GO:0045893, GO:0006879, GO:0010332, GO:2001022, GO:0051782, GO:0048147, GO:0010468, GO:0050679, GO:0006974, GO:0048146, GO:0035690, GO:0043280, GO:0007050, GO:0006338, GO:0045944, GO:0060070, GO:0000122, GO:0008284
Rare neoplastic disease	Infantile-onset generalized dyskinesia with orofacial involvement	PDE10A	Wnt signaling pathway: MYC	-0.761893	SOX17	-0.651368	0.526332	0	0								Y		Transcription regulation, Transcription	GO:0051276, GO:0045893, GO:0006879, GO:0010332, GO:2001022, GO:0051782, GO:0048147, GO:0010468, GO:0050679, GO:0006974, GO:0048146, GO:0035690, GO:0043280, GO:0007050, GO:0006338, GO:0045944, GO:0060070, GO:0000122, GO:0008284
Rare bone disease	Juvenile hyaline fibromatosis	ANTXR2	Hedgehog signaling pathway: PTCH1	-0.727131	GLI3	-0.66863	0.38447	0	0								Y		cell differentiation involved in kidney development [GO:0061005];cell fate determination [GO:0001709];cell proliferation involved in metanephros development [GO:0072203];cellular response to cholesterol [GO:0071397];epidermal cell fate specification [GO:0009957];mammary gland epithelial cell differentiation [GO:0060644];negative regulation of cell division [GO:0051782];negative regulation of D-bi…	GO:0072661, GO:0010875
Rare developmental defect during embryogenesis	Ablepharon macrostomia syndrome	TWIST2	Hedgehog signaling pathway: PTCH1	-0.725288	GLI3	-0.66863	0.679764	0	0								Y		cell differentiation involved in kidney development [GO:0061005];cell fate determination [GO:0001709];cell proliferation involved in metanephros development [GO:0072203];cellular response to cholesterol [GO:0071397];epidermal cell fate specification [GO:0009957];mammary gland epithelial cell differentiation [GO:0060644];negative regulation of cell division [GO:0051782];negative regulation of D-bi…	GO:0072661, GO:0010875
Rare skin disease	Focal facial dermal dysplasia type III	TWIST2	Hedgehog signaling pathway: PTCH1	-0.725288	GLI3	-0.66863	0.679764	0	0								Y		cell differentiation involved in kidney development [GO:0061005];cell fate determination [GO:0001709];cell proliferation involved in metanephros development [GO:0072203];cellular response to cholesterol [GO:0071397];epidermal cell fate specification [GO:0009957];mammary gland epithelial cell differentiation [GO:0060644];negative regulation of cell division [GO:0051782];negative regulation of D-bi…	GO:0072661, GO:0010875
Rare developmental defect during embryogenesis	Barber-Say syndrome	TWIST2	Hedgehog signaling pathway: PTCH1	-0.725288	GLI3	-0.66863	0.679764	0	0								Y		cell differentiation involved in kidney development [GO:0061005];cell fate determination [GO:0001709];cell proliferation involved in metanephros development [GO:0072203];cellular response to cholesterol [GO:0071397];epidermal cell fate specification [GO:0009957];mammary gland epithelial cell differentiation [GO:0060644];negative regulation of cell division [GO:0051782];negative regulation of D-bi…	GO:0072661, GO:0010875
Rare neurologic disease	EMILIN-1-related connective tissue disease	EMILIN1	Hedgehog signaling pathway: PTCH1	-0.697645	GLI3	-0.66863	0.611252	3.43784e-11	1.05198e-08								Y		cell differentiation involved in kidney development [GO:0061005];cell fate determination [GO:0001709];cell proliferation involved in metanephros development [GO:0072203];cellular response to cholesterol [GO:0071397];epidermal cell fate specification [GO:0009957];mammary gland epithelial cell differentiation [GO:0060644];negative regulation of cell division [GO:0051782];negative regulation of D-bi…	GO:0072661, GO:0010875
Rare bone disease	Infantile systemic hyalinosis	ANTXR2	Hedgehog signaling pathway: PTCH1	-0.727131	GLI3	-0.66863	0.38447	0	0								Y		cell differentiation involved in kidney development [GO:0061005];cell fate determination [GO:0001709];cell proliferation involved in metanephros development [GO:0072203];cellular response to cholesterol [GO:0071397];epidermal cell fate specification [GO:0009957];mammary gland epithelial cell differentiation [GO:0060644];negative regulation of cell division [GO:0051782];negative regulation of D-bi…	GO:0072661, GO:0010875
Rare skin disease	Woolly hair-palmoplantar keratoderma syndrome	KANK2	Hedgehog signaling pathway: PTCH1	-0.699939	GLI3	-0.66863	0.648044	1.04916e-13	3.66907e-11								Y		cell differentiation involved in kidney development [GO:0061005];cell fate determination [GO:0001709];cell proliferation involved in metanephros development [GO:0072203];cellular response to cholesterol [GO:0071397];epidermal cell fate specification [GO:0009957];mammary gland epithelial cell differentiation [GO:0060644];negative regulation of cell division [GO:0051782];negative regulation of D-bi…	GO:0072661, GO:0010875
Rare bone disease	Terminal osseous dysplasia-pigmentary defects syndrome	FLNA	Hedgehog signaling pathway: PTCH1	-0.717018	GLI3	-0.66863	0.391965	0	0								Y		cell differentiation involved in kidney development [GO:0061005];cell fate determination [GO:0001709];cell proliferation involved in metanephros development [GO:0072203];cellular response to cholesterol [GO:0071397];epidermal cell fate specification [GO:0009957];mammary gland epithelial cell differentiation [GO:0060644];negative regulation of cell division [GO:0051782];negative regulation of D-bi…	GO:0072661, GO:0010875
Rare bone disease	Otopalatodigital syndrome type 2	FLNA	Hedgehog signaling pathway: PTCH1	-0.717018	GLI3	-0.66863	0.391965	0	0								Y		cell differentiation involved in kidney development [GO:0061005];cell fate determination [GO:0001709];cell proliferation involved in metanephros development [GO:0072203];cellular response to cholesterol [GO:0071397];epidermal cell fate specification [GO:0009957];mammary gland epithelial cell differentiation [GO:0060644];negative regulation of cell division [GO:0051782];negative regulation of D-bi…	GO:0072661, GO:0010875
Rare developmental defect during embryogenesis	Noonan syndrome	RRAS	Hedgehog signaling pathway: PTCH1	-0.712897	GLI3	-0.66863	0.490458	0	0								Y		cell differentiation involved in kidney development [GO:0061005];cell fate determination [GO:0001709];cell proliferation involved in metanephros development [GO:0072203];cellular response to cholesterol [GO:0071397];epidermal cell fate specification [GO:0009957];mammary gland epithelial cell differentiation [GO:0060644];negative regulation of cell division [GO:0051782];negative regulation of D-bi…	GO:0072661, GO:0010875
Rare developmental defect during embryogenesis	FLNA-related X-linked myxomatous valvular dysplasia	FLNA	Hedgehog signaling pathway: PTCH1	-0.717018	GLI3	-0.66863	0.391965	0	0								Y		cell differentiation involved in kidney development [GO:0061005];cell fate determination [GO:0001709];cell proliferation involved in metanephros development [GO:0072203];cellular response to cholesterol [GO:0071397];epidermal cell fate specification [GO:0009957];mammary gland epithelial cell differentiation [GO:0060644];negative regulation of cell division [GO:0051782];negative regulation of D-bi…	GO:0072661, GO:0010875
Rare systemic or rheumatologic disease	X-linked Ehlers-Danlos syndrome	FLNA	Hedgehog signaling pathway: PTCH1	-0.717018	GLI3	-0.66863	0.391965	0	0								Y		cell differentiation involved in kidney development [GO:0061005];cell fate determination [GO:0001709];cell proliferation involved in metanephros development [GO:0072203];cellular response to cholesterol [GO:0071397];epidermal cell fate specification [GO:0009957];mammary gland epithelial cell differentiation [GO:0060644];negative regulation of cell division [GO:0051782];negative regulation of D-bi…	GO:0072661, GO:0010875
Rare bone disease	Melnick-Needles syndrome	FLNA	Hedgehog signaling pathway: PTCH1	-0.717018	GLI3	-0.66863	0.391965	0	0								Y		cell differentiation involved in kidney development [GO:0061005];cell fate determination [GO:0001709];cell proliferation involved in metanephros development [GO:0072203];cellular response to cholesterol [GO:0071397];epidermal cell fate specification [GO:0009957];mammary gland epithelial cell differentiation [GO:0060644];negative regulation of cell division [GO:0051782];negative regulation of D-bi…	GO:0072661, GO:0010875
Rare skin disease	Autosomal recessive cutis laxa type 1	EFEMP2	Hedgehog signaling pathway: PTCH1	-0.687289	GLI3	-0.66863	0.559953	3.79302e-05	0.00928532								Y		cell differentiation involved in kidney development [GO:0061005];cell fate determination [GO:0001709];cell proliferation involved in metanephros development [GO:0072203];cellular response to cholesterol [GO:0071397];epidermal cell fate specification [GO:0009957];mammary gland epithelial cell differentiation [GO:0060644];negative regulation of cell division [GO:0051782];negative regulation of D-bi…	GO:0072661, GO:0010875
Rare circulatory system disease	Lethal arteriopathy syndrome due to fibulin-4 deficiency	EFEMP2	Hedgehog signaling pathway: PTCH1	-0.687289	GLI3	-0.66863	0.559953	3.79302e-05	0.00928532								Y		cell differentiation involved in kidney development [GO:0061005];cell fate determination [GO:0001709];cell proliferation involved in metanephros development [GO:0072203];cellular response to cholesterol [GO:0071397];epidermal cell fate specification [GO:0009957];mammary gland epithelial cell differentiation [GO:0060644];negative regulation of cell division [GO:0051782];negative regulation of D-bi…	GO:0072661, GO:0010875
Rare gastroenterologic disease	Neuronal intestinal pseudoobstruction	FLNA	Hedgehog signaling pathway: PTCH1	-0.717018	GLI3	-0.66863	0.391965	0	0								Y		cell differentiation involved in kidney development [GO:0061005];cell fate determination [GO:0001709];cell proliferation involved in metanephros development [GO:0072203];cellular response to cholesterol [GO:0071397];epidermal cell fate specification [GO:0009957];mammary gland epithelial cell differentiation [GO:0060644];negative regulation of cell division [GO:0051782];negative regulation of D-bi…	GO:0072661, GO:0010875
non_rare_in_europe	NON RARE IN EUROPE: Exfoliation syndrome	LOXL1	Hedgehog signaling pathway: PTCH1	-0.691358	GLI3	-0.66863	0.525108	1.28877e-06	0.000350545								Y		cell differentiation involved in kidney development [GO:0061005];cell fate determination [GO:0001709];cell proliferation involved in metanephros development [GO:0072203];cellular response to cholesterol [GO:0071397];epidermal cell fate specification [GO:0009957];mammary gland epithelial cell differentiation [GO:0060644];negative regulation of cell division [GO:0051782];negative regulation of D-bi…	GO:0072661, GO:0010875
Rare developmental defect during embryogenesis	Congenital short bowel syndrome	FLNA	Hedgehog signaling pathway: PTCH1	-0.717018	GLI3	-0.66863	0.391965	0	0								Y		cell differentiation involved in kidney development [GO:0061005];cell fate determination [GO:0001709];cell proliferation involved in metanephros development [GO:0072203];cellular response to cholesterol [GO:0071397];epidermal cell fate specification [GO:0009957];mammary gland epithelial cell differentiation [GO:0060644];negative regulation of cell division [GO:0051782];negative regulation of D-bi…	GO:0072661, GO:0010875
Rare developmental defect during embryogenesis	X-linked keloid scarring-reduced joint mobility-increased optic cup-to-disc ratio syndrome	FLNA	Hedgehog signaling pathway: PTCH1	-0.717018	GLI3	-0.66863	0.391965	0	0								Y		cell differentiation involved in kidney development [GO:0061005];cell fate determination [GO:0001709];cell proliferation involved in metanephros development [GO:0072203];cellular response to cholesterol [GO:0071397];epidermal cell fate specification [GO:0009957];mammary gland epithelial cell differentiation [GO:0060644];negative regulation of cell division [GO:0051782];negative regulation of D-bi…	GO:0072661, GO:0010875
Rare systemic or rheumatologic disease	Myopathic Ehlers-Danlos syndrome	COL12A1	Hedgehog signaling pathway: PTCH1	-0.711593	GLI3	-0.66863	0.788465	0	0								Y		cell differentiation involved in kidney development [GO:0061005];cell fate determination [GO:0001709];cell proliferation involved in metanephros development [GO:0072203];cellular response to cholesterol [GO:0071397];epidermal cell fate specification [GO:0009957];mammary gland epithelial cell differentiation [GO:0060644];negative regulation of cell division [GO:0051782];negative regulation of D-bi…	GO:0072661, GO:0010875
Rare neoplastic disease	Juvenile myelomonocytic leukemia	RRAS	Hedgehog signaling pathway: PTCH1	-0.712897	GLI3	-0.66863	0.490458	0	0								Y		cell differentiation involved in kidney development [GO:0061005];cell fate determination [GO:0001709];cell proliferation involved in metanephros development [GO:0072203];cellular response to cholesterol [GO:0071397];epidermal cell fate specification [GO:0009957];mammary gland epithelial cell differentiation [GO:0060644];negative regulation of cell division [GO:0051782];negative regulation of D-bi…	GO:0072661, GO:0010875
Rare neurologic disease	Myosclerosis	COL6A2	Hedgehog signaling pathway: PTCH1	-0.749425	GLI3	-0.66863	0.661325	0	0								Y		cell differentiation involved in kidney development [GO:0061005];cell fate determination [GO:0001709];cell proliferation involved in metanephros development [GO:0072203];cellular response to cholesterol [GO:0071397];epidermal cell fate specification [GO:0009957];mammary gland epithelial cell differentiation [GO:0060644];negative regulation of cell division [GO:0051782];negative regulation of D-bi…	GO:0072661, GO:0010875
Rare bone disease	Otopalatodigital syndrome type 1	FLNA	Hedgehog signaling pathway: PTCH1	-0.717018	GLI3	-0.66863	0.391965	0	0								Y		cell differentiation involved in kidney development [GO:0061005];cell fate determination [GO:0001709];cell proliferation involved in metanephros development [GO:0072203];cellular response to cholesterol [GO:0071397];epidermal cell fate specification [GO:0009957];mammary gland epithelial cell differentiation [GO:0060644];negative regulation of cell division [GO:0051782];negative regulation of D-bi…	GO:0072661, GO:0010875
Rare developmental defect during embryogenesis	Orofaciodigital syndrome type 3	TMEM231	TGF-beta signaling pathway: RPS6KB1	-0.620616	TGFB2	-0.57477	0.57091	0	0		Y						Y		Apoptosis, Cell cycle, Translation regulation	GO:0031929, GO:0071363
Rare endocrine disease	Wolfram syndrome	WFS1	TGF-beta signaling pathway: RPS6KB1	-0.641716	TGFB2	-0.57477	0.663814	0	0		Y						Y		Apoptosis, Cell cycle, Translation regulation	GO:0031929, GO:0071363
Rare otorhinolaryngologic disease	X-linked external auditory canal atresia-dilated internal auditory canal-facial dysmorphism syndrome	GPRASP2	TGF-beta signaling pathway: RPS6KB1	-0.621397	TGFB2	-0.57477	0.615945	0	0		Y						Y		Apoptosis, Cell cycle, Translation regulation	GO:0031929, GO:0071363
Rare developmental defect during embryogenesis	Wolfram-like syndrome	WFS1	TGF-beta signaling pathway: RPS6KB1	-0.641716	TGFB2	-0.57477	0.663814	0	0		Y						Y		Apoptosis, Cell cycle, Translation regulation	GO:0031929, GO:0071363
Rare neurologic disease	Autosomal dominant spastic paraplegia type 31	REEP1	TGF-beta signaling pathway: RPS6KB1	-0.623717	TGFB2	-0.57477	0.519582	0	0		Y						Y		Apoptosis, Cell cycle, Translation regulation	GO:0031929, GO:0071363
Rare neurologic disease	Distal hereditary motor neuropathy type 5	REEP1	TGF-beta signaling pathway: RPS6KB1	-0.623717	TGFB2	-0.57477	0.519582	0	0		Y						Y		Apoptosis, Cell cycle, Translation regulation	GO:0031929, GO:0071363
Rare ophthalmic disorder	Early-onset nuclear cataract	WFS1	TGF-beta signaling pathway: RPS6KB1	-0.641716	TGFB2	-0.57477	0.663814	0	0		Y						Y		Apoptosis, Cell cycle, Translation regulation	GO:0031929, GO:0071363
Rare developmental defect during embryogenesis	Anhidrotic ectodermal dysplasia-immunodeficiency-osteopetrosis-lymphedema syndrome	IKBKG	TGF-beta signaling pathway: RPS6KB1	0.619563	TGFB2	-0.57477	-0.531324	2.22045e-16	3.02351e-14		Y						Y		Apoptosis, Cell cycle, Translation regulation	GO:0031929, GO:0071363
non_rare_in_europe	NON RARE IN EUROPE: Metabolic syndrome	LRP6	TGF-beta signaling pathway: RPS6KB1	-0.6267	TGFB2	-0.57477	0.670495	0	0		Y						Y		Apoptosis, Cell cycle, Translation regulation	GO:0031929, GO:0071363
Rare inborn errors of metabolism	Transaldolase deficiency	TALDO1	TGF-beta signaling pathway: RPS6KB1	0.651538	TGFB2	-0.57477	-0.575275	0	0		Y						Y		Apoptosis, Cell cycle, Translation regulation	GO:0031929, GO:0071363
Rare endocrine disease	Familial hypocalciuric hypercalcemia type 2	GNA11	TGF-beta signaling pathway: RPS6KB1	-0.611927	TGFB2	-0.57477	0.556906	2.68419e-12	2.86041e-10		Y						Y		Apoptosis, Cell cycle, Translation regulation	GO:0031929, GO:0071363
Rare skin disease	Vibratory urticaria	ADGRE2	TGF-beta signaling pathway: RPS6KB1	0.650568	TGFB2	-0.57477	-0.439368	0	0		Y						Y		Apoptosis, Cell cycle, Translation regulation	GO:0031929, GO:0071363
Rare immune disease	Combined immunodeficiency due to STK4 deficiency	STK4	TGF-beta signaling pathway: RPS6KB1	0.629961	TGFB2	-0.57477	-0.502103	0	0		Y						Y		Apoptosis, Cell cycle, Translation regulation	GO:0031929, GO:0071363
Rare developmental defect during embryogenesis	Phakomatosis cesiomarmorata	GNA11	TGF-beta signaling pathway: RPS6KB1	-0.611927	TGFB2	-0.57477	0.556906	2.68419e-12	2.86041e-10		Y						Y		Apoptosis, Cell cycle, Translation regulation	GO:0031929, GO:0071363
Rare renal disease	Genetic steroid-resistant nephrotic syndrome	MAGI2	TGF-beta signaling pathway: RPS6KB1	-0.659553	TGFB2	-0.57477	0.662903	0	0		Y						Y		Apoptosis, Cell cycle, Translation regulation	GO:0031929, GO:0071363
Rare immune disease	Autoimmune lymphoproliferative syndrome with recurrent viral infections	CASP8	TGF-beta signaling pathway: RPS6KB1	0.624672	TGFB2	-0.57477	-0.504872	0	0		Y						Y		Apoptosis, Cell cycle, Translation regulation	GO:0031929, GO:0071363
Rare neurologic disease	CLN13 disease	CTSF	TGF-beta signaling pathway: RPS6KB1	-0.600609	TGFB2	-0.57477	0.574903	6.2696e-07	4.95703e-05		Y						Y		Apoptosis, Cell cycle, Translation regulation	GO:0031929, GO:0071363
Rare developmental defect during embryogenesis	Incontinentia pigmenti	IKBKG	TGF-beta signaling pathway: RPS6KB1	0.619563	TGFB2	-0.57477	-0.531324	2.22045e-16	3.02351e-14		Y						Y		Apoptosis, Cell cycle, Translation regulation	GO:0031929, GO:0071363
Rare developmental defect during embryogenesis	Joubert syndrome with ocular defect	AHI1	TGF-beta signaling pathway: RPS6KB1	-0.617489	TGFB2	-0.57477	0.527515	4.88498e-15	5.70147e-13		Y						Y		Apoptosis, Cell cycle, Translation regulation	GO:0031929, GO:0071363
Rare hematologic disease	Macrothrombocytopenia-lymphedema-developmental delay-facial dysmorphism-camptodactyly syndrome	CDC42	TGF-beta signaling pathway: RPS6KB1	0.641185	TGFB2	-0.57477	-0.466462	0	0		Y						Y		Apoptosis, Cell cycle, Translation regulation	GO:0031929, GO:0071363
Rare neoplastic disease	Waldenström macroglobulinemia	MYD88	TGF-beta signaling pathway: RPS6KB1	0.666147	TGFB2	-0.57477	-0.599872	0	0		Y						Y		Apoptosis, Cell cycle, Translation regulation	GO:0031929, GO:0071363
Rare developmental defect during embryogenesis	Oculotrichoanal syndrome	FREM1	TGF-beta signaling pathway: RPS6KB1	-0.611423	TGFB2	-0.57477	0.497362	5.82453e-11	5.49074e-09		Y						Y		Apoptosis, Cell cycle, Translation regulation	GO:0031929, GO:0071363
Rare neurologic disease	Familial dyskinesia and facial myokymia	ADCY5	TGF-beta signaling pathway: RPS6KB1	-0.599857	TGFB2	-0.57477	0.508718	4.96221e-06	0.000380074		Y						Y		Apoptosis, Cell cycle, Translation regulation	GO:0031929, GO:0071363
Rare developmental defect during embryogenesis	Hypohidrotic ectodermal dysplasia with immunodeficiency	IKBKG	TGF-beta signaling pathway: RPS6KB1	0.619563	TGFB2	-0.57477	-0.531324	2.22045e-16	3.02351e-14		Y						Y		Apoptosis, Cell cycle, Translation regulation	GO:0031929, GO:0071363
Rare developmental defect during embryogenesis	BNAR syndrome	FREM1	TGF-beta signaling pathway: RPS6KB1	-0.611423	TGFB2	-0.57477	0.497362	5.82453e-11	5.49074e-09		Y						Y		Apoptosis, Cell cycle, Translation regulation	GO:0031929, GO:0071363
Rare immune disease	X-linked mendelian susceptibility to mycobacterial diseases due to IKBKG deficiency	IKBKG	TGF-beta signaling pathway: RPS6KB1	0.619563	TGFB2	-0.57477	-0.531324	2.22045e-16	3.02351e-14		Y						Y		Apoptosis, Cell cycle, Translation regulation	GO:0031929, GO:0071363
Rare inborn errors of metabolism	Glycerol kinase deficiency, infantile form	GK	TGF-beta signaling pathway: RPS6KB1	0.604572	TGFB2	-0.57477	-0.531446	3.86411e-08	3.26584e-06		Y						Y		Apoptosis, Cell cycle, Translation regulation	GO:0031929, GO:0071363
Rare inborn errors of metabolism	Glycerol kinase deficiency, adult form	GK	TGF-beta signaling pathway: RPS6KB1	0.604572	TGFB2	-0.57477	-0.531446	3.86411e-08	3.26584e-06		Y						Y		Apoptosis, Cell cycle, Translation regulation	GO:0031929, GO:0071363
Rare inborn errors of metabolism	Glycerol kinase deficiency, juvenile form	GK	TGF-beta signaling pathway: RPS6KB1	0.604572	TGFB2	-0.57477	-0.531446	3.86411e-08	3.26584e-06		Y						Y		Apoptosis, Cell cycle, Translation regulation	GO:0031929, GO:0071363
Rare neurologic disease	Duchenne muscular dystrophy	DMD	TGF-beta signaling pathway: RPS6KB1	-0.594309	TGFB2	-0.57477	0.602494	8.48896e-05	0.00630498		Y						Y		Apoptosis, Cell cycle, Translation regulation	GO:0031929, GO:0071363
Rare immune disease	Autosomal recessive severe congenital neutropenia due to CXCR2 deficiency	CXCR2	TGF-beta signaling pathway: RPS6KB1	0.620881	TGFB2	-0.57477	-0.477662	4.44089e-16	5.72875e-14		Y						Y		Apoptosis, Cell cycle, Translation regulation	GO:0031929, GO:0071363
Rare immune disease	Autosomal dominant mendelian susceptibility to mycobacterial diseases due to partial IFNgammaR2 deficiency	IFNGR2	TGF-beta signaling pathway: RPS6KB1	0.610707	TGFB2	-0.57477	-0.440401	7.74961e-10	7.03492e-08		Y						Y		Apoptosis, Cell cycle, Translation regulation	GO:0031929, GO:0071363
Rare immune disease	Mendelian susceptibility to mycobacterial diseases due to complete IFNgammaR2 deficiency	IFNGR2	TGF-beta signaling pathway: RPS6KB1	0.610707	TGFB2	-0.57477	-0.440401	7.74961e-10	7.03492e-08		Y						Y		Apoptosis, Cell cycle, Translation regulation	GO:0031929, GO:0071363
Rare bone disease	Jeune syndrome	DYNC2LI1	TGF-beta signaling pathway: RPS6KB1	-0.653616	TGFB2	-0.57477	0.561941	0	0		Y						Y		Apoptosis, Cell cycle, Translation regulation	GO:0031929, GO:0071363
Rare immune disease	Bacterial susceptibility due to TLR signaling pathway deficiency	MYD88	TGF-beta signaling pathway: RPS6KB1	0.666147	TGFB2	-0.57477	-0.599872	0	0		Y						Y		Apoptosis, Cell cycle, Translation regulation	GO:0031929, GO:0071363
Rare immune disease	Neutrophil immunodeficiency syndrome	RAC2	TGF-beta signaling pathway: RPS6KB1	0.679043	TGFB2	-0.57477	-0.528414	0	0		Y						Y		Apoptosis, Cell cycle, Translation regulation	GO:0031929, GO:0071363
Rare developmental defect during embryogenesis	Severe feeding difficulties-failure to thrive-microcephaly due to ASXL3 deficiency syndrome	ASXL3	TGF-beta signaling pathway: RPS6KB1	-0.605756	TGFB2	-0.57477	0.480825	4.3217e-08	3.53083e-06		Y						Y		Apoptosis, Cell cycle, Translation regulation	GO:0031929, GO:0071363
Rare bone disease	Ellis Van Creveld syndrome	DYNC2LI1	TGF-beta signaling pathway: RPS6KB1	-0.653616	TGFB2	-0.57477	0.561941	0	0		Y						Y		Apoptosis, Cell cycle, Translation regulation	GO:0031929, GO:0071363
Rare developmental defect during embryogenesis	Bardet-Biedl syndrome	BBS1	TGF-beta signaling pathway: RPS6KB1	-0.643834	TGFB2	-0.57477	0.578581	0	0		Y						Y		Apoptosis, Cell cycle, Translation regulation	GO:0031929, GO:0071363
Rare neurologic disease	Becker muscular dystrophy	DMD	TGF-beta signaling pathway: RPS6KB1	-0.594309	TGFB2	-0.57477	0.602494	8.48896e-05	0.00630498		Y						Y		Apoptosis, Cell cycle, Translation regulation	GO:0031929, GO:0071363
Rare neoplastic disease	Primary cutaneous anaplastic large cell lymphoma	TYK2	TGF-beta signaling pathway: RPS6KB1	0.665441	TGFB2	-0.57477	-0.572791	0	0		Y						Y		Apoptosis, Cell cycle, Translation regulation	GO:0031929, GO:0071363
Rare inborn errors of metabolism	Fabry disease	GLA	TGF-beta signaling pathway: RPS6KB1	0.62123	TGFB2	-0.57477	-0.440609	1.77636e-15	2.17693e-13		Y						Y		Apoptosis, Cell cycle, Translation regulation	GO:0031929, GO:0071363
Rare immune disease	Autosomal recessive mendelian susceptibility to mycobacterial diseases due to partial IFNgammaR2 deficiency	IFNGR2	TGF-beta signaling pathway: RPS6KB1	0.610707	TGFB2	-0.57477	-0.440401	7.74961e-10	7.03492e-08		Y						Y		Apoptosis, Cell cycle, Translation regulation	GO:0031929, GO:0071363
Rare neurologic disease	Myoclonus-dystonia syndrome	SGCE	TGF-beta signaling pathway: RPS6KB1	-0.608637	TGFB2	-0.57477	0.635424	4.18432e-12	4.27324e-10		Y						Y		Apoptosis, Cell cycle, Translation regulation	GO:0031929, GO:0071363
Rare neurologic disease	Symptomatic form of muscular dystrophy of Duchenne and Becker in female carriers	DMD	TGF-beta signaling pathway: RPS6KB1	-0.594309	TGFB2	-0.57477	0.602494	8.48896e-05	0.00630498		Y						Y		Apoptosis, Cell cycle, Translation regulation	GO:0031929, GO:0071363
Rare immune disease	Susceptibility to infection due to TYK2 deficiency	TYK2	TGF-beta signaling pathway: RPS6KB1	0.665441	TGFB2	-0.57477	-0.572791	0	0		Y						Y		Apoptosis, Cell cycle, Translation regulation	GO:0031929, GO:0071363
Rare neurologic disease	Paroxysmal kinesigenic dyskinesia	PRRT2	TGF-beta signaling pathway: RPS6KB1	-0.618103	TGFB2	-0.57477	0.496601	1.02141e-14	1.13794e-12		Y						Y		Apoptosis, Cell cycle, Translation regulation	GO:0031929, GO:0071363
Rare skin disease	Palmoplantar keratoderma-esophageal carcinoma syndrome	RHBDF2	TGF-beta signaling pathway: RPS6KB1	0.615209	TGFB2	-0.57477	-0.420438	9.02967e-12	8.85268e-10		Y						Y		Apoptosis, Cell cycle, Translation regulation	GO:0031929, GO:0071363
Rare neoplastic disease	Lymphomatoid papulosis	TYK2	TGF-beta signaling pathway: RPS6KB1	0.665441	TGFB2	-0.57477	-0.572791	0	0		Y						Y		Apoptosis, Cell cycle, Translation regulation	GO:0031929, GO:0071363
Rare neurologic disease	Infantile convulsions and choreoathetosis	PRRT2	TGF-beta signaling pathway: RPS6KB1	-0.618103	TGFB2	-0.57477	0.496601	1.02141e-14	1.13794e-12		Y						Y		Apoptosis, Cell cycle, Translation regulation	GO:0031929, GO:0071363
Rare developmental defect during embryogenesis	2p21 microdeletion syndrome without cystinuria	PREPL	TGF-beta signaling pathway: RPS6KB1	-0.605128	TGFB2	-0.57477	0.550822	1.23192e-08	1.07837e-06		Y						Y		Apoptosis, Cell cycle, Translation regulation	GO:0031929, GO:0071363
Rare neurologic disease	Anterior maxillary protrusion-strabismus-intellectual disability syndrome	SOBP	TGF-beta signaling pathway: RPS6KB1	-0.650626	TGFB2	-0.57477	0.657027	0	0		Y						Y		Apoptosis, Cell cycle, Translation regulation	GO:0031929, GO:0071363
Rare immune disease	Autosomal recessive mendelian susceptibility to mycobacterial diseases due to partial IFNgammaR2 deficiency	IFNGR2	TGF-beta signaling pathway: ROCK1	0.66562	TGFB1	0.62696	0.72617	0	0		Y								Apoptosis	GO:0022614, GO:0050900, GO:0050901, GO:0007159, GO:0032091
Rare developmental defect during embryogenesis	Anhidrotic ectodermal dysplasia-immunodeficiency-osteopetrosis-lymphedema syndrome	IKBKG	TGF-beta signaling pathway: ROCK1	0.65539	TGFB1	0.62696	0.618467	9.44032e-10	1.78059e-07		Y								Apoptosis	GO:0022614, GO:0050900, GO:0050901, GO:0007159, GO:0032091
Rare developmental defect during embryogenesis	Hypohidrotic ectodermal dysplasia with immunodeficiency	IKBKG	TGF-beta signaling pathway: ROCK1	0.65539	TGFB1	0.62696	0.618467	9.44032e-10	1.78059e-07		Y								Apoptosis	GO:0022614, GO:0050900, GO:0050901, GO:0007159, GO:0032091
Rare immune disease	Hepatic veno-occlusive disease-immunodeficiency syndrome	SP110	TGF-beta signaling pathway: ROCK1	0.668833	TGFB1	0.62696	0.8152	0	0		Y								Apoptosis	GO:0022614, GO:0050900, GO:0050901, GO:0007159, GO:0032091
Rare neoplastic disease	Lymphomatoid papulosis	TYK2	TGF-beta signaling pathway: ROCK1	0.688094	TGFB1	0.62696	0.59593	0	0		Y								Apoptosis	GO:0022614, GO:0050900, GO:0050901, GO:0007159, GO:0032091
Rare immune disease	Susceptibility to infection due to TYK2 deficiency	TYK2	TGF-beta signaling pathway: ROCK1	0.688094	TGFB1	0.62696	0.59593	0	0		Y								Apoptosis	GO:0022614, GO:0050900, GO:0050901, GO:0007159, GO:0032091
Rare systemic or rheumatologic disease	Oligoarticular juvenile idiopathic arthritis	PTPN22	TGF-beta signaling pathway: ROCK1	0.642606	TGFB1	0.62696	0.697005	0.000147488	0.0258315		Y								Apoptosis	GO:0022614, GO:0050900, GO:0050901, GO:0007159, GO:0032091
Rare systemic or rheumatologic disease	Rheumatoid factor-negative polyarticular juvenile idiopathic arthritis	PTPN22	TGF-beta signaling pathway: ROCK1	0.642606	TGFB1	0.62696	0.697005	0.000147488	0.0258315		Y								Apoptosis	GO:0022614, GO:0050900, GO:0050901, GO:0007159, GO:0032091
Rare hematologic disease	Macrothrombocytopenia-lymphedema-developmental delay-facial dysmorphism-camptodactyly syndrome	CDC42	TGF-beta signaling pathway: ROCK1	0.683814	TGFB1	0.62696	0.670961	0	0		Y								Apoptosis	GO:0022614, GO:0050900, GO:0050901, GO:0007159, GO:0032091
Rare neoplastic disease	Primary cutaneous anaplastic large cell lymphoma	TYK2	TGF-beta signaling pathway: ROCK1	0.688094	TGFB1	0.62696	0.59593	0	0		Y								Apoptosis	GO:0022614, GO:0050900, GO:0050901, GO:0007159, GO:0032091
Rare systemic or rheumatologic disease	Giant cell arteritis	PTPN22	TGF-beta signaling pathway: ROCK1	0.642606	TGFB1	0.62696	0.697005	0.000147488	0.0258315		Y								Apoptosis	GO:0022614, GO:0050900, GO:0050901, GO:0007159, GO:0032091
Rare immune disease	Mendelian susceptibility to mycobacterial diseases due to complete IFNgammaR2 deficiency	IFNGR2	TGF-beta signaling pathway: ROCK1	0.66562	TGFB1	0.62696	0.72617	0	0		Y								Apoptosis	GO:0022614, GO:0050900, GO:0050901, GO:0007159, GO:0032091
Rare immune disease	Autoimmune lymphoproliferative syndrome with recurrent viral infections	CASP8	TGF-beta signaling pathway: ROCK1	0.68048	TGFB1	0.62696	0.770042	0	0		Y								Apoptosis	GO:0022614, GO:0050900, GO:0050901, GO:0007159, GO:0032091
Rare inborn errors of metabolism	Fabry disease	GLA	TGF-beta signaling pathway: ROCK1	0.661535	TGFB1	0.62696	0.703629	1.11022e-16	2.47479e-14		Y								Apoptosis	GO:0022614, GO:0050900, GO:0050901, GO:0007159, GO:0032091
Rare immune disease	X-linked mendelian susceptibility to mycobacterial diseases due to IKBKG deficiency	IKBKG	TGF-beta signaling pathway: ROCK1	0.65539	TGFB1	0.62696	0.618467	9.44032e-10	1.78059e-07		Y								Apoptosis	GO:0022614, GO:0050900, GO:0050901, GO:0007159, GO:0032091
Rare immune disease	Autosomal dominant mendelian susceptibility to mycobacterial diseases due to partial IFNgammaR2 deficiency	IFNGR2	TGF-beta signaling pathway: ROCK1	0.66562	TGFB1	0.62696	0.72617	0	0		Y								Apoptosis	GO:0022614, GO:0050900, GO:0050901, GO:0007159, GO:0032091
Rare developmental defect during embryogenesis	Incontinentia pigmenti	IKBKG	TGF-beta signaling pathway: ROCK1	0.65539	TGFB1	0.62696	0.618467	9.44032e-10	1.78059e-07		Y								Apoptosis	GO:0022614, GO:0050900, GO:0050901, GO:0007159, GO:0032091
Rare immune disease	Combined immunodeficiency due to STK4 deficiency	STK4	TGF-beta signaling pathway: ROCK1	0.703096	TGFB1	0.62696	0.730627	0	0		Y								Apoptosis	GO:0022614, GO:0050900, GO:0050901, GO:0007159, GO:0032091
Rare inborn errors of metabolism	Transaldolase deficiency	TALDO1	TGF-beta signaling pathway: ROCK1	0.662902	TGFB1	0.62696	0.599249	3.61933e-14	7.39549e-12		Y								Apoptosis	GO:0022614, GO:0050900, GO:0050901, GO:0007159, GO:0032091
Rare immune disease	Leukocyte adhesion deficiency type III	FERMT3	TGF-beta signaling pathway: ROCK1	0.659125	TGFB1	0.62696	0.758233	0	0		Y								Apoptosis	GO:0022614, GO:0050900, GO:0050901, GO:0007159, GO:0032091
Rare immune disease	Neutrophil immunodeficiency syndrome	RAC2	TGF-beta signaling pathway: ROCK1	0.741095	TGFB1	0.62696	0.807437	0	0		Y								Apoptosis	GO:0022614, GO:0050900, GO:0050901, GO:0007159, GO:0032091
Rare skin disease	Vibratory urticaria	ADGRE2	TGF-beta signaling pathway: ROCK1	0.686563	TGFB1	0.62696	0.702801	0	0		Y								Apoptosis	GO:0022614, GO:0050900, GO:0050901, GO:0007159, GO:0032091
Rare neoplastic disease	Waldenström macroglobulinemia	MYD88	TGF-beta signaling pathway: ROCK1	0.708198	TGFB1	0.62696	0.764667	0	0		Y								Apoptosis	GO:0022614, GO:0050900, GO:0050901, GO:0007159, GO:0032091
Rare immune disease	Bacterial susceptibility due to TLR signaling pathway deficiency	MYD88	TGF-beta signaling pathway: ROCK1	0.708198	TGFB1	0.62696	0.764667	0	0		Y								Apoptosis	GO:0022614, GO:0050900, GO:0050901, GO:0007159, GO:0032091
Rare inborn errors of metabolism	B4GALT1-CDG	B4GALT1	Focal adhesion: TLN1 ITGB1 ITGA11	0.482742	PRKCG	-0.449111	-0.773716	1.87628e-14	1.50853e-11	Y		Y					Y		Host-virus interaction, Cell adhesion, Cell shape, Neurogenesis, Differentiation	GO:0090004, GO:0007159, GO:0010710, GO:0007160, GO:0034446, GO:0007229, GO:0006457, GO:0031581, GO:0009611, GO:0001649, GO:0032516, GO:0090074, GO:0050764, GO:2000536, GO:0070588, GO:0045785, GO:0007155, GO:0008284
Rare inborn errors of metabolism	Dihydropteridine reductase deficiency	QDPR	Focal adhesion: TLN1 ITGB1 ITGA11	-0.470129	PRKCG	-0.449111	0.633742	9.25437e-05	0.0223215	Y		Y					Y		Host-virus interaction, Cell adhesion, Cell shape, Neurogenesis, Differentiation	GO:0090004, GO:0007159, GO:0010710, GO:0007160, GO:0034446, GO:0007229, GO:0006457, GO:0031581, GO:0009611, GO:0001649, GO:0032516, GO:0090074, GO:0050764, GO:2000536, GO:0070588, GO:0045785, GO:0007155, GO:0008284
Rare neurologic disease	Autosomal dominant spastic paraplegia type 6	NIPA1	Focal adhesion: TLN1 ITGB1 ITGA11	-0.474082	PRKCG	-0.449111	0.618653	6.38294e-06	0.00171063	Y		Y					Y		Host-virus interaction, Cell adhesion, Cell shape, Neurogenesis, Differentiation	GO:0090004, GO:0007159, GO:0010710, GO:0007160, GO:0034446, GO:0007229, GO:0006457, GO:0031581, GO:0009611, GO:0001649, GO:0032516, GO:0090074, GO:0050764, GO:2000536, GO:0070588, GO:0045785, GO:0007155, GO:0008284
Rare developmental defect during embryogenesis	Polyvalvular heart disease syndrome	TAB2	Focal adhesion: TLN1 ITGB1 ITGA11	-0.470759	PRKCG	-0.449111	0.796573	1.61446e-07	5.56298e-05	Y		Y					Y		Host-virus interaction, Cell adhesion, Cell shape, Neurogenesis, Differentiation	GO:0090004, GO:0007159, GO:0010710, GO:0007160, GO:0034446, GO:0007229, GO:0006457, GO:0031581, GO:0009611, GO:0001649, GO:0032516, GO:0090074, GO:0050764, GO:2000536, GO:0070588, GO:0045785, GO:0007155, GO:0008284
Rare systemic or rheumatologic disease	Tumor necrosis factor receptor 1 associated periodic syndrome	TNFRSF1A	Focal adhesion: TLN1 ITGB1 ITGA11	0.486084	PRKCG	-0.449111	-0.704985	1.12133e-13	5.65564e-11	Y		Y					Y		Host-virus interaction, Cell adhesion, Cell shape, Neurogenesis, Differentiation	GO:0090004, GO:0007159, GO:0010710, GO:0007160, GO:0034446, GO:0007229, GO:0006457, GO:0031581, GO:0009611, GO:0001649, GO:0032516, GO:0090074, GO:0050764, GO:2000536, GO:0070588, GO:0045785, GO:0007155, GO:0008284
Rare neoplastic disease	Solitary fibrous tumour/hemangiopericytoma	STAT6	Focal adhesion: TLN1 ITGB1 ITGA11	0.476084	PRKCG	-0.449111	-0.673461	1.90548e-07	5.74503e-05	Y		Y					Y		Host-virus interaction, Cell adhesion, Cell shape, Neurogenesis, Differentiation	GO:0090004, GO:0007159, GO:0010710, GO:0007160, GO:0034446, GO:0007229, GO:0006457, GO:0031581, GO:0009611, GO:0001649, GO:0032516, GO:0090074, GO:0050764, GO:2000536, GO:0070588, GO:0045785, GO:0007155, GO:0008284
non_rare_in_europe	NON RARE IN EUROPE: Multiple sclerosis	TNFRSF1A	Focal adhesion: TLN1 ITGB1 ITGA11	0.486084	PRKCG	-0.449111	-0.704985	1.12133e-13	5.65564e-11	Y		Y					Y		Host-virus interaction, Cell adhesion, Cell shape, Neurogenesis, Differentiation	GO:0090004, GO:0007159, GO:0010710, GO:0007160, GO:0034446, GO:0007229, GO:0006457, GO:0031581, GO:0009611, GO:0001649, GO:0032516, GO:0090074, GO:0050764, GO:2000536, GO:0070588, GO:0045785, GO:0007155, GO:0008284
Rare ophthalmic disorder	Familial cavitary optic disc anomaly	MMP19	Focal adhesion: TLN1 ITGB1 ITGA11	0.516732	PRKCG	-0.449111	-0.697397	0	0	Y		Y					Y		Host-virus interaction, Cell adhesion, Cell shape, Neurogenesis, Differentiation	GO:0090004, GO:0007159, GO:0010710, GO:0007160, GO:0034446, GO:0007229, GO:0006457, GO:0031581, GO:0009611, GO:0001649, GO:0032516, GO:0090074, GO:0050764, GO:2000536, GO:0070588, GO:0045785, GO:0007155, GO:0008284
Rare ophthalmic disorder	Pigmented paravenous retinochoroidal atrophy	CRB1	Focal adhesion: TLN1 ITGB1 ITGA11	-0.481416	PRKCG	-0.449111	0.777503	1.1724e-13	5.65564e-11	Y		Y					Y		Host-virus interaction, Cell adhesion, Cell shape, Neurogenesis, Differentiation	GO:0090004, GO:0007159, GO:0010710, GO:0007160, GO:0034446, GO:0007229, GO:0006457, GO:0031581, GO:0009611, GO:0001649, GO:0032516, GO:0090074, GO:0050764, GO:2000536, GO:0070588, GO:0045785, GO:0007155, GO:0008284
Rare neurologic disease	NKX6-2-related autosomal recessive hypomyelinating leukodystrophy	NKX6-2	Focal adhesion: TLN1 ITGB1 ITGA11	-0.501641	PRKCG	-0.449111	0.761307	0	0	Y		Y					Y		Host-virus interaction, Cell adhesion, Cell shape, Neurogenesis, Differentiation	GO:0090004, GO:0007159, GO:0010710, GO:0007160, GO:0034446, GO:0007229, GO:0006457, GO:0031581, GO:0009611, GO:0001649, GO:0032516, GO:0090074, GO:0050764, GO:2000536, GO:0070588, GO:0045785, GO:0007155, GO:0008284
Rare endocrine disease	Non-acquired panhypopituitarism	SOX3	Focal adhesion: TLN1 ITGB1 ITGA11	-0.478083	PRKCG	-0.449111	0.703851	5.3495e-09	2.1505e-06	Y		Y					Y		Host-virus interaction, Cell adhesion, Cell shape, Neurogenesis, Differentiation	GO:0090004, GO:0007159, GO:0010710, GO:0007160, GO:0034446, GO:0007229, GO:0006457, GO:0031581, GO:0009611, GO:0001649, GO:0032516, GO:0090074, GO:0050764, GO:2000536, GO:0070588, GO:0045785, GO:0007155, GO:0008284
Rare skin disease	X-linked congenital generalized hypertrichosis	SOX3	Focal adhesion: TLN1 ITGB1 ITGA11	-0.478083	PRKCG	-0.449111	0.703851	5.3495e-09	2.1505e-06	Y		Y					Y		Host-virus interaction, Cell adhesion, Cell shape, Neurogenesis, Differentiation	GO:0090004, GO:0007159, GO:0010710, GO:0007160, GO:0034446, GO:0007229, GO:0006457, GO:0031581, GO:0009611, GO:0001649, GO:0032516, GO:0090074, GO:0050764, GO:2000536, GO:0070588, GO:0045785, GO:0007155, GO:0008284
Rare endocrine disease	X-linked intellectual disability with isolated growth hormone deficiency	SOX3	Focal adhesion: TLN1 ITGB1 ITGA11	-0.478083	PRKCG	-0.449111	0.703851	5.3495e-09	2.1505e-06	Y		Y					Y		Host-virus interaction, Cell adhesion, Cell shape, Neurogenesis, Differentiation	GO:0090004, GO:0007159, GO:0010710, GO:0007160, GO:0034446, GO:0007229, GO:0006457, GO:0031581, GO:0009611, GO:0001649, GO:0032516, GO:0090074, GO:0050764, GO:2000536, GO:0070588, GO:0045785, GO:0007155, GO:0008284
Rare developmental defect during embryogenesis	Acrofacial dysostosis, Weyers type	EVC	Signaling pathways regulating pluripotency of stem cells: CTNNB1*	0.738319	FZD6	0.713605	0.740972	5.47118e-13	2.23042e-10	Y							Y		Transcription regulation, Transcription, Neurogenesis, Wnt signaling pathway, Cell adhesion	GO:0045893, GO:0045944, GO:0030997, GO:2000008, GO:0060070, GO:0033234, GO:0090279, GO:0071681, GO:0032355, GO:0016055, GO:0043065, GO:0008285
Rare developmental defect during embryogenesis	Tibial hemimelia	GLI3	Signaling pathways regulating pluripotency of stem cells: CTNNB1*	0.785857	FZD6	0.713605	0.695605	0	0	Y							Y		Transcription regulation, Transcription, Neurogenesis, Wnt signaling pathway, Cell adhesion	GO:0045893, GO:0045944, GO:0030997, GO:2000008, GO:0060070, GO:0033234, GO:0090279, GO:0071681, GO:0032355, GO:0016055, GO:0043065, GO:0008285
Rare developmental defect during embryogenesis	Polysyndactyly	GLI3	Signaling pathways regulating pluripotency of stem cells: CTNNB1*	0.785857	FZD6	0.713605	0.695605	0	0	Y							Y		Transcription regulation, Transcription, Neurogenesis, Wnt signaling pathway, Cell adhesion	GO:0045893, GO:0045944, GO:0030997, GO:2000008, GO:0060070, GO:0033234, GO:0090279, GO:0071681, GO:0032355, GO:0016055, GO:0043065, GO:0008285
Rare neurologic disease	Congenital muscular dystrophy, Ullrich type	COL6A1	Signaling pathways regulating pluripotency of stem cells: CTNNB1*	0.733754	FZD6	0.713605	0.70412	2.25646e-08	7.88473e-06	Y							Y		Transcription regulation, Transcription, Neurogenesis, Wnt signaling pathway, Cell adhesion	GO:0045893, GO:0045944, GO:0030997, GO:2000008, GO:0060070, GO:0033234, GO:0090279, GO:0071681, GO:0032355, GO:0016055, GO:0043065, GO:0008285
Rare skin disease	LOC syndrome	LAMA3	Signaling pathways regulating pluripotency of stem cells: CTNNB1*	0.732127	FZD6	0.713605	0.687468	4.54773e-07	0.000139047	Y							Y		Transcription regulation, Transcription, Neurogenesis, Wnt signaling pathway, Cell adhesion	GO:0045893, GO:0045944, GO:0030997, GO:2000008, GO:0060070, GO:0033234, GO:0090279, GO:0071681, GO:0032355, GO:0016055, GO:0043065, GO:0008285
Rare neurologic disease	Bethlem myopathy	COL6A1	Signaling pathways regulating pluripotency of stem cells: CTNNB1*	0.733754	FZD6	0.713605	0.70412	2.25646e-08	7.88473e-06	Y							Y		Transcription regulation, Transcription, Neurogenesis, Wnt signaling pathway, Cell adhesion	GO:0045893, GO:0045944, GO:0030997, GO:2000008, GO:0060070, GO:0033234, GO:0090279, GO:0071681, GO:0032355, GO:0016055, GO:0043065, GO:0008285
Rare developmental defect during embryogenesis	Greig cephalopolysyndactyly syndrome	GLI3	Signaling pathways regulating pluripotency of stem cells: CTNNB1*	0.785857	FZD6	0.713605	0.695605	0	0	Y							Y		Transcription regulation, Transcription, Neurogenesis, Wnt signaling pathway, Cell adhesion	GO:0045893, GO:0045944, GO:0030997, GO:2000008, GO:0060070, GO:0033234, GO:0090279, GO:0071681, GO:0032355, GO:0016055, GO:0043065, GO:0008285
Rare developmental defect during embryogenesis	Pallister-Hall syndrome	GLI3	Signaling pathways regulating pluripotency of stem cells: CTNNB1*	0.785857	FZD6	0.713605	0.695605	0	0	Y							Y		Transcription regulation, Transcription, Neurogenesis, Wnt signaling pathway, Cell adhesion	GO:0045893, GO:0045944, GO:0030997, GO:2000008, GO:0060070, GO:0033234, GO:0090279, GO:0071681, GO:0032355, GO:0016055, GO:0043065, GO:0008285
Rare developmental defect during embryogenesis	Synpolydactyly type 2	FBLN1	Signaling pathways regulating pluripotency of stem cells: CTNNB1*	0.764361	FZD6	0.713605	0.757244	0	0	Y							Y		Transcription regulation, Transcription, Neurogenesis, Wnt signaling pathway, Cell adhesion	GO:0045893, GO:0045944, GO:0030997, GO:2000008, GO:0060070, GO:0033234, GO:0090279, GO:0071681, GO:0032355, GO:0016055, GO:0043065, GO:0008285
Rare developmental defect during embryogenesis	Postaxial polydactyly-anterior pituitary anomalies-facial dysmorphism syndrome	GLI2	Signaling pathways regulating pluripotency of stem cells: CTNNB1*	0.743893	FZD6	0.713605	0.622281	1.84297e-14	9.01581e-12	Y							Y		Transcription regulation, Transcription, Neurogenesis, Wnt signaling pathway, Cell adhesion	GO:0045893, GO:0045944, GO:0030997, GO:2000008, GO:0060070, GO:0033234, GO:0090279, GO:0071681, GO:0032355, GO:0016055, GO:0043065, GO:0008285
Rare developmental defect during embryogenesis	FBLN1-related developmental delay-central nervous system anomaly-syndactyly syndrome	FBLN1	Signaling pathways regulating pluripotency of stem cells: CTNNB1*	0.764361	FZD6	0.713605	0.757244	0	0	Y							Y		Transcription regulation, Transcription, Neurogenesis, Wnt signaling pathway, Cell adhesion	GO:0045893, GO:0045944, GO:0030997, GO:2000008, GO:0060070, GO:0033234, GO:0090279, GO:0071681, GO:0032355, GO:0016055, GO:0043065, GO:0008285
Rare developmental defect during embryogenesis	Uveal coloboma-cleft lip and palate-intellectual disability	YAP1	Signaling pathways regulating pluripotency of stem cells: CTNNB1*	0.76051	FZD6	0.713605	0.749102	0	0	Y							Y		Transcription regulation, Transcription, Neurogenesis, Wnt signaling pathway, Cell adhesion	GO:0045893, GO:0045944, GO:0030997, GO:2000008, GO:0060070, GO:0033234, GO:0090279, GO:0071681, GO:0032355, GO:0016055, GO:0043065, GO:0008285
Rare gastroenterologic disease	Neonatal inflammatory skin and bowel disease	EGFR	Signaling pathways regulating pluripotency of stem cells: CTNNB1*	0.781057	FZD6	0.713605	0.756491	0	0	Y							Y		Transcription regulation, Transcription, Neurogenesis, Wnt signaling pathway, Cell adhesion	GO:0045893, GO:0045944, GO:0030997, GO:2000008, GO:0060070, GO:0033234, GO:0090279, GO:0071681, GO:0032355, GO:0016055, GO:0043065, GO:0008285
Rare immune disease	Wiskott-Aldrich syndrome	WAS	Toll-like receptor signaling pathway: CCL5	0.900387	CCL5	0.876592	0.836904	0	0				Y		Y				Chemotaxis, Inflammatory response	GO:0006954, GO:0071407, GO:0031663, GO:0042102, GO:2000503, GO:0050796, GO:0043922, GO:0045785, GO:0048661, GO:0009636, GO:0051928, GO:0045071, GO:0045744, GO:0006887, GO:2000406, GO:0048245, GO:0090026, GO:0007267, GO:0006874, GO:0006816, GO:0050918, GO:0031328, GO:0070233, GO:0010759, GO:0033634, GO:0034112, GO:0042531, GO:0070100, GO:0031584, GO:1901214, GO:0030335, GO:0050863, GO:0070234, GO:…
Rare immune disease	T-B+ severe combined immunodeficiency due to gamma chain deficiency	IL2RG	Toll-like receptor signaling pathway: CCL5	0.882334	CCL5	0.876592	0.901031	4.40093e-05	0.0268677				Y		Y				Chemotaxis, Inflammatory response	GO:0006954, GO:0071407, GO:0031663, GO:0042102, GO:2000503, GO:0050796, GO:0043922, GO:0045785, GO:0048661, GO:0009636, GO:0051928, GO:0045071, GO:0045744, GO:0006887, GO:2000406, GO:0048245, GO:0090026, GO:0007267, GO:0006874, GO:0006816, GO:0050918, GO:0031328, GO:0070233, GO:0010759, GO:0033634, GO:0034112, GO:0042531, GO:0070100, GO:0031584, GO:1901214, GO:0030335, GO:0050863, GO:0070234, GO:…
Rare immune disease	X-linked severe congenital neutropenia	WAS	Toll-like receptor signaling pathway: CCL5	0.900387	CCL5	0.876592	0.836904	0	0				Y		Y				Chemotaxis, Inflammatory response	GO:0006954, GO:0071407, GO:0031663, GO:0042102, GO:2000503, GO:0050796, GO:0043922, GO:0045785, GO:0048661, GO:0009636, GO:0051928, GO:0045071, GO:0045744, GO:0006887, GO:2000406, GO:0048245, GO:0090026, GO:0007267, GO:0006874, GO:0006816, GO:0050918, GO:0031328, GO:0070233, GO:0010759, GO:0033634, GO:0034112, GO:0042531, GO:0070100, GO:0031584, GO:1901214, GO:0030335, GO:0050863, GO:0070234, GO:…
Rare hematologic disease	X-linked thrombocytopenia with normal platelets	WAS	Toll-like receptor signaling pathway: CCL5	0.900387	CCL5	0.876592	0.836904	0	0				Y		Y				Chemotaxis, Inflammatory response	GO:0006954, GO:0071407, GO:0031663, GO:0042102, GO:2000503, GO:0050796, GO:0043922, GO:0045785, GO:0048661, GO:0009636, GO:0051928, GO:0045071, GO:0045744, GO:0006887, GO:2000406, GO:0048245, GO:0090026, GO:0007267, GO:0006874, GO:0006816, GO:0050918, GO:0031328, GO:0070233, GO:0010759, GO:0033634, GO:0034112, GO:0042531, GO:0070100, GO:0031584, GO:1901214, GO:0030335, GO:0050863, GO:0070234, GO:…
Rare immune disease	Leukocyte adhesion deficiency type III	FERMT3	Toll-like receptor signaling pathway: CCL5	0.884353	CCL5	0.876592	0.802934	1.15848e-05	0.00943002				Y		Y				Chemotaxis, Inflammatory response	GO:0006954, GO:0071407, GO:0031663, GO:0042102, GO:2000503, GO:0050796, GO:0043922, GO:0045785, GO:0048661, GO:0009636, GO:0051928, GO:0045071, GO:0045744, GO:0006887, GO:2000406, GO:0048245, GO:0090026, GO:0007267, GO:0006874, GO:0006816, GO:0050918, GO:0031328, GO:0070233, GO:0010759, GO:0033634, GO:0034112, GO:0042531, GO:0070100, GO:0031584, GO:1901214, GO:0030335, GO:0050863, GO:0070234, GO:…
Rare inborn errors of metabolism	Hyperzincemia and hypercalprotectinemia	PSTPIP1	Toll-like receptor signaling pathway: CCL5	0.888546	CCL5	0.876592	0.842604	1.02662e-12	1.25351e-09				Y		Y				Chemotaxis, Inflammatory response	GO:0006954, GO:0071407, GO:0031663, GO:0042102, GO:2000503, GO:0050796, GO:0043922, GO:0045785, GO:0048661, GO:0009636, GO:0051928, GO:0045071, GO:0045744, GO:0006887, GO:2000406, GO:0048245, GO:0090026, GO:0007267, GO:0006874, GO:0006816, GO:0050918, GO:0031328, GO:0070233, GO:0010759, GO:0033634, GO:0034112, GO:0042531, GO:0070100, GO:0031584, GO:1901214, GO:0030335, GO:0050863, GO:0070234, GO:…
Rare systemic or rheumatologic disease	Pyogenic arthritis-pyoderma gangrenosum-acne syndrome	PSTPIP1	Toll-like receptor signaling pathway: CCL5	0.888546	CCL5	0.876592	0.842604	1.02662e-12	1.25351e-09				Y		Y				Chemotaxis, Inflammatory response	GO:0006954, GO:0071407, GO:0031663, GO:0042102, GO:2000503, GO:0050796, GO:0043922, GO:0045785, GO:0048661, GO:0009636, GO:0051928, GO:0045071, GO:0045744, GO:0006887, GO:2000406, GO:0048245, GO:0090026, GO:0007267, GO:0006874, GO:0006816, GO:0050918, GO:0031328, GO:0070233, GO:0010759, GO:0033634, GO:0034112, GO:0042531, GO:0070100, GO:0031584, GO:1901214, GO:0030335, GO:0050863, GO:0070234, GO:…
Rare hematologic disease	X-linked thrombocytopenia with normal platelets	WAS	Toll-like receptor signaling pathway: CCL3L3	0.847888	TLR1	0.805296	0.834664	0	0				Y		Y				Chemotaxis, Inflammatory response	GO:0006954, GO:0006935, GO:0071407, GO:0031663, GO:2000503, GO:0043922, GO:0009636, GO:0051928, GO:0010629, GO:0006887, GO:0048245, GO:0010628, GO:0007267, GO:0006874, GO:0006816, GO:0050918, GO:0007610, GO:0010818, GO:0043308, GO:0071621, GO:0051930, GO:0001775, GO:0014808, GO:0048247, GO:0030335, GO:0030502, GO:0070723, GO:0045671, GO:0002548, GO:0007010, GO:0030593, GO:0019722, GO:0043085, GO:…
Rare immune disease	Wiskott-Aldrich syndrome	WAS	Toll-like receptor signaling pathway: CCL3L3	0.847888	TLR1	0.805296	0.834664	0	0				Y		Y				Chemotaxis, Inflammatory response	GO:0006954, GO:0006935, GO:0071407, GO:0031663, GO:2000503, GO:0043922, GO:0009636, GO:0051928, GO:0010629, GO:0006887, GO:0048245, GO:0010628, GO:0007267, GO:0006874, GO:0006816, GO:0050918, GO:0007610, GO:0010818, GO:0043308, GO:0071621, GO:0051930, GO:0001775, GO:0014808, GO:0048247, GO:0030335, GO:0030502, GO:0070723, GO:0045671, GO:0002548, GO:0007010, GO:0030593, GO:0019722, GO:0043085, GO:…
Rare systemic or rheumatologic disease	Pyogenic arthritis-pyoderma gangrenosum-acne syndrome	PSTPIP1	Toll-like receptor signaling pathway: CCL3L3	0.818414	TLR1	0.805296	0.798584	9.86183e-08	3.44037e-05				Y		Y				Chemotaxis, Inflammatory response	GO:0006954, GO:0006935, GO:0071407, GO:0031663, GO:2000503, GO:0043922, GO:0009636, GO:0051928, GO:0010629, GO:0006887, GO:0048245, GO:0010628, GO:0007267, GO:0006874, GO:0006816, GO:0050918, GO:0007610, GO:0010818, GO:0043308, GO:0071621, GO:0051930, GO:0001775, GO:0014808, GO:0048247, GO:0030335, GO:0030502, GO:0070723, GO:0045671, GO:0002548, GO:0007010, GO:0030593, GO:0019722, GO:0043085, GO:…
Rare immune disease	X-linked severe congenital neutropenia	WAS	Toll-like receptor signaling pathway: CCL3L3	0.847888	TLR1	0.805296	0.834664	0	0				Y		Y				Chemotaxis, Inflammatory response	GO:0006954, GO:0006935, GO:0071407, GO:0031663, GO:2000503, GO:0043922, GO:0009636, GO:0051928, GO:0010629, GO:0006887, GO:0048245, GO:0010628, GO:0007267, GO:0006874, GO:0006816, GO:0050918, GO:0007610, GO:0010818, GO:0043308, GO:0071621, GO:0051930, GO:0001775, GO:0014808, GO:0048247, GO:0030335, GO:0030502, GO:0070723, GO:0045671, GO:0002548, GO:0007010, GO:0030593, GO:0019722, GO:0043085, GO:…
Rare inborn errors of metabolism	Hyperzincemia and hypercalprotectinemia	PSTPIP1	Toll-like receptor signaling pathway: CCL3L3	0.818414	TLR1	0.805296	0.798584	9.86183e-08	3.44037e-05				Y		Y				Chemotaxis, Inflammatory response	GO:0006954, GO:0006935, GO:0071407, GO:0031663, GO:2000503, GO:0043922, GO:0009636, GO:0051928, GO:0010629, GO:0006887, GO:0048245, GO:0010628, GO:0007267, GO:0006874, GO:0006816, GO:0050918, GO:0007610, GO:0010818, GO:0043308, GO:0071621, GO:0051930, GO:0001775, GO:0014808, GO:0048247, GO:0030335, GO:0030502, GO:0070723, GO:0045671, GO:0002548, GO:0007010, GO:0030593, GO:0019722, GO:0043085, GO:…
Rare immune disease	DOCK2 deficiency	DOCK2	Toll-like receptor signaling pathway: CCL3L3	0.824688	TLR1	0.805296	0.850143	0	0				Y		Y				Chemotaxis, Inflammatory response	GO:0006954, GO:0006935, GO:0071407, GO:0031663, GO:2000503, GO:0043922, GO:0009636, GO:0051928, GO:0010629, GO:0006887, GO:0048245, GO:0010628, GO:0007267, GO:0006874, GO:0006816, GO:0050918, GO:0007610, GO:0010818, GO:0043308, GO:0071621, GO:0051930, GO:0001775, GO:0014808, GO:0048247, GO:0030335, GO:0030502, GO:0070723, GO:0045671, GO:0002548, GO:0007010, GO:0030593, GO:0019722, GO:0043085, GO:…
Rare immune disease	Neutrophil immunodeficiency syndrome	RAC2	Toll-like receptor signaling pathway: CCL3L3	0.836267	TLR1	0.805296	0.79133	0	0				Y		Y				Chemotaxis, Inflammatory response	GO:0006954, GO:0006935, GO:0071407, GO:0031663, GO:2000503, GO:0043922, GO:0009636, GO:0051928, GO:0010629, GO:0006887, GO:0048245, GO:0010628, GO:0007267, GO:0006874, GO:0006816, GO:0050918, GO:0007610, GO:0010818, GO:0043308, GO:0071621, GO:0051930, GO:0001775, GO:0014808, GO:0048247, GO:0030335, GO:0030502, GO:0070723, GO:0045671, GO:0002548, GO:0007010, GO:0030593, GO:0019722, GO:0043085, GO:…
Rare immune disease	T-B+ severe combined immunodeficiency due to gamma chain deficiency	IL2RG	Toll-like receptor signaling pathway: CCL3L3	0.821064	TLR1	0.805296	0.769211	1.15039e-09	4.68209e-07				Y		Y				Chemotaxis, Inflammatory response	GO:0006954, GO:0006935, GO:0071407, GO:0031663, GO:2000503, GO:0043922, GO:0009636, GO:0051928, GO:0010629, GO:0006887, GO:0048245, GO:0010628, GO:0007267, GO:0006874, GO:0006816, GO:0050918, GO:0007610, GO:0010818, GO:0043308, GO:0071621, GO:0051930, GO:0001775, GO:0014808, GO:0048247, GO:0030335, GO:0030502, GO:0070723, GO:0045671, GO:0002548, GO:0007010, GO:0030593, GO:0019722, GO:0043085, GO:…
Rare immune disease	Leukocyte adhesion deficiency type III	FERMT3	Toll-like receptor signaling pathway: CCL3L3	0.863525	TLR1	0.805296	0.851611	0	0				Y		Y				Chemotaxis, Inflammatory response	GO:0006954, GO:0006935, GO:0071407, GO:0031663, GO:2000503, GO:0043922, GO:0009636, GO:0051928, GO:0010629, GO:0006887, GO:0048245, GO:0010628, GO:0007267, GO:0006874, GO:0006816, GO:0050918, GO:0007610, GO:0010818, GO:0043308, GO:0071621, GO:0051930, GO:0001775, GO:0014808, GO:0048247, GO:0030335, GO:0030502, GO:0070723, GO:0045671, GO:0002548, GO:0007010, GO:0030593, GO:0019722, GO:0043085, GO:…
Rare immune disease	Leukocyte adhesion deficiency type I	ITGB2	Toll-like receptor signaling pathway: CCL3L3	0.832752	TLR1	0.805296	0.884628	0	0				Y		Y				Chemotaxis, Inflammatory response	GO:0006954, GO:0006935, GO:0071407, GO:0031663, GO:2000503, GO:0043922, GO:0009636, GO:0051928, GO:0010629, GO:0006887, GO:0048245, GO:0010628, GO:0007267, GO:0006874, GO:0006816, GO:0050918, GO:0007610, GO:0010818, GO:0043308, GO:0071621, GO:0051930, GO:0001775, GO:0014808, GO:0048247, GO:0030335, GO:0030502, GO:0070723, GO:0045671, GO:0002548, GO:0007010, GO:0030593, GO:0019722, GO:0043085, GO:…
Rare systemic or rheumatologic disease	Pyogenic arthritis-pyoderma gangrenosum-acne syndrome	PSTPIP1	Toll-like receptor signaling pathway: CCL4L1	0.838399	TLR1	0.809539	0.798584	0	0				Y		Y				Chemotaxis, Inflammatory response	GO:2000503, GO:0043922, GO:0009636, GO:0051928
Rare immune disease	X-linked severe congenital neutropenia	WAS	Toll-like receptor signaling pathway: CCL4L1	0.863297	TLR1	0.809539	0.834664	0	0				Y		Y				Chemotaxis, Inflammatory response	GO:2000503, GO:0043922, GO:0009636, GO:0051928
Rare inborn errors of metabolism	Hyperzincemia and hypercalprotectinemia	PSTPIP1	Toll-like receptor signaling pathway: CCL4L1	0.838399	TLR1	0.809539	0.798584	0	0				Y		Y				Chemotaxis, Inflammatory response	GO:2000503, GO:0043922, GO:0009636, GO:0051928
Rare hematologic disease	X-linked thrombocytopenia with normal platelets	WAS	Toll-like receptor signaling pathway: CCL4L1	0.863297	TLR1	0.809539	0.834664	0	0				Y		Y				Chemotaxis, Inflammatory response	GO:2000503, GO:0043922, GO:0009636, GO:0051928
Rare immune disease	Leukocyte adhesion deficiency type III	FERMT3	Toll-like receptor signaling pathway: CCL4L1	0.870364	TLR1	0.809539	0.851611	0	0				Y		Y				Chemotaxis, Inflammatory response	GO:2000503, GO:0043922, GO:0009636, GO:0051928
Rare immune disease	Wiskott-Aldrich syndrome	WAS	Toll-like receptor signaling pathway: CCL4L1	0.863297	TLR1	0.809539	0.834664	0	0				Y		Y				Chemotaxis, Inflammatory response	GO:2000503, GO:0043922, GO:0009636, GO:0051928
Rare immune disease	Neutrophil immunodeficiency syndrome	RAC2	Toll-like receptor signaling pathway: CCL4L1	0.842033	TLR1	0.809539	0.79133	0	0				Y		Y				Chemotaxis, Inflammatory response	GO:2000503, GO:0043922, GO:0009636, GO:0051928
Rare immune disease	Leukocyte adhesion deficiency type I	ITGB2	Toll-like receptor signaling pathway: CCL4L1	0.840037	TLR1	0.809539	0.884628	0	0				Y		Y				Chemotaxis, Inflammatory response	GO:2000503, GO:0043922, GO:0009636, GO:0051928
Rare immune disease	T-B+ severe combined immunodeficiency due to gamma chain deficiency	IL2RG	Toll-like receptor signaling pathway: CCL4L1	0.83163	TLR1	0.809539	0.769211	0	0				Y		Y				Chemotaxis, Inflammatory response	GO:2000503, GO:0043922, GO:0009636, GO:0051928
Rare immune disease	DOCK2 deficiency	DOCK2	Toll-like receptor signaling pathway: CCL4L1	0.830214	TLR1	0.809539	0.850143	0	0				Y		Y				Chemotaxis, Inflammatory response	GO:2000503, GO:0043922, GO:0009636, GO:0051928
Rare inborn errors of metabolism	GM1 gangliosidosis type 3	GLB1	RIG-I-like receptor signaling pathway: CHUK IKBKB IKBKG	0.738551	FADD	0.70341	0.602726	0	0			Y					Y		Host-virus interaction, Transcription regulation, Transcription	GO:0045944, GO:0071356, GO:0006468, GO:0051092, GO:0042501, GO:0043123, GO:0006974
Rare inborn errors of metabolism	GM1 gangliosidosis type 1	GLB1	RIG-I-like receptor signaling pathway: CHUK IKBKB IKBKG	0.738551	FADD	0.70341	0.602726	0	0			Y					Y		Host-virus interaction, Transcription regulation, Transcription	GO:0045944, GO:0071356, GO:0006468, GO:0051092, GO:0042501, GO:0043123, GO:0006974
Rare inborn errors of metabolism	GM1 gangliosidosis type 2	GLB1	RIG-I-like receptor signaling pathway: CHUK IKBKB IKBKG	0.738551	FADD	0.70341	0.602726	0	0			Y					Y		Host-virus interaction, Transcription regulation, Transcription	GO:0045944, GO:0071356, GO:0006468, GO:0051092, GO:0042501, GO:0043123, GO:0006974
Rare inborn errors of metabolism	Mucopolysaccharidosis type 4B	GLB1	RIG-I-like receptor signaling pathway: CHUK IKBKB IKBKG	0.738551	FADD	0.70341	0.602726	0	0			Y					Y		Host-virus interaction, Transcription regulation, Transcription	GO:0045944, GO:0071356, GO:0006468, GO:0051092, GO:0042501, GO:0043123, GO:0006974
Rare immune disease	Bacterial susceptibility due to TLR signaling pathway deficiency	MYD88	RIG-I-like receptor signaling pathway: IRF3 PIN1	0.768507	TRADD	0.749741	0.752424	1.56952e-09	1.92345e-06			Y		Y	Y		Y		Host-virus interaction, Antiviral defense, Innate immunity, Transcription regulation, Transcription, Immunity, Cell cycle	GO:2000146, GO:0051443, GO:0060393, GO:0000413, GO:0070373, GO:0030512
Rare neoplastic disease	Waldenström macroglobulinemia	MYD88	RIG-I-like receptor signaling pathway: IRF3 PIN1	0.768507	TRADD	0.749741	0.752424	1.56952e-09	1.92345e-06			Y		Y	Y		Y		Host-virus interaction, Antiviral defense, Innate immunity, Transcription regulation, Transcription, Immunity, Cell cycle	GO:2000146, GO:0051443, GO:0060393, GO:0000413, GO:0070373, GO:0030512
Rare infectious disease	Herpes simplex virus encephalitis	UNC93B1	RIG-I-like receptor signaling pathway: IRF3 PIN1	0.772355	TRADD	0.749741	0.799573	2.66454e-15	6.53078e-12			Y		Y	Y		Y		Host-virus interaction, Antiviral defense, Innate immunity, Transcription regulation, Transcription, Immunity, Cell cycle	GO:2000146, GO:0051443, GO:0060393, GO:0000413, GO:0070373, GO:0030512
Rare developmental defect during embryogenesis	Hyperekplexia-epilepsy syndrome	ARHGEF9	Long-term potentiation: ITPR1	0.812577	GRIN2A	0.761658	0.654149	0	0		Y							Y	Calcium channel, Ligand-gated ion channel, Calcium transport, Ion channel, Ion transport, Apoptosis, Transport	GO:0001666, GO:0050849, GO:0048016, GO:0051592
Rare neurologic disease	Spinocerebellar ataxia type 21	TMEM240	Long-term potentiation: ITPR1	0.777704	GRIN2A	0.761658	0.643094	2.57745e-06	0.00210062		Y							Y	Calcium channel, Ligand-gated ion channel, Calcium transport, Ion channel, Ion transport, Apoptosis, Transport	GO:0001666, GO:0050849, GO:0048016, GO:0051592
Rare ophthalmic disorder	Duane retraction syndrome	CHN1	Long-term potentiation: ITPR1	0.796854	GRIN2A	0.761658	0.629504	0	0		Y							Y	Calcium channel, Ligand-gated ion channel, Calcium transport, Ion channel, Ion transport, Apoptosis, Transport	GO:0001666, GO:0050849, GO:0048016, GO:0051592
Rare neurologic disease	Childhood absence epilepsy	GABRA1	Long-term potentiation: CREBBP ATF4	0.883285	CAMK4	0.86974	0.745098	3.86435e-12	9.42902e-09			Y					Y		Biological rhythms, Host-virus interaction, Transcription regulation, Transcription, Cell cycle	GO:0018076, GO:0006473, GO:0034644, GO:0006355, GO:0016573, GO:0000122, GO:0045893, GO:0001666, GO:0043969, GO:0090043, GO:0018393, GO:0006475, GO:0060765, GO:0043923, GO:0042771, GO:0043627, GO:0051091, GO:0045944, GO:1990440, GO:0034976
Rare neurologic disease	Spinocerebellar ataxia type 14	PRKCG	Neurotrophin signaling pathway: GSK3B	-0.476043	NGFR	0.446541	-0.371051	2.18761e-05	0.0106624								Y	Y	Biological rhythms, Glycogen metabolism, Carbohydrate metabolism, Wnt signaling pathway, Neurogenesis, Differentiation	GO:0032091, GO:0005977, GO:0046827, GO:0006983, GO:0043066, GO:0031334, GO:0060070, GO:0018105, GO:0035556, GO:0046777, GO:0006468
Rare neurologic disease	Spinocerebellar ataxia type 23	PDYN	Neurotrophin signaling pathway: GSK3B	-0.484548	NGFR	0.446541	-0.356343	8.49545e-08	5.17585e-05								Y	Y	Biological rhythms, Glycogen metabolism, Carbohydrate metabolism, Wnt signaling pathway, Neurogenesis, Differentiation	GO:0032091, GO:0005977, GO:0046827, GO:0006983, GO:0043066, GO:0031334, GO:0060070, GO:0018105, GO:0035556, GO:0046777, GO:0006468
Rare developmental defect during embryogenesis	Xq21 microdeletion syndrome	POU3F4	Neurotrophin signaling pathway: GSK3B	-0.497583	NGFR	0.446541	-0.27832	9.49674e-12	7.71452e-09								Y	Y	Biological rhythms, Glycogen metabolism, Carbohydrate metabolism, Wnt signaling pathway, Neurogenesis, Differentiation	GO:0032091, GO:0005977, GO:0046827, GO:0006983, GO:0043066, GO:0031334, GO:0060070, GO:0018105, GO:0035556, GO:0046777, GO:0006468
Rare otorhinolaryngologic disease	Mitochondrial non-syndromic sensorineural deafness	POU3F4	Neurotrophin signaling pathway: GSK3B	-0.497583	NGFR	0.446541	-0.27832	9.49674e-12	7.71452e-09								Y	Y	Biological rhythms, Glycogen metabolism, Carbohydrate metabolism, Wnt signaling pathway, Neurogenesis, Differentiation	GO:0032091, GO:0005977, GO:0046827, GO:0006983, GO:0043066, GO:0031334, GO:0060070, GO:0018105, GO:0035556, GO:0046777, GO:0006468
Rare developmental defect during embryogenesis	14q12 microdeletion syndrome	FOXG1	Neurotrophin signaling pathway: GSK3B	-0.533453	NGFR	0.446541	-0.315415	0	0								Y	Y	Biological rhythms, Glycogen metabolism, Carbohydrate metabolism, Wnt signaling pathway, Neurogenesis, Differentiation	GO:0032091, GO:0005977, GO:0046827, GO:0006983, GO:0043066, GO:0031334, GO:0060070, GO:0018105, GO:0035556, GO:0046777, GO:0006468
Rare developmental defect during embryogenesis	14q11.2 microduplication syndrome	FOXG1	Neurotrophin signaling pathway: GSK3B	-0.533453	NGFR	0.446541	-0.315415	0	0								Y	Y	Biological rhythms, Glycogen metabolism, Carbohydrate metabolism, Wnt signaling pathway, Neurogenesis, Differentiation	GO:0032091, GO:0005977, GO:0046827, GO:0006983, GO:0043066, GO:0031334, GO:0060070, GO:0018105, GO:0035556, GO:0046777, GO:0006468
Rare neurologic disease	Primary dystonia, DYT2 type	HPCA	Neurotrophin signaling pathway: GSK3B	-0.520812	NGFR	0.446541	-0.303893	0	0								Y	Y	Biological rhythms, Glycogen metabolism, Carbohydrate metabolism, Wnt signaling pathway, Neurogenesis, Differentiation	GO:0032091, GO:0005977, GO:0046827, GO:0006983, GO:0043066, GO:0031334, GO:0060070, GO:0018105, GO:0035556, GO:0046777, GO:0006468
Rare neurologic disease	FOXG1 syndrome	FOXG1	Neurotrophin signaling pathway: GSK3B	-0.533453	NGFR	0.446541	-0.315415	0	0								Y	Y	Biological rhythms, Glycogen metabolism, Carbohydrate metabolism, Wnt signaling pathway, Neurogenesis, Differentiation	GO:0032091, GO:0005977, GO:0046827, GO:0006983, GO:0043066, GO:0031334, GO:0060070, GO:0018105, GO:0035556, GO:0046777, GO:0006468
Rare developmental defect during embryogenesis	Autosomal recessive spondylocostal dysostosis	DLL3	Neurotrophin signaling pathway: GSK3B	-0.475307	NGFR	0.446541	-0.39126	2.63772e-05	0.0107135								Y	Y	Biological rhythms, Glycogen metabolism, Carbohydrate metabolism, Wnt signaling pathway, Neurogenesis, Differentiation	GO:0032091, GO:0005977, GO:0046827, GO:0006983, GO:0043066, GO:0031334, GO:0060070, GO:0018105, GO:0035556, GO:0046777, GO:0006468
Rare neurologic disease	Autosomal dominant Charcot-Marie-Tooth disease type 2A1	KIF1B	Insulin signaling pathway: EIF4E	0.716547	MAPK1	0.675102	0.56348	0	0			Y					Y		Translation regulation, Initiation factor, Protein biosynthesis, Host-virus interaction	GO:0006417
Rare inborn errors of metabolism	Hyperinsulinism-hyperammonemia syndrome	GLUD1	Insulin signaling pathway: ELK1	0.551245	ELK1	0.503524	0.349311	1.90303e-12	4.66053e-09								Y		Transcription regulation, Transcription	GO:0045893, GO:0006366, GO:0045944
Rare ophthalmic disorder	Familial cavitary optic disc anomaly	MMP19	Tuberculosis: TGFB1	0.767444	CD209	0.746952	0.500624	1.89235e-07	0.000464571	Y			Y						cell-cell junction organization [GO:0045216];cell cycle arrest [GO:0007050];cell migration [GO:0016477];cellular response to organic cyclic compound [GO:0071407];cellular response to transforming growth factor beta stimulus [GO:0071560];connective tissue replacement involved in inflammatory response wound healing [GO:0002248];epidermal growth factor receptor signaling pathway [GO:0007173];extrace…	GO:0006954, GO:0032740, GO:0071407, GO:0031663, GO:0010936, GO:0045216, GO:0032570, GO:0097191, GO:0050714, GO:0007050, GO:0010718, GO:0007184, GO:0010629, GO:0007179, GO:0033138, GO:0000060, GO:0050680, GO:0031334, GO:0001934, GO:0008285, GO:0010628, GO:0060389, GO:0048642, GO:0085029, GO:1901666, GO:0006754, GO:0019049, GO:0048298, GO:0043406, GO:0045893, GO:0007182, GO:0010763, GO:0032801, GO:…
Rare developmental defect during embryogenesis	Cowden syndrome	PTEN	Hepatitis C: GSK3B	-0.47997	AKT2	-0.446661	0.180906	1.98501e-05	0.00695322								Y	Y	Biological rhythms, Glycogen metabolism, Carbohydrate metabolism, Wnt signaling pathway, Neurogenesis, Differentiation	GO:0018105, GO:0035556, GO:0006468, GO:0032091, GO:0005977, GO:0043066, GO:0046827, GO:0006983, GO:0031334, GO:0046777, GO:0060070
Rare neurologic disease	Severe neonatal-onset encephalopathy with microcephaly	MECP2	Hepatitis C: GSK3B	-0.598375	AKT2	-0.446661	0.226297	0	0								Y	Y	Biological rhythms, Glycogen metabolism, Carbohydrate metabolism, Wnt signaling pathway, Neurogenesis, Differentiation	GO:0018105, GO:0035556, GO:0006468, GO:0032091, GO:0005977, GO:0043066, GO:0046827, GO:0006983, GO:0031334, GO:0046777, GO:0060070
Rare developmental defect during embryogenesis	X-linked intellectual disability-psychosis-macroorchidism syndrome	MECP2	Hepatitis C: GSK3B	-0.598375	AKT2	-0.446661	0.226297	0	0								Y	Y	Biological rhythms, Glycogen metabolism, Carbohydrate metabolism, Wnt signaling pathway, Neurogenesis, Differentiation	GO:0018105, GO:0035556, GO:0006468, GO:0032091, GO:0005977, GO:0043066, GO:0046827, GO:0006983, GO:0031334, GO:0046777, GO:0060070
Rare neurologic disease	Rett syndrome	MECP2	Hepatitis C: GSK3B	-0.598375	AKT2	-0.446661	0.226297	0	0								Y	Y	Biological rhythms, Glycogen metabolism, Carbohydrate metabolism, Wnt signaling pathway, Neurogenesis, Differentiation	GO:0018105, GO:0035556, GO:0006468, GO:0032091, GO:0005977, GO:0043066, GO:0046827, GO:0006983, GO:0031334, GO:0046777, GO:0060070
Rare developmental defect during embryogenesis	Trisomy Xq28	MECP2	Hepatitis C: GSK3B	-0.598375	AKT2	-0.446661	0.226297	0	0								Y	Y	Biological rhythms, Glycogen metabolism, Carbohydrate metabolism, Wnt signaling pathway, Neurogenesis, Differentiation	GO:0018105, GO:0035556, GO:0006468, GO:0032091, GO:0005977, GO:0043066, GO:0046827, GO:0006983, GO:0031334, GO:0046777, GO:0060070
Rare developmental defect during embryogenesis	Bannayan-Riley-Ruvalcaba syndrome	PTEN	Hepatitis C: GSK3B	-0.47997	AKT2	-0.446661	0.180906	1.98501e-05	0.00695322								Y	Y	Biological rhythms, Glycogen metabolism, Carbohydrate metabolism, Wnt signaling pathway, Neurogenesis, Differentiation	GO:0018105, GO:0035556, GO:0006468, GO:0032091, GO:0005977, GO:0043066, GO:0046827, GO:0006983, GO:0031334, GO:0046777, GO:0060070
Rare neoplastic disease	Proteus-like syndrome	PTEN	Hepatitis C: GSK3B	-0.47997	AKT2	-0.446661	0.180906	1.98501e-05	0.00695322								Y	Y	Biological rhythms, Glycogen metabolism, Carbohydrate metabolism, Wnt signaling pathway, Neurogenesis, Differentiation	GO:0018105, GO:0035556, GO:0006468, GO:0032091, GO:0005977, GO:0043066, GO:0046827, GO:0006983, GO:0031334, GO:0046777, GO:0060070
Rare skin disease	Kindler syndrome	FERMT1	Hepatitis C: GSK3B	0.49225	AKT2	-0.446661	-0.285747	9.34141e-10	3.81752e-07								Y	Y	Biological rhythms, Glycogen metabolism, Carbohydrate metabolism, Wnt signaling pathway, Neurogenesis, Differentiation	GO:0018105, GO:0035556, GO:0006468, GO:0032091, GO:0005977, GO:0043066, GO:0046827, GO:0006983, GO:0031334, GO:0046777, GO:0060070
Rare gastroenterologic disease	Juvenile polyposis of infancy	PTEN	Hepatitis C: GSK3B	-0.47997	AKT2	-0.446661	0.180906	1.98501e-05	0.00695322								Y	Y	Biological rhythms, Glycogen metabolism, Carbohydrate metabolism, Wnt signaling pathway, Neurogenesis, Differentiation	GO:0018105, GO:0035556, GO:0006468, GO:0032091, GO:0005977, GO:0043066, GO:0046827, GO:0006983, GO:0031334, GO:0046777, GO:0060070
Rare developmental defect during embryogenesis	CAMOS syndrome	ZNF592	Hepatitis C: GSK3B	-0.52292	AKT2	-0.446661	0.485769	0	0								Y	Y	Biological rhythms, Glycogen metabolism, Carbohydrate metabolism, Wnt signaling pathway, Neurogenesis, Differentiation	GO:0018105, GO:0035556, GO:0006468, GO:0032091, GO:0005977, GO:0043066, GO:0046827, GO:0006983, GO:0031334, GO:0046777, GO:0060070
Rare immune disease	Activated PI3K-delta syndrome	PTEN	Hepatitis C: GSK3B	-0.47997	AKT2	-0.446661	0.180906	1.98501e-05	0.00695322								Y	Y	Biological rhythms, Glycogen metabolism, Carbohydrate metabolism, Wnt signaling pathway, Neurogenesis, Differentiation	GO:0018105, GO:0035556, GO:0006468, GO:0032091, GO:0005977, GO:0043066, GO:0046827, GO:0006983, GO:0031334, GO:0046777, GO:0060070
Rare developmental defect during embryogenesis	Proteus syndrome	PTEN	Hepatitis C: GSK3B	-0.47997	AKT2	-0.446661	0.180906	1.98501e-05	0.00695322								Y	Y	Biological rhythms, Glycogen metabolism, Carbohydrate metabolism, Wnt signaling pathway, Neurogenesis, Differentiation	GO:0018105, GO:0035556, GO:0006468, GO:0032091, GO:0005977, GO:0043066, GO:0046827, GO:0006983, GO:0031334, GO:0046777, GO:0060070
Rare neurologic disease	Beta-propeller protein-associated neurodegeneration	WDR45	Hepatitis C: GSK3B	-0.512773	AKT2	-0.446661	0.384254	0	0								Y	Y	Biological rhythms, Glycogen metabolism, Carbohydrate metabolism, Wnt signaling pathway, Neurogenesis, Differentiation	GO:0018105, GO:0035556, GO:0006468, GO:0032091, GO:0005977, GO:0043066, GO:0046827, GO:0006983, GO:0031334, GO:0046777, GO:0060070
Rare neoplastic disease	Hereditary breast and ovarian cancer syndrome	PTEN	Hepatitis C: GSK3B	-0.47997	AKT2	-0.446661	0.180906	1.98501e-05	0.00695322								Y	Y	Biological rhythms, Glycogen metabolism, Carbohydrate metabolism, Wnt signaling pathway, Neurogenesis, Differentiation	GO:0018105, GO:0035556, GO:0006468, GO:0032091, GO:0005977, GO:0043066, GO:0046827, GO:0006983, GO:0031334, GO:0046777, GO:0060070
Rare developmental defect during embryogenesis	Lhermitte-Duclos disease	PTEN	Hepatitis C: GSK3B	-0.47997	AKT2	-0.446661	0.180906	1.98501e-05	0.00695322								Y	Y	Biological rhythms, Glycogen metabolism, Carbohydrate metabolism, Wnt signaling pathway, Neurogenesis, Differentiation	GO:0018105, GO:0035556, GO:0006468, GO:0032091, GO:0005977, GO:0043066, GO:0046827, GO:0006983, GO:0031334, GO:0046777, GO:0060070
Rare hematologic disease	Bleeding disorder due to CalDAG-GEFI deficiency	RASGRP2	Hepatitis C: GSK3B	-0.501538	AKT2	-0.446661	-0.0216666	1.11187e-10	5.45259e-08								Y	Y	Biological rhythms, Glycogen metabolism, Carbohydrate metabolism, Wnt signaling pathway, Neurogenesis, Differentiation	GO:0018105, GO:0035556, GO:0006468, GO:0032091, GO:0005977, GO:0043066, GO:0046827, GO:0006983, GO:0031334, GO:0046777, GO:0060070
Rare endocrine disease	Laron syndrome with immunodeficiency	STAT5B	Hepatitis C: GSK3B	-0.552193	AKT2	-0.446661	0.427124	0	0								Y	Y	Biological rhythms, Glycogen metabolism, Carbohydrate metabolism, Wnt signaling pathway, Neurogenesis, Differentiation	GO:0018105, GO:0035556, GO:0006468, GO:0032091, GO:0005977, GO:0043066, GO:0046827, GO:0006983, GO:0031334, GO:0046777, GO:0060070
Rare neurologic disease	Atypical Rett syndrome	MECP2	Hepatitis C: GSK3B	-0.598375	AKT2	-0.446661	0.226297	0	0								Y	Y	Biological rhythms, Glycogen metabolism, Carbohydrate metabolism, Wnt signaling pathway, Neurogenesis, Differentiation	GO:0018105, GO:0035556, GO:0006468, GO:0032091, GO:0005977, GO:0043066, GO:0046827, GO:0006983, GO:0031334, GO:0046777, GO:0060070
Rare developmental defect during embryogenesis	Macrocephaly-intellectual disability-autism syndrome	PTEN	Hepatitis C: GSK3B	-0.47997	AKT2	-0.446661	0.180906	1.98501e-05	0.00695322								Y	Y	Biological rhythms, Glycogen metabolism, Carbohydrate metabolism, Wnt signaling pathway, Neurogenesis, Differentiation	GO:0018105, GO:0035556, GO:0006468, GO:0032091, GO:0005977, GO:0043066, GO:0046827, GO:0006983, GO:0031334, GO:0046777, GO:0060070
Rare developmental defect during embryogenesis	Segmental outgrowth-lipomatosis-arteriovenous malformation-epidermal nevus syndrome	PTEN	Hepatitis C: GSK3B	-0.47997	AKT2	-0.446661	0.180906	1.98501e-05	0.00695322								Y	Y	Biological rhythms, Glycogen metabolism, Carbohydrate metabolism, Wnt signaling pathway, Neurogenesis, Differentiation	GO:0018105, GO:0035556, GO:0006468, GO:0032091, GO:0005977, GO:0043066, GO:0046827, GO:0006983, GO:0031334, GO:0046777, GO:0060070
Rare infertility	Female infertility due to zona pellucida defect	ZP2	Hepatitis B: CASP3	0.470588	CASP3	0.430213	0.120901	9.10075e-07	0.00111257		Y								Apoptosis	GO:0048011, GO:0030218, GO:0097194, GO:0006508
Rare developmental defect during embryogenesis	Otodental syndrome	FGF3	Hepatitis B: CASP3	0.464588	CASP3	0.430213	0.136807	2.21045e-05	0.0135114		Y								Apoptosis	GO:0048011, GO:0030218, GO:0097194, GO:0006508
Rare otorhinolaryngologic disease	Deafness with labyrinthine aplasia, microtia, and microdontia	FGF3	Hepatitis B: CASP3	0.464588	CASP3	0.430213	0.136807	2.21045e-05	0.0135114		Y								Apoptosis	GO:0048011, GO:0030218, GO:0097194, GO:0006508
Rare developmental defect during embryogenesis	Oculootodental syndrome	FGF3	Hepatitis B: CASP3	0.464588	CASP3	0.430213	0.136807	2.21045e-05	0.0135114		Y								Apoptosis	GO:0048011, GO:0030218, GO:0097194, GO:0006508
Rare skin disease	Amyloidosis cutis dyschromia	GPNMB	Hepatitis B: CASP3	-0.479548	CASP3	0.430213	-0.165062	1.04968e-09	2.56647e-06		Y								Apoptosis	GO:0048011, GO:0030218, GO:0097194, GO:0006508
Rare developmental defect during embryogenesis	Pallister-Hall syndrome	GLI3	Hepatitis B: CASP3	-0.463559	CASP3	0.430213	-0.30077	6.79137e-06	0.00553496		Y								Apoptosis	GO:0048011, GO:0030218, GO:0097194, GO:0006508
Rare developmental defect during embryogenesis	Polysyndactyly	GLI3	Hepatitis B: CASP3	-0.463559	CASP3	0.430213	-0.30077	6.79137e-06	0.00553496		Y								Apoptosis	GO:0048011, GO:0030218, GO:0097194, GO:0006508
Rare developmental defect during embryogenesis	Greig cephalopolysyndactyly syndrome	GLI3	Hepatitis B: CASP3	-0.463559	CASP3	0.430213	-0.30077	6.79137e-06	0.00553496		Y								Apoptosis	GO:0048011, GO:0030218, GO:0097194, GO:0006508
Rare developmental defect during embryogenesis	Tibial hemimelia	GLI3	Hepatitis B: CASP3	-0.463559	CASP3	0.430213	-0.30077	6.79137e-06	0.00553496		Y								Apoptosis	GO:0048011, GO:0030218, GO:0097194, GO:0006508
Rare developmental defect during embryogenesis	Autosomal dominant deafness-onychodystrophy syndrome	ATP6V1B2	Hepatitis B: STAT3	0.743263	MAPK1	0.726803	0.707826	2.10303e-06	0.00515874			Y					Y		Transcription regulation, Transcription, Host-virus interaction	GO:0045944, GO:0060397, GO:0032870, GO:0070102, GO:0032355, GO:0060396, GO:0006606, GO:0006355, GO:0030522
Rare skin disease	Poikiloderma with neutropenia	USB1	Hepatitis B: STAT3	0.745503	MAPK1	0.726803	0.420612	1.48829e-05	0.0182538			Y					Y		Transcription regulation, Transcription, Host-virus interaction	GO:0045944, GO:0060397, GO:0032870, GO:0070102, GO:0032355, GO:0060396, GO:0006606, GO:0006355, GO:0030522
Rare neurologic disease	Autosomal recessive spastic paraplegia type 9B	ALDH18A1	Hepatitis B: NFKBIA	-0.520919	NFKBIA	0.465143	-0.0758126	7.84139e-12	2.39653e-09			Y							Host-virus interaction	GO:0045944, GO:0042994, GO:0032088
Rare neurologic disease	Autosomal dominant spastic paraplegia type 9A	ALDH18A1	Hepatitis B: NFKBIA	-0.520919	NFKBIA	0.465143	-0.0758126	7.84139e-12	2.39653e-09			Y							Host-virus interaction	GO:0045944, GO:0042994, GO:0032088
Rare neurologic disease	Autosomal dominant spastic paraplegia type 9B	ALDH18A1	Hepatitis B: NFKBIA	-0.520919	NFKBIA	0.465143	-0.0758126	7.84139e-12	2.39653e-09			Y							Host-virus interaction	GO:0045944, GO:0042994, GO:0032088
Rare inborn errors of metabolism	ALDH18A1-related De Barsy syndrome	ALDH18A1	Hepatitis B: NFKBIA	-0.520919	NFKBIA	0.465143	-0.0758126	7.84139e-12	2.39653e-09			Y							Host-virus interaction	GO:0045944, GO:0042994, GO:0032088
Rare skin disease	Autosomal dominant cutis laxa	ALDH18A1	Hepatitis B: NFKBIA	-0.520919	NFKBIA	0.465143	-0.0758126	7.84139e-12	2.39653e-09			Y							Host-virus interaction	GO:0045944, GO:0042994, GO:0032088
Rare skin disease	Generalized basal epidermolysis bullosa simplex with skin atrophy, scarring and hair loss	KLHL24	Hepatitis B: NFKBIA	0.521886	NFKBIA	0.465143	0.186944	2.24154e-13	7.82938e-11			Y							Host-virus interaction	GO:0045944, GO:0042994, GO:0032088
Rare neurologic disease	Atypical Rett syndrome	MECP2	Hepatitis B: NFKBIA	0.501935	NFKBIA	0.465143	0.10976	3.93551e-06	0.000801861			Y							Host-virus interaction	GO:0045944, GO:0042994, GO:0032088
Rare neurologic disease	Rett syndrome	MECP2	Hepatitis B: NFKBIA	0.501935	NFKBIA	0.465143	0.10976	3.93551e-06	0.000801861			Y							Host-virus interaction	GO:0045944, GO:0042994, GO:0032088
Rare immune disease	Combined immunodeficiency due to GINS1 deficiency	GINS1	Hepatitis B: NFKBIA	-0.530932	NFKBIA	0.465143	-0.312443	0	0			Y							Host-virus interaction	GO:0045944, GO:0042994, GO:0032088
Rare inborn errors of metabolism	ALG8-CDG	ALG8	Hepatitis B: NFKBIA	-0.549033	NFKBIA	0.465143	-0.206553	0	0			Y							Host-virus interaction	GO:0045944, GO:0042994, GO:0032088
Rare developmental defect during embryogenesis	Mosaic variegated aneuploidy syndrome	TRIP13	Hepatitis B: NFKBIA	-0.501389	NFKBIA	0.465143	-0.16798	2.95967e-06	0.000723639			Y							Host-virus interaction	GO:0045944, GO:0042994, GO:0032088
Rare neurologic disease	3-phosphoglycerate dehydrogenase deficiency, infantile/juvenile form	PHGDH	Hepatitis B: NFKBIA	-0.498841	NFKBIA	0.465143	-0.289045	3.36142e-06	0.000747151			Y							Host-virus interaction	GO:0045944, GO:0042994, GO:0032088
Rare developmental defect during embryogenesis	Neu-Laxova syndrome	PHGDH	Hepatitis B: NFKBIA	-0.498841	NFKBIA	0.465143	-0.289045	3.36142e-06	0.000747151			Y							Host-virus interaction	GO:0045944, GO:0042994, GO:0032088
Rare developmental defect during embryogenesis	Trisomy Xq28	MECP2	Hepatitis B: NFKBIA	0.501935	NFKBIA	0.465143	0.10976	3.93551e-06	0.000801861			Y							Host-virus interaction	GO:0045944, GO:0042994, GO:0032088
Rare neoplastic disease	Primary mediastinal large B-cell lymphoma	BCL6	Hepatitis B: NFKBIA	0.563663	NFKBIA	0.465143	0.496699	0	0			Y							Host-virus interaction	GO:0045944, GO:0042994, GO:0032088
Rare neoplastic disease	Intravascular large B-cell lymphoma	BCL6	Hepatitis B: NFKBIA	0.563663	NFKBIA	0.465143	0.496699	0	0			Y							Host-virus interaction	GO:0045944, GO:0042994, GO:0032088
Rare neurologic disease	Dysferlin-related limb-girdle muscular dystrophy R2	DYSF	Hepatitis B: NFKBIA	0.504808	NFKBIA	0.465143	0.251564	1.01188e-07	2.74895e-05			Y							Host-virus interaction	GO:0045944, GO:0042994, GO:0032088
Rare neurologic disease	Severe neonatal-onset encephalopathy with microcephaly	MECP2	Hepatitis B: NFKBIA	0.501935	NFKBIA	0.465143	0.10976	3.93551e-06	0.000801861			Y							Host-virus interaction	GO:0045944, GO:0042994, GO:0032088
Rare neurologic disease	Congenital myopathy, Paradas type	DYSF	Hepatitis B: NFKBIA	0.504808	NFKBIA	0.465143	0.251564	1.01188e-07	2.74895e-05			Y							Host-virus interaction	GO:0045944, GO:0042994, GO:0032088
Rare neurologic disease	Miyoshi myopathy	DYSF	Hepatitis B: NFKBIA	0.504808	NFKBIA	0.465143	0.251564	1.01188e-07	2.74895e-05			Y							Host-virus interaction	GO:0045944, GO:0042994, GO:0032088
Rare neurologic disease	Distal myopathy with anterior tibial onset	DYSF	Hepatitis B: NFKBIA	0.504808	NFKBIA	0.465143	0.251564	1.01188e-07	2.74895e-05			Y							Host-virus interaction	GO:0045944, GO:0042994, GO:0032088
Rare developmental defect during embryogenesis	X-linked intellectual disability-psychosis-macroorchidism syndrome	MECP2	Hepatitis B: NFKBIA	0.501935	NFKBIA	0.465143	0.10976	3.93551e-06	0.000801861			Y							Host-virus interaction	GO:0045944, GO:0042994, GO:0032088
Rare neurologic disease	Autosomal dominant Charcot-Marie-Tooth disease type 2 with giant axons	DCAF8	Hepatitis B: NFKBIA	0.540996	NFKBIA	0.465143	0.166975	0	0			Y							Host-virus interaction	GO:0045944, GO:0042994, GO:0032088
Rare neurologic disease	Beta-propeller protein-associated neurodegeneration	WDR45	Hepatitis B: NFKBIA	0.539503	NFKBIA	0.465143	0.455318	0	0			Y							Host-virus interaction	GO:0045944, GO:0042994, GO:0032088
Rare ophthalmic disorder	Autosomal recessive chorioretinopathy-microcephaly syndrome	PLK4	Hepatitis B: NFKBIA	-0.553918	NFKBIA	0.465143	-0.0627258	0	0			Y							Host-virus interaction	GO:0045944, GO:0042994, GO:0032088
Rare skin disease	Epidermolysis bullosa simplex due to BP230 deficiency	DST	HTLV-I infection: DLG1 CTNNB1 APC2	0.78949	PDGFA	0.685286	0.612042	0	0	Y		Y					Y		Host-virus interaction, Transcription regulation, Transcription, Neurogenesis, Wnt signaling pathway, Cell adhesion, Mitosis, Cell cycle, Cell division, Ubl conjugation pathway, Differentiation, Lipid degradation, Lipid transport, Lipid metabolism, Transport	GO:0030866, GO:0070830, GO:0043268, GO:0001935, GO:0007015, GO:0090004, GO:0016337, GO:0042391, GO:0045944, GO:0045893, GO:0032355, GO:0008285, GO:0030997, GO:2000008, GO:0033234, GO:0090279, GO:0071681, GO:0060070, GO:0016055, GO:0043065, GO:0035414, GO:0090090, GO:0007050, GO:0006461, GO:0006974, GO:0007026, GO:0045736
Rare neurologic disease	Hereditary sensory and autonomic neuropathy type 6	DST	HTLV-I infection: DLG1 CTNNB1 APC2	0.78949	PDGFA	0.685286	0.612042	0	0	Y		Y					Y		Host-virus interaction, Transcription regulation, Transcription, Neurogenesis, Wnt signaling pathway, Cell adhesion, Mitosis, Cell cycle, Cell division, Ubl conjugation pathway, Differentiation, Lipid degradation, Lipid transport, Lipid metabolism, Transport	GO:0030866, GO:0070830, GO:0043268, GO:0001935, GO:0007015, GO:0090004, GO:0016337, GO:0042391, GO:0045944, GO:0045893, GO:0032355, GO:0008285, GO:0030997, GO:2000008, GO:0033234, GO:0090279, GO:0071681, GO:0060070, GO:0016055, GO:0043065, GO:0035414, GO:0090090, GO:0007050, GO:0006461, GO:0006974, GO:0007026, GO:0045736
Rare developmental defect during embryogenesis	X-linked intellectual disability-cerebellar hypoplasia syndrome	OPHN1	HTLV-I infection: DLG1 CTNNB1 APC2	0.749473	PDGFA	0.685286	0.463344	0	0	Y		Y					Y		Host-virus interaction, Transcription regulation, Transcription, Neurogenesis, Wnt signaling pathway, Cell adhesion, Mitosis, Cell cycle, Cell division, Ubl conjugation pathway, Differentiation, Lipid degradation, Lipid transport, Lipid metabolism, Transport	GO:0030866, GO:0070830, GO:0043268, GO:0001935, GO:0007015, GO:0090004, GO:0016337, GO:0042391, GO:0045944, GO:0045893, GO:0032355, GO:0008285, GO:0030997, GO:2000008, GO:0033234, GO:0090279, GO:0071681, GO:0060070, GO:0016055, GO:0043065, GO:0035414, GO:0090090, GO:0007050, GO:0006461, GO:0006974, GO:0007026, GO:0045736
Rare developmental defect during embryogenesis	Uveal coloboma-cleft lip and palate-intellectual disability	YAP1	HTLV-I infection: DLG1 CTNNB1 APC2	0.727949	PDGFA	0.685286	0.542282	0	0	Y		Y					Y		Host-virus interaction, Transcription regulation, Transcription, Neurogenesis, Wnt signaling pathway, Cell adhesion, Mitosis, Cell cycle, Cell division, Ubl conjugation pathway, Differentiation, Lipid degradation, Lipid transport, Lipid metabolism, Transport	GO:0030866, GO:0070830, GO:0043268, GO:0001935, GO:0007015, GO:0090004, GO:0016337, GO:0042391, GO:0045944, GO:0045893, GO:0032355, GO:0008285, GO:0030997, GO:2000008, GO:0033234, GO:0090279, GO:0071681, GO:0060070, GO:0016055, GO:0043065, GO:0035414, GO:0090090, GO:0007050, GO:0006461, GO:0006974, GO:0007026, GO:0045736
Rare developmental defect during embryogenesis	Acromegaloid facial appearance syndrome	ABCC9	HTLV-I infection: DLG1 CTNNB1 APC2	0.702976	PDGFA	0.685286	0.48305	0.000127914	0.0124793	Y		Y					Y		Host-virus interaction, Transcription regulation, Transcription, Neurogenesis, Wnt signaling pathway, Cell adhesion, Mitosis, Cell cycle, Cell division, Ubl conjugation pathway, Differentiation, Lipid degradation, Lipid transport, Lipid metabolism, Transport	GO:0030866, GO:0070830, GO:0043268, GO:0001935, GO:0007015, GO:0090004, GO:0016337, GO:0042391, GO:0045944, GO:0045893, GO:0032355, GO:0008285, GO:0030997, GO:2000008, GO:0033234, GO:0090279, GO:0071681, GO:0060070, GO:0016055, GO:0043065, GO:0035414, GO:0090090, GO:0007050, GO:0006461, GO:0006974, GO:0007026, GO:0045736
Rare bone disease	CHST3-related skeletal dysplasia	CHST3	HTLV-I infection: DLG1 CTNNB1 APC2	0.713864	PDGFA	0.685286	0.597298	3.01207e-11	3.86654e-09	Y		Y					Y		Host-virus interaction, Transcription regulation, Transcription, Neurogenesis, Wnt signaling pathway, Cell adhesion, Mitosis, Cell cycle, Cell division, Ubl conjugation pathway, Differentiation, Lipid degradation, Lipid transport, Lipid metabolism, Transport	GO:0030866, GO:0070830, GO:0043268, GO:0001935, GO:0007015, GO:0090004, GO:0016337, GO:0042391, GO:0045944, GO:0045893, GO:0032355, GO:0008285, GO:0030997, GO:2000008, GO:0033234, GO:0090279, GO:0071681, GO:0060070, GO:0016055, GO:0043065, GO:0035414, GO:0090090, GO:0007050, GO:0006461, GO:0006974, GO:0007026, GO:0045736
Rare neurologic disease	Acute inflammatory demyelinating polyradiculoneuropathy	PMP22	HTLV-I infection: DLG1 CTNNB1 APC2	0.76126	PDGFA	0.685286	0.539965	0	0	Y		Y					Y		Host-virus interaction, Transcription regulation, Transcription, Neurogenesis, Wnt signaling pathway, Cell adhesion, Mitosis, Cell cycle, Cell division, Ubl conjugation pathway, Differentiation, Lipid degradation, Lipid transport, Lipid metabolism, Transport	GO:0030866, GO:0070830, GO:0043268, GO:0001935, GO:0007015, GO:0090004, GO:0016337, GO:0042391, GO:0045944, GO:0045893, GO:0032355, GO:0008285, GO:0030997, GO:2000008, GO:0033234, GO:0090279, GO:0071681, GO:0060070, GO:0016055, GO:0043065, GO:0035414, GO:0090090, GO:0007050, GO:0006461, GO:0006974, GO:0007026, GO:0045736
Rare developmental defect during embryogenesis	Hypertrichotic osteochondrodysplasia, Cantu type	ABCC9	HTLV-I infection: DLG1 CTNNB1 APC2	0.702976	PDGFA	0.685286	0.48305	0.000127914	0.0124793	Y		Y					Y		Host-virus interaction, Transcription regulation, Transcription, Neurogenesis, Wnt signaling pathway, Cell adhesion, Mitosis, Cell cycle, Cell division, Ubl conjugation pathway, Differentiation, Lipid degradation, Lipid transport, Lipid metabolism, Transport	GO:0030866, GO:0070830, GO:0043268, GO:0001935, GO:0007015, GO:0090004, GO:0016337, GO:0042391, GO:0045944, GO:0045893, GO:0032355, GO:0008285, GO:0030997, GO:2000008, GO:0033234, GO:0090279, GO:0071681, GO:0060070, GO:0016055, GO:0043065, GO:0035414, GO:0090090, GO:0007050, GO:0006461, GO:0006974, GO:0007026, GO:0045736
Rare neurologic disease	Hereditary neuropathy with liability to pressure palsies	PMP22	HTLV-I infection: DLG1 CTNNB1 APC2	0.76126	PDGFA	0.685286	0.539965	0	0	Y		Y					Y		Host-virus interaction, Transcription regulation, Transcription, Neurogenesis, Wnt signaling pathway, Cell adhesion, Mitosis, Cell cycle, Cell division, Ubl conjugation pathway, Differentiation, Lipid degradation, Lipid transport, Lipid metabolism, Transport	GO:0030866, GO:0070830, GO:0043268, GO:0001935, GO:0007015, GO:0090004, GO:0016337, GO:0042391, GO:0045944, GO:0045893, GO:0032355, GO:0008285, GO:0030997, GO:2000008, GO:0033234, GO:0090279, GO:0071681, GO:0060070, GO:0016055, GO:0043065, GO:0035414, GO:0090090, GO:0007050, GO:0006461, GO:0006974, GO:0007026, GO:0045736
Rare cardiac disease	Familial atrial fibrillation	ABCC9	HTLV-I infection: DLG1 CTNNB1 APC2	0.702976	PDGFA	0.685286	0.48305	0.000127914	0.0124793	Y		Y					Y		Host-virus interaction, Transcription regulation, Transcription, Neurogenesis, Wnt signaling pathway, Cell adhesion, Mitosis, Cell cycle, Cell division, Ubl conjugation pathway, Differentiation, Lipid degradation, Lipid transport, Lipid metabolism, Transport	GO:0030866, GO:0070830, GO:0043268, GO:0001935, GO:0007015, GO:0090004, GO:0016337, GO:0042391, GO:0045944, GO:0045893, GO:0032355, GO:0008285, GO:0030997, GO:2000008, GO:0033234, GO:0090279, GO:0071681, GO:0060070, GO:0016055, GO:0043065, GO:0035414, GO:0090090, GO:0007050, GO:0006461, GO:0006974, GO:0007026, GO:0045736
Rare endocrine disease	Familial hypocalciuric hypercalcemia type 2	GNA11	HTLV-I infection: DLG1 CTNNB1 APC2	0.747009	PDGFA	0.685286	0.598063	0	0	Y		Y					Y		Host-virus interaction, Transcription regulation, Transcription, Neurogenesis, Wnt signaling pathway, Cell adhesion, Mitosis, Cell cycle, Cell division, Ubl conjugation pathway, Differentiation, Lipid degradation, Lipid transport, Lipid metabolism, Transport	GO:0030866, GO:0070830, GO:0043268, GO:0001935, GO:0007015, GO:0090004, GO:0016337, GO:0042391, GO:0045944, GO:0045893, GO:0032355, GO:0008285, GO:0030997, GO:2000008, GO:0033234, GO:0090279, GO:0071681, GO:0060070, GO:0016055, GO:0043065, GO:0035414, GO:0090090, GO:0007050, GO:0006461, GO:0006974, GO:0007026, GO:0045736
Rare developmental defect during embryogenesis	Hypertrichosis-acromegaloid facial appearance syndrome	ABCC9	HTLV-I infection: DLG1 CTNNB1 APC2	0.702976	PDGFA	0.685286	0.48305	0.000127914	0.0124793	Y		Y					Y		Host-virus interaction, Transcription regulation, Transcription, Neurogenesis, Wnt signaling pathway, Cell adhesion, Mitosis, Cell cycle, Cell division, Ubl conjugation pathway, Differentiation, Lipid degradation, Lipid transport, Lipid metabolism, Transport	GO:0030866, GO:0070830, GO:0043268, GO:0001935, GO:0007015, GO:0090004, GO:0016337, GO:0042391, GO:0045944, GO:0045893, GO:0032355, GO:0008285, GO:0030997, GO:2000008, GO:0033234, GO:0090279, GO:0071681, GO:0060070, GO:0016055, GO:0043065, GO:0035414, GO:0090090, GO:0007050, GO:0006461, GO:0006974, GO:0007026, GO:0045736
Rare neurologic disease	Beta-sarcoglycan-related limb-girdle muscular dystrophy R4	SGCB	HTLV-I infection: DLG1 CTNNB1 APC2	0.768338	PDGFA	0.685286	0.613916	0	0	Y		Y					Y		Host-virus interaction, Transcription regulation, Transcription, Neurogenesis, Wnt signaling pathway, Cell adhesion, Mitosis, Cell cycle, Cell division, Ubl conjugation pathway, Differentiation, Lipid degradation, Lipid transport, Lipid metabolism, Transport	GO:0030866, GO:0070830, GO:0043268, GO:0001935, GO:0007015, GO:0090004, GO:0016337, GO:0042391, GO:0045944, GO:0045893, GO:0032355, GO:0008285, GO:0030997, GO:2000008, GO:0033234, GO:0090279, GO:0071681, GO:0060070, GO:0016055, GO:0043065, GO:0035414, GO:0090090, GO:0007050, GO:0006461, GO:0006974, GO:0007026, GO:0045736
Rare developmental defect during embryogenesis	Phakomatosis cesiomarmorata	GNA11	HTLV-I infection: DLG1 CTNNB1 APC2	0.747009	PDGFA	0.685286	0.598063	0	0	Y		Y					Y		Host-virus interaction, Transcription regulation, Transcription, Neurogenesis, Wnt signaling pathway, Cell adhesion, Mitosis, Cell cycle, Cell division, Ubl conjugation pathway, Differentiation, Lipid degradation, Lipid transport, Lipid metabolism, Transport	GO:0030866, GO:0070830, GO:0043268, GO:0001935, GO:0007015, GO:0090004, GO:0016337, GO:0042391, GO:0045944, GO:0045893, GO:0032355, GO:0008285, GO:0030997, GO:2000008, GO:0033234, GO:0090279, GO:0071681, GO:0060070, GO:0016055, GO:0043065, GO:0035414, GO:0090090, GO:0007050, GO:0006461, GO:0006974, GO:0007026, GO:0045736
Rare neurologic disease	Progressive myoclonic epilepsy type 5	PRICKLE2	HTLV-I infection: DLG1 CTNNB1 APC2	0.795923	PDGFA	0.685286	0.593392	0	0	Y		Y					Y		Host-virus interaction, Transcription regulation, Transcription, Neurogenesis, Wnt signaling pathway, Cell adhesion, Mitosis, Cell cycle, Cell division, Ubl conjugation pathway, Differentiation, Lipid degradation, Lipid transport, Lipid metabolism, Transport	GO:0030866, GO:0070830, GO:0043268, GO:0001935, GO:0007015, GO:0090004, GO:0016337, GO:0042391, GO:0045944, GO:0045893, GO:0032355, GO:0008285, GO:0030997, GO:2000008, GO:0033234, GO:0090279, GO:0071681, GO:0060070, GO:0016055, GO:0043065, GO:0035414, GO:0090090, GO:0007050, GO:0006461, GO:0006974, GO:0007026, GO:0045736
Rare developmental defect during embryogenesis	Aarskog-Scott syndrome	FGD1	HTLV-I infection: DLG1 CTNNB1 APC2	0.701954	PDGFA	0.685286	0.450153	0.000374871	0.0338633	Y		Y					Y		Host-virus interaction, Transcription regulation, Transcription, Neurogenesis, Wnt signaling pathway, Cell adhesion, Mitosis, Cell cycle, Cell division, Ubl conjugation pathway, Differentiation, Lipid degradation, Lipid transport, Lipid metabolism, Transport	GO:0030866, GO:0070830, GO:0043268, GO:0001935, GO:0007015, GO:0090004, GO:0016337, GO:0042391, GO:0045944, GO:0045893, GO:0032355, GO:0008285, GO:0030997, GO:2000008, GO:0033234, GO:0090279, GO:0071681, GO:0060070, GO:0016055, GO:0043065, GO:0035414, GO:0090090, GO:0007050, GO:0006461, GO:0006974, GO:0007026, GO:0045736
Rare neurologic disease	Dentatorubral pallidoluysian atrophy	ATN1	HTLV-I infection: DLG1 CTNNB1 APC2	0.709983	PDGFA	0.685286	0.565414	2.21885e-08	2.35294e-06	Y		Y					Y		Host-virus interaction, Transcription regulation, Transcription, Neurogenesis, Wnt signaling pathway, Cell adhesion, Mitosis, Cell cycle, Cell division, Ubl conjugation pathway, Differentiation, Lipid degradation, Lipid transport, Lipid metabolism, Transport	GO:0030866, GO:0070830, GO:0043268, GO:0001935, GO:0007015, GO:0090004, GO:0016337, GO:0042391, GO:0045944, GO:0045893, GO:0032355, GO:0008285, GO:0030997, GO:2000008, GO:0033234, GO:0090279, GO:0071681, GO:0060070, GO:0016055, GO:0043065, GO:0035414, GO:0090090, GO:0007050, GO:0006461, GO:0006974, GO:0007026, GO:0045736
Rare gastroenterologic disease	Neonatal inflammatory skin and bowel disease	EGFR	HTLV-I infection: DLG1 CTNNB1 APC2	0.704412	PDGFA	0.685286	0.431607	6.21593e-05	0.00631694	Y		Y					Y		Host-virus interaction, Transcription regulation, Transcription, Neurogenesis, Wnt signaling pathway, Cell adhesion, Mitosis, Cell cycle, Cell division, Ubl conjugation pathway, Differentiation, Lipid degradation, Lipid transport, Lipid metabolism, Transport	GO:0030866, GO:0070830, GO:0043268, GO:0001935, GO:0007015, GO:0090004, GO:0016337, GO:0042391, GO:0045944, GO:0045893, GO:0032355, GO:0008285, GO:0030997, GO:2000008, GO:0033234, GO:0090279, GO:0071681, GO:0060070, GO:0016055, GO:0043065, GO:0035414, GO:0090090, GO:0007050, GO:0006461, GO:0006974, GO:0007026, GO:0045736
Rare developmental defect during embryogenesis	Distal monosomy 12p	ERC1	HTLV-I infection: DLG1 CTNNB1 APC2	0.715541	PDGFA	0.685286	0.419922	4.81152e-10	5.58823e-08	Y		Y					Y		Host-virus interaction, Transcription regulation, Transcription, Neurogenesis, Wnt signaling pathway, Cell adhesion, Mitosis, Cell cycle, Cell division, Ubl conjugation pathway, Differentiation, Lipid degradation, Lipid transport, Lipid metabolism, Transport	GO:0030866, GO:0070830, GO:0043268, GO:0001935, GO:0007015, GO:0090004, GO:0016337, GO:0042391, GO:0045944, GO:0045893, GO:0032355, GO:0008285, GO:0030997, GO:2000008, GO:0033234, GO:0090279, GO:0071681, GO:0060070, GO:0016055, GO:0043065, GO:0035414, GO:0090090, GO:0007050, GO:0006461, GO:0006974, GO:0007026, GO:0045736
Rare ophthalmic disorder	Helicoid peripapillary chorioretinal degeneration	TEAD1	HTLV-I infection: DLG1 CTNNB1 APC2	0.765728	PDGFA	0.685286	0.488785	0	0	Y		Y					Y		Host-virus interaction, Transcription regulation, Transcription, Neurogenesis, Wnt signaling pathway, Cell adhesion, Mitosis, Cell cycle, Cell division, Ubl conjugation pathway, Differentiation, Lipid degradation, Lipid transport, Lipid metabolism, Transport	GO:0030866, GO:0070830, GO:0043268, GO:0001935, GO:0007015, GO:0090004, GO:0016337, GO:0042391, GO:0045944, GO:0045893, GO:0032355, GO:0008285, GO:0030997, GO:2000008, GO:0033234, GO:0090279, GO:0071681, GO:0060070, GO:0016055, GO:0043065, GO:0035414, GO:0090090, GO:0007050, GO:0006461, GO:0006974, GO:0007026, GO:0045736
Rare developmental defect during embryogenesis	Wolfram-like syndrome	WFS1	HTLV-I infection: DLG1 CTNNB1 APC2	0.716778	PDGFA	0.685286	0.578356	5.84865e-13	7.92493e-11	Y		Y					Y		Host-virus interaction, Transcription regulation, Transcription, Neurogenesis, Wnt signaling pathway, Cell adhesion, Mitosis, Cell cycle, Cell division, Ubl conjugation pathway, Differentiation, Lipid degradation, Lipid transport, Lipid metabolism, Transport	GO:0030866, GO:0070830, GO:0043268, GO:0001935, GO:0007015, GO:0090004, GO:0016337, GO:0042391, GO:0045944, GO:0045893, GO:0032355, GO:0008285, GO:0030997, GO:2000008, GO:0033234, GO:0090279, GO:0071681, GO:0060070, GO:0016055, GO:0043065, GO:0035414, GO:0090090, GO:0007050, GO:0006461, GO:0006974, GO:0007026, GO:0045736
Rare neurologic disease	Inherited congenital spastic tetraplegia	KANK1	HTLV-I infection: DLG1 CTNNB1 APC2	0.713473	PDGFA	0.685286	0.580749	1.05155e-10	1.28236e-08	Y		Y					Y		Host-virus interaction, Transcription regulation, Transcription, Neurogenesis, Wnt signaling pathway, Cell adhesion, Mitosis, Cell cycle, Cell division, Ubl conjugation pathway, Differentiation, Lipid degradation, Lipid transport, Lipid metabolism, Transport	GO:0030866, GO:0070830, GO:0043268, GO:0001935, GO:0007015, GO:0090004, GO:0016337, GO:0042391, GO:0045944, GO:0045893, GO:0032355, GO:0008285, GO:0030997, GO:2000008, GO:0033234, GO:0090279, GO:0071681, GO:0060070, GO:0016055, GO:0043065, GO:0035414, GO:0090090, GO:0007050, GO:0006461, GO:0006974, GO:0007026, GO:0045736
non_rare_in_europe	NON RARE IN EUROPE: Metabolic syndrome	LRP6	HTLV-I infection: DLG1 CTNNB1 APC2	0.718203	PDGFA	0.685286	0.600019	1.58762e-14	2.27777e-12	Y		Y					Y		Host-virus interaction, Transcription regulation, Transcription, Neurogenesis, Wnt signaling pathway, Cell adhesion, Mitosis, Cell cycle, Cell division, Ubl conjugation pathway, Differentiation, Lipid degradation, Lipid transport, Lipid metabolism, Transport	GO:0030866, GO:0070830, GO:0043268, GO:0001935, GO:0007015, GO:0090004, GO:0016337, GO:0042391, GO:0045944, GO:0045893, GO:0032355, GO:0008285, GO:0030997, GO:2000008, GO:0033234, GO:0090279, GO:0071681, GO:0060070, GO:0016055, GO:0043065, GO:0035414, GO:0090090, GO:0007050, GO:0006461, GO:0006974, GO:0007026, GO:0045736
Rare neurologic disease	Charcot-Marie-Tooth disease type 1E	PMP22	HTLV-I infection: DLG1 CTNNB1 APC2	0.76126	PDGFA	0.685286	0.539965	0	0	Y		Y					Y		Host-virus interaction, Transcription regulation, Transcription, Neurogenesis, Wnt signaling pathway, Cell adhesion, Mitosis, Cell cycle, Cell division, Ubl conjugation pathway, Differentiation, Lipid degradation, Lipid transport, Lipid metabolism, Transport	GO:0030866, GO:0070830, GO:0043268, GO:0001935, GO:0007015, GO:0090004, GO:0016337, GO:0042391, GO:0045944, GO:0045893, GO:0032355, GO:0008285, GO:0030997, GO:2000008, GO:0033234, GO:0090279, GO:0071681, GO:0060070, GO:0016055, GO:0043065, GO:0035414, GO:0090090, GO:0007050, GO:0006461, GO:0006974, GO:0007026, GO:0045736
Rare bone disease	Acromesomelic dysplasia, Maroteaux type	NPR2	HTLV-I infection: DLG1 CTNNB1 APC2	0.721149	PDGFA	0.685286	0.542788	1.44329e-15	2.34679e-13	Y		Y					Y		Host-virus interaction, Transcription regulation, Transcription, Neurogenesis, Wnt signaling pathway, Cell adhesion, Mitosis, Cell cycle, Cell division, Ubl conjugation pathway, Differentiation, Lipid degradation, Lipid transport, Lipid metabolism, Transport	GO:0030866, GO:0070830, GO:0043268, GO:0001935, GO:0007015, GO:0090004, GO:0016337, GO:0042391, GO:0045944, GO:0045893, GO:0032355, GO:0008285, GO:0030997, GO:2000008, GO:0033234, GO:0090279, GO:0071681, GO:0060070, GO:0016055, GO:0043065, GO:0035414, GO:0090090, GO:0007050, GO:0006461, GO:0006974, GO:0007026, GO:0045736
Rare ophthalmic disorder	Early-onset nuclear cataract	WFS1	HTLV-I infection: DLG1 CTNNB1 APC2	0.716778	PDGFA	0.685286	0.578356	5.84865e-13	7.92493e-11	Y		Y					Y		Host-virus interaction, Transcription regulation, Transcription, Neurogenesis, Wnt signaling pathway, Cell adhesion, Mitosis, Cell cycle, Cell division, Ubl conjugation pathway, Differentiation, Lipid degradation, Lipid transport, Lipid metabolism, Transport	GO:0030866, GO:0070830, GO:0043268, GO:0001935, GO:0007015, GO:0090004, GO:0016337, GO:0042391, GO:0045944, GO:0045893, GO:0032355, GO:0008285, GO:0030997, GO:2000008, GO:0033234, GO:0090279, GO:0071681, GO:0060070, GO:0016055, GO:0043065, GO:0035414, GO:0090090, GO:0007050, GO:0006461, GO:0006974, GO:0007026, GO:0045736
Rare developmental defect during embryogenesis	Tall stature-scoliosis-macrodactyly of the great toes syndrome	NPR2	HTLV-I infection: DLG1 CTNNB1 APC2	0.721149	PDGFA	0.685286	0.542788	1.44329e-15	2.34679e-13	Y		Y					Y		Host-virus interaction, Transcription regulation, Transcription, Neurogenesis, Wnt signaling pathway, Cell adhesion, Mitosis, Cell cycle, Cell division, Ubl conjugation pathway, Differentiation, Lipid degradation, Lipid transport, Lipid metabolism, Transport	GO:0030866, GO:0070830, GO:0043268, GO:0001935, GO:0007015, GO:0090004, GO:0016337, GO:0042391, GO:0045944, GO:0045893, GO:0032355, GO:0008285, GO:0030997, GO:2000008, GO:0033234, GO:0090279, GO:0071681, GO:0060070, GO:0016055, GO:0043065, GO:0035414, GO:0090090, GO:0007050, GO:0006461, GO:0006974, GO:0007026, GO:0045736
Rare bone disease	Stüve-Wiedemann syndrome	LIFR	HTLV-I infection: DLG1 CTNNB1 APC2	0.748211	PDGFA	0.685286	0.569645	0	0	Y		Y					Y		Host-virus interaction, Transcription regulation, Transcription, Neurogenesis, Wnt signaling pathway, Cell adhesion, Mitosis, Cell cycle, Cell division, Ubl conjugation pathway, Differentiation, Lipid degradation, Lipid transport, Lipid metabolism, Transport	GO:0030866, GO:0070830, GO:0043268, GO:0001935, GO:0007015, GO:0090004, GO:0016337, GO:0042391, GO:0045944, GO:0045893, GO:0032355, GO:0008285, GO:0030997, GO:2000008, GO:0033234, GO:0090279, GO:0071681, GO:0060070, GO:0016055, GO:0043065, GO:0035414, GO:0090090, GO:0007050, GO:0006461, GO:0006974, GO:0007026, GO:0045736
Rare neurologic disease	Dejerine-Sottas syndrome	PMP22	HTLV-I infection: DLG1 CTNNB1 APC2	0.76126	PDGFA	0.685286	0.539965	0	0	Y		Y					Y		Host-virus interaction, Transcription regulation, Transcription, Neurogenesis, Wnt signaling pathway, Cell adhesion, Mitosis, Cell cycle, Cell division, Ubl conjugation pathway, Differentiation, Lipid degradation, Lipid transport, Lipid metabolism, Transport	GO:0030866, GO:0070830, GO:0043268, GO:0001935, GO:0007015, GO:0090004, GO:0016337, GO:0042391, GO:0045944, GO:0045893, GO:0032355, GO:0008285, GO:0030997, GO:2000008, GO:0033234, GO:0090279, GO:0071681, GO:0060070, GO:0016055, GO:0043065, GO:0035414, GO:0090090, GO:0007050, GO:0006461, GO:0006974, GO:0007026, GO:0045736
Rare endocrine disease	Wolfram syndrome	WFS1	HTLV-I infection: DLG1 CTNNB1 APC2	0.716778	PDGFA	0.685286	0.578356	5.84865e-13	7.92493e-11	Y		Y					Y		Host-virus interaction, Transcription regulation, Transcription, Neurogenesis, Wnt signaling pathway, Cell adhesion, Mitosis, Cell cycle, Cell division, Ubl conjugation pathway, Differentiation, Lipid degradation, Lipid transport, Lipid metabolism, Transport	GO:0030866, GO:0070830, GO:0043268, GO:0001935, GO:0007015, GO:0090004, GO:0016337, GO:0042391, GO:0045944, GO:0045893, GO:0032355, GO:0008285, GO:0030997, GO:2000008, GO:0033234, GO:0090279, GO:0071681, GO:0060070, GO:0016055, GO:0043065, GO:0035414, GO:0090090, GO:0007050, GO:0006461, GO:0006974, GO:0007026, GO:0045736
Rare neurologic disease	Roussy-Lévy syndrome	PMP22	HTLV-I infection: DLG1 CTNNB1 APC2	0.76126	PDGFA	0.685286	0.539965	0	0	Y		Y					Y		Host-virus interaction, Transcription regulation, Transcription, Neurogenesis, Wnt signaling pathway, Cell adhesion, Mitosis, Cell cycle, Cell division, Ubl conjugation pathway, Differentiation, Lipid degradation, Lipid transport, Lipid metabolism, Transport	GO:0030866, GO:0070830, GO:0043268, GO:0001935, GO:0007015, GO:0090004, GO:0016337, GO:0042391, GO:0045944, GO:0045893, GO:0032355, GO:0008285, GO:0030997, GO:2000008, GO:0033234, GO:0090279, GO:0071681, GO:0060070, GO:0016055, GO:0043065, GO:0035414, GO:0090090, GO:0007050, GO:0006461, GO:0006974, GO:0007026, GO:0045736
Rare hematologic disease	Shwachman-Diamond syndrome	SBDS	HTLV-I infection: DLG1 CTNNB1 APC2	0.708945	PDGFA	0.685286	0.648977	6.46916e-09	7.17195e-07	Y		Y					Y		Host-virus interaction, Transcription regulation, Transcription, Neurogenesis, Wnt signaling pathway, Cell adhesion, Mitosis, Cell cycle, Cell division, Ubl conjugation pathway, Differentiation, Lipid degradation, Lipid transport, Lipid metabolism, Transport	GO:0030866, GO:0070830, GO:0043268, GO:0001935, GO:0007015, GO:0090004, GO:0016337, GO:0042391, GO:0045944, GO:0045893, GO:0032355, GO:0008285, GO:0030997, GO:2000008, GO:0033234, GO:0090279, GO:0071681, GO:0060070, GO:0016055, GO:0043065, GO:0035414, GO:0090090, GO:0007050, GO:0006461, GO:0006974, GO:0007026, GO:0045736
Rare skin disease	Familial generalized lentiginosis	SASH1	HTLV-I infection: DLG1 CTNNB1 APC2	0.757264	PDGFA	0.685286	0.442572	0	0	Y		Y					Y		Host-virus interaction, Transcription regulation, Transcription, Neurogenesis, Wnt signaling pathway, Cell adhesion, Mitosis, Cell cycle, Cell division, Ubl conjugation pathway, Differentiation, Lipid degradation, Lipid transport, Lipid metabolism, Transport	GO:0030866, GO:0070830, GO:0043268, GO:0001935, GO:0007015, GO:0090004, GO:0016337, GO:0042391, GO:0045944, GO:0045893, GO:0032355, GO:0008285, GO:0030997, GO:2000008, GO:0033234, GO:0090279, GO:0071681, GO:0060070, GO:0016055, GO:0043065, GO:0035414, GO:0090090, GO:0007050, GO:0006461, GO:0006974, GO:0007026, GO:0045736
Rare developmental defect during embryogenesis	Pigmentation defects-palmoplantar keratoderma-skin carcinoma syndrome	SASH1	HTLV-I infection: DLG1 CTNNB1 APC2	0.757264	PDGFA	0.685286	0.442572	0	0	Y		Y					Y		Host-virus interaction, Transcription regulation, Transcription, Neurogenesis, Wnt signaling pathway, Cell adhesion, Mitosis, Cell cycle, Cell division, Ubl conjugation pathway, Differentiation, Lipid degradation, Lipid transport, Lipid metabolism, Transport	GO:0030866, GO:0070830, GO:0043268, GO:0001935, GO:0007015, GO:0090004, GO:0016337, GO:0042391, GO:0045944, GO:0045893, GO:0032355, GO:0008285, GO:0030997, GO:2000008, GO:0033234, GO:0090279, GO:0071681, GO:0060070, GO:0016055, GO:0043065, GO:0035414, GO:0090090, GO:0007050, GO:0006461, GO:0006974, GO:0007026, GO:0045736
Rare neoplastic disease	Malignant peripheral nerve sheath tumor	SH3PXD2A	HTLV-I infection: DLG1 CTNNB1 APC2	0.748934	PDGFA	0.685286	0.508331	0	0	Y		Y					Y		Host-virus interaction, Transcription regulation, Transcription, Neurogenesis, Wnt signaling pathway, Cell adhesion, Mitosis, Cell cycle, Cell division, Ubl conjugation pathway, Differentiation, Lipid degradation, Lipid transport, Lipid metabolism, Transport	GO:0030866, GO:0070830, GO:0043268, GO:0001935, GO:0007015, GO:0090004, GO:0016337, GO:0042391, GO:0045944, GO:0045893, GO:0032355, GO:0008285, GO:0030997, GO:2000008, GO:0033234, GO:0090279, GO:0071681, GO:0060070, GO:0016055, GO:0043065, GO:0035414, GO:0090090, GO:0007050, GO:0006461, GO:0006974, GO:0007026, GO:0045736
Rare developmental defect during embryogenesis	GAPO syndrome	ANTXR1	HTLV-I infection: DLG1 CTNNB1 APC2	0.729278	PDGFA	0.685286	0.570937	0	0	Y		Y					Y		Host-virus interaction, Transcription regulation, Transcription, Neurogenesis, Wnt signaling pathway, Cell adhesion, Mitosis, Cell cycle, Cell division, Ubl conjugation pathway, Differentiation, Lipid degradation, Lipid transport, Lipid metabolism, Transport	GO:0030866, GO:0070830, GO:0043268, GO:0001935, GO:0007015, GO:0090004, GO:0016337, GO:0042391, GO:0045944, GO:0045893, GO:0032355, GO:0008285, GO:0030997, GO:2000008, GO:0033234, GO:0090279, GO:0071681, GO:0060070, GO:0016055, GO:0043065, GO:0035414, GO:0090090, GO:0007050, GO:0006461, GO:0006974, GO:0007026, GO:0045736
Rare neurologic disease	Charcot-Marie-Tooth disease type 1A	PMP22	HTLV-I infection: DLG1 CTNNB1 APC2	0.76126	PDGFA	0.685286	0.539965	0	0	Y		Y					Y		Host-virus interaction, Transcription regulation, Transcription, Neurogenesis, Wnt signaling pathway, Cell adhesion, Mitosis, Cell cycle, Cell division, Ubl conjugation pathway, Differentiation, Lipid degradation, Lipid transport, Lipid metabolism, Transport	GO:0030866, GO:0070830, GO:0043268, GO:0001935, GO:0007015, GO:0090004, GO:0016337, GO:0042391, GO:0045944, GO:0045893, GO:0032355, GO:0008285, GO:0030997, GO:2000008, GO:0033234, GO:0090279, GO:0071681, GO:0060070, GO:0016055, GO:0043065, GO:0035414, GO:0090090, GO:0007050, GO:0006461, GO:0006974, GO:0007026, GO:0045736
Rare developmental defect during embryogenesis	1p31p32 microdeletion syndrome	NFIA	HTLV-I infection: DLG1 CTNNB1 APC2	0.720876	PDGFA	0.685286	0.537833	2.9976e-15	4.56947e-13	Y		Y					Y		Host-virus interaction, Transcription regulation, Transcription, Neurogenesis, Wnt signaling pathway, Cell adhesion, Mitosis, Cell cycle, Cell division, Ubl conjugation pathway, Differentiation, Lipid degradation, Lipid transport, Lipid metabolism, Transport	GO:0030866, GO:0070830, GO:0043268, GO:0001935, GO:0007015, GO:0090004, GO:0016337, GO:0042391, GO:0045944, GO:0045893, GO:0032355, GO:0008285, GO:0030997, GO:2000008, GO:0033234, GO:0090279, GO:0071681, GO:0060070, GO:0016055, GO:0043065, GO:0035414, GO:0090090, GO:0007050, GO:0006461, GO:0006974, GO:0007026, GO:0045736
Rare inborn errors of metabolism	Sulfite oxidase deficiency due to molybdenum cofactor deficiency type A	MOCS1	HTLV-I infection: DLG1 CTNNB1 APC2	0.701672	PDGFA	0.685286	0.570667	0.000149742	0.014047	Y		Y					Y		Host-virus interaction, Transcription regulation, Transcription, Neurogenesis, Wnt signaling pathway, Cell adhesion, Mitosis, Cell cycle, Cell division, Ubl conjugation pathway, Differentiation, Lipid degradation, Lipid transport, Lipid metabolism, Transport	GO:0030866, GO:0070830, GO:0043268, GO:0001935, GO:0007015, GO:0090004, GO:0016337, GO:0042391, GO:0045944, GO:0045893, GO:0032355, GO:0008285, GO:0030997, GO:2000008, GO:0033234, GO:0090279, GO:0071681, GO:0060070, GO:0016055, GO:0043065, GO:0035414, GO:0090090, GO:0007050, GO:0006461, GO:0006974, GO:0007026, GO:0045736
Rare gastroenterologic disease	Generalized juvenile polyposis/juvenile polyposis coli	BMPR1A	HTLV-I infection: DLG1 CTNNB1 APC2	0.742047	PDGFA	0.685286	0.638149	0	0	Y		Y					Y		Host-virus interaction, Transcription regulation, Transcription, Neurogenesis, Wnt signaling pathway, Cell adhesion, Mitosis, Cell cycle, Cell division, Ubl conjugation pathway, Differentiation, Lipid degradation, Lipid transport, Lipid metabolism, Transport	GO:0030866, GO:0070830, GO:0043268, GO:0001935, GO:0007015, GO:0090004, GO:0016337, GO:0042391, GO:0045944, GO:0045893, GO:0032355, GO:0008285, GO:0030997, GO:2000008, GO:0033234, GO:0090279, GO:0071681, GO:0060070, GO:0016055, GO:0043065, GO:0035414, GO:0090090, GO:0007050, GO:0006461, GO:0006974, GO:0007026, GO:0045736
Rare gastroenterologic disease	Hereditary mixed polyposis syndrome	BMPR1A	HTLV-I infection: DLG1 CTNNB1 APC2	0.742047	PDGFA	0.685286	0.638149	0	0	Y		Y					Y		Host-virus interaction, Transcription regulation, Transcription, Neurogenesis, Wnt signaling pathway, Cell adhesion, Mitosis, Cell cycle, Cell division, Ubl conjugation pathway, Differentiation, Lipid degradation, Lipid transport, Lipid metabolism, Transport	GO:0030866, GO:0070830, GO:0043268, GO:0001935, GO:0007015, GO:0090004, GO:0016337, GO:0042391, GO:0045944, GO:0045893, GO:0032355, GO:0008285, GO:0030997, GO:2000008, GO:0033234, GO:0090279, GO:0071681, GO:0060070, GO:0016055, GO:0043065, GO:0035414, GO:0090090, GO:0007050, GO:0006461, GO:0006974, GO:0007026, GO:0045736
Rare endocrine disease	Resistance to thyroid hormone due to a mutation in thyroid hormone receptor beta	THRB	HTLV-I infection: DLG1 CTNNB1 APC2	0.724538	PDGFA	0.685286	0.572192	0	0	Y		Y					Y		Host-virus interaction, Transcription regulation, Transcription, Neurogenesis, Wnt signaling pathway, Cell adhesion, Mitosis, Cell cycle, Cell division, Ubl conjugation pathway, Differentiation, Lipid degradation, Lipid transport, Lipid metabolism, Transport	GO:0030866, GO:0070830, GO:0043268, GO:0001935, GO:0007015, GO:0090004, GO:0016337, GO:0042391, GO:0045944, GO:0045893, GO:0032355, GO:0008285, GO:0030997, GO:2000008, GO:0033234, GO:0090279, GO:0071681, GO:0060070, GO:0016055, GO:0043065, GO:0035414, GO:0090090, GO:0007050, GO:0006461, GO:0006974, GO:0007026, GO:0045736
Rare neoplastic disease	Familial colorectal cancer Type X	BMPR1A	HTLV-I infection: DLG1 CTNNB1 APC2	0.742047	PDGFA	0.685286	0.638149	0	0	Y		Y					Y		Host-virus interaction, Transcription regulation, Transcription, Neurogenesis, Wnt signaling pathway, Cell adhesion, Mitosis, Cell cycle, Cell division, Ubl conjugation pathway, Differentiation, Lipid degradation, Lipid transport, Lipid metabolism, Transport	GO:0030866, GO:0070830, GO:0043268, GO:0001935, GO:0007015, GO:0090004, GO:0016337, GO:0042391, GO:0045944, GO:0045893, GO:0032355, GO:0008285, GO:0030997, GO:2000008, GO:0033234, GO:0090279, GO:0071681, GO:0060070, GO:0016055, GO:0043065, GO:0035414, GO:0090090, GO:0007050, GO:0006461, GO:0006974, GO:0007026, GO:0045736
Rare neurologic disease	Autosomal dominant slowed nerve conduction velocity	ARHGEF10	HTLV-I infection: DLG1 CTNNB1 APC2	0.70035	PDGFA	0.685286	0.547959	0.000564195	0.0491454	Y		Y					Y		Host-virus interaction, Transcription regulation, Transcription, Neurogenesis, Wnt signaling pathway, Cell adhesion, Mitosis, Cell cycle, Cell division, Ubl conjugation pathway, Differentiation, Lipid degradation, Lipid transport, Lipid metabolism, Transport	GO:0030866, GO:0070830, GO:0043268, GO:0001935, GO:0007015, GO:0090004, GO:0016337, GO:0042391, GO:0045944, GO:0045893, GO:0032355, GO:0008285, GO:0030997, GO:2000008, GO:0033234, GO:0090279, GO:0071681, GO:0060070, GO:0016055, GO:0043065, GO:0035414, GO:0090090, GO:0007050, GO:0006461, GO:0006974, GO:0007026, GO:0045736
Rare immune disease	Combined immunodeficiency due to Moesin deficiency	MSN	HTLV-I infection: SLC2A1	0.753741	TGFB1	0.738388	0.846663	3.85392e-09	9.4344e-06									Y	Sugar transport, Transport	GO:0006461, GO:0015758
Rare immune disease	C1 inhibitor deficiency	SERPING1	HTLV-I infection: NFKB1	0.767894	PDGFRB	0.745251	0.818659	3.33067e-16	4.07341e-13		Y	Y					Y		Transcription regulation, Transcription, Apoptosis, Host-virus interaction	GO:0045944, GO:0045893, GO:0010956, GO:1900127, GO:0071356, GO:0010033, GO:0051092, GO:0010224, GO:0070431, GO:0071347, GO:0000122, GO:0008284, GO:0070301, GO:0045892, GO:0019221, GO:0006954, GO:0043066
Rare developmental defect during embryogenesis	Familial porencephaly	COL4A1	HTLV-I infection: NFKB1	0.795025	PDGFRB	0.745251	0.847289	0	0		Y	Y					Y		Transcription regulation, Transcription, Apoptosis, Host-virus interaction	GO:0045944, GO:0045893, GO:0010956, GO:1900127, GO:0071356, GO:0010033, GO:0051092, GO:0010224, GO:0070431, GO:0071347, GO:0000122, GO:0008284, GO:0070301, GO:0045892, GO:0019221, GO:0006954, GO:0043066
Rare neurologic disease	HANAC syndrome	COL4A1	HTLV-I infection: NFKB1	0.795025	PDGFRB	0.745251	0.847289	0	0		Y	Y					Y		Transcription regulation, Transcription, Apoptosis, Host-virus interaction	GO:0045944, GO:0045893, GO:0010956, GO:1900127, GO:0071356, GO:0010033, GO:0051092, GO:0010224, GO:0070431, GO:0071347, GO:0000122, GO:0008284, GO:0070301, GO:0045892, GO:0019221, GO:0006954, GO:0043066
Rare neurologic disease	Pontine autosomal dominant microangiopathy with leukoencephalopathy	COL4A1	HTLV-I infection: NFKB1	0.795025	PDGFRB	0.745251	0.847289	0	0		Y	Y					Y		Transcription regulation, Transcription, Apoptosis, Host-virus interaction	GO:0045944, GO:0045893, GO:0010956, GO:1900127, GO:0071356, GO:0010033, GO:0051092, GO:0010224, GO:0070431, GO:0071347, GO:0000122, GO:0008284, GO:0070301, GO:0045892, GO:0019221, GO:0006954, GO:0043066
Rare systemic or rheumatologic disease	Hereditary angioedema type 1	SERPING1	HTLV-I infection: NFKB1	0.767894	PDGFRB	0.745251	0.818659	3.33067e-16	4.07341e-13		Y	Y					Y		Transcription regulation, Transcription, Apoptosis, Host-virus interaction	GO:0045944, GO:0045893, GO:0010956, GO:1900127, GO:0071356, GO:0010033, GO:0051092, GO:0010224, GO:0070431, GO:0071347, GO:0000122, GO:0008284, GO:0070301, GO:0045892, GO:0019221, GO:0006954, GO:0043066
Rare systemic or rheumatologic disease	Hereditary angioedema type 2	SERPING1	HTLV-I infection: NFKB1	0.767894	PDGFRB	0.745251	0.818659	3.33067e-16	4.07341e-13		Y	Y					Y		Transcription regulation, Transcription, Apoptosis, Host-virus interaction	GO:0045944, GO:0045893, GO:0010956, GO:1900127, GO:0071356, GO:0010033, GO:0051092, GO:0010224, GO:0070431, GO:0071347, GO:0000122, GO:0008284, GO:0070301, GO:0045892, GO:0019221, GO:0006954, GO:0043066
Rare developmental defect during embryogenesis	Familial schizencephaly	COL4A1	HTLV-I infection: NFKB1	0.795025	PDGFRB	0.745251	0.847289	0	0		Y	Y					Y		Transcription regulation, Transcription, Apoptosis, Host-virus interaction	GO:0045944, GO:0045893, GO:0010956, GO:1900127, GO:0071356, GO:0010033, GO:0051092, GO:0010224, GO:0070431, GO:0071347, GO:0000122, GO:0008284, GO:0070301, GO:0045892, GO:0019221, GO:0006954, GO:0043066
Rare neurologic disease	Retinal arterial tortuosity	COL4A1	HTLV-I infection: NFKB1	0.795025	PDGFRB	0.745251	0.847289	0	0		Y	Y					Y		Transcription regulation, Transcription, Apoptosis, Host-virus interaction	GO:0045944, GO:0045893, GO:0010956, GO:1900127, GO:0071356, GO:0010033, GO:0051092, GO:0010224, GO:0070431, GO:0071347, GO:0000122, GO:0008284, GO:0070301, GO:0045892, GO:0019221, GO:0006954, GO:0043066
Rare neurologic disease	COL4A1-related familial vascular leukoencephalopathy	COL4A1	HTLV-I infection: NFKB1	0.795025	PDGFRB	0.745251	0.847289	0	0		Y	Y					Y		Transcription regulation, Transcription, Apoptosis, Host-virus interaction	GO:0045944, GO:0045893, GO:0010956, GO:1900127, GO:0071356, GO:0010033, GO:0051092, GO:0010224, GO:0070431, GO:0071347, GO:0000122, GO:0008284, GO:0070301, GO:0045892, GO:0019221, GO:0006954, GO:0043066
Rare infectious disease	Herpes simplex virus encephalitis	UNC93B1	Herpes simplex infection: IRF3	0.717945	IRF3	0.699813	0.702663	9.29389e-07	0.00032595			Y		Y	Y		Y		Antiviral defense, Host-virus interaction, Innate immunity, Transcription regulation, Transcription, Immunity	GO:0045944, GO:0002819, GO:0032727
Rare neoplastic disease	Solitary fibrous tumour/hemangiopericytoma	STAT6	Herpes simplex infection: IRF3	0.734124	IRF3	0.699813	0.728367	0	0			Y		Y	Y		Y		Antiviral defense, Host-virus interaction, Innate immunity, Transcription regulation, Transcription, Immunity	GO:0045944, GO:0002819, GO:0032727
Rare neurologic disease	CLN11 disease	GRN	Herpes simplex infection: IRF3	0.729982	IRF3	0.699813	0.607186	2.9432e-13	1.44511e-10			Y		Y	Y		Y		Antiviral defense, Host-virus interaction, Innate immunity, Transcription regulation, Transcription, Immunity	GO:0045944, GO:0002819, GO:0032727
Rare inborn errors of metabolism	Multiple sulfatase deficiency	SUMF1	Herpes simplex infection: IRF3	0.719839	IRF3	0.699813	0.520693	5.35698e-06	0.00164392			Y		Y	Y		Y		Antiviral defense, Host-virus interaction, Innate immunity, Transcription regulation, Transcription, Immunity	GO:0045944, GO:0002819, GO:0032727
Rare bone disease	Osteocraniostenosis	FAM111A	Herpes simplex infection: IRF3	0.738585	IRF3	0.699813	0.74466	0	0			Y		Y	Y		Y		Antiviral defense, Host-virus interaction, Innate immunity, Transcription regulation, Transcription, Immunity	GO:0045944, GO:0002819, GO:0032727
Rare bone disease	Spondyloenchondrodysplasia	ACP5	Herpes simplex infection: IRF3	0.719643	IRF3	0.699813	0.666149	3.10919e-07	0.000127218			Y		Y	Y		Y		Antiviral defense, Host-virus interaction, Innate immunity, Transcription regulation, Transcription, Immunity	GO:0045944, GO:0002819, GO:0032727
Rare skin disease	Familial normophosphatemic tumoral calcinosis	SAMD9	Herpes simplex infection: IRF3	0.750387	IRF3	0.699813	0.512925	0	0			Y		Y	Y		Y		Antiviral defense, Host-virus interaction, Innate immunity, Transcription regulation, Transcription, Immunity	GO:0045944, GO:0002819, GO:0032727
Rare endocrine disease	MIRAGE syndrome	SAMD9	Herpes simplex infection: IRF3	0.750387	IRF3	0.699813	0.512925	0	0			Y		Y	Y		Y		Antiviral defense, Host-virus interaction, Innate immunity, Transcription regulation, Transcription, Immunity	GO:0045944, GO:0002819, GO:0032727
Rare bone disease	Autosomal dominant Kenny-Caffey syndrome	FAM111A	Herpes simplex infection: IRF3	0.738585	IRF3	0.699813	0.74466	0	0			Y		Y	Y		Y		Antiviral defense, Host-virus interaction, Innate immunity, Transcription regulation, Transcription, Immunity	GO:0045944, GO:0002819, GO:0032727
others	Proteasome-associated autoinflammatory syndrome	PSMB8	Herpes simplex infection: IRF3	0.748706	IRF3	0.699813	0.720324	0	0			Y		Y	Y		Y		Antiviral defense, Host-virus interaction, Innate immunity, Transcription regulation, Transcription, Immunity	GO:0045944, GO:0002819, GO:0032727
Rare immune disease	Autoimmune lymphoproliferative syndrome with recurrent viral infections	CASP8	Herpes simplex infection: IRF3	0.716253	IRF3	0.699813	0.684937	1.24865e-05	0.00340603			Y		Y	Y		Y		Antiviral defense, Host-virus interaction, Innate immunity, Transcription regulation, Transcription, Immunity	GO:0045944, GO:0002819, GO:0032727
Rare bone disease	Intermediate osteopetrosis	TCIRG1	Herpes simplex infection: IKBKG	0.832107	IKBKG	0.807623	0.607842	1.11022e-16	2.72005e-13			Y					Y		Host-virus interaction, Transcription regulation, Transcription	GO:0045944, GO:0051092, GO:0043123, GO:0006974
Rare immune disease	Autosomal dominant severe congenital neutropenia	TCIRG1	Herpes simplex infection: IKBKG	0.832107	IKBKG	0.807623	0.607842	1.11022e-16	2.72005e-13			Y					Y		Host-virus interaction, Transcription regulation, Transcription	GO:0045944, GO:0051092, GO:0043123, GO:0006974
Rare developmental defect during embryogenesis	Mohr-Tranebjaerg syndrome	TIMM8A	Herpes simplex infection: EIF2S1	0.607116	EIF2AK4	0.555882	0.427114	0	0								Y		Translation regulation, Initiation factor, Protein biosynthesis
Rare developmental defect during embryogenesis	Infantile multisystem neurologic-endocrine-pancreatic disease	PTRH2	Herpes simplex infection: EIF2S1	0.665946	EIF2AK4	0.555882	0.380625	0	0								Y		Translation regulation, Initiation factor, Protein biosynthesis
Rare neurologic disease	Autosomal dominant intermediate Charcot-Marie-Tooth disease type C	YARS	Herpes simplex infection: EIF2S1	0.623626	EIF2AK4	0.555882	0.275111	0	0								Y		Translation regulation, Initiation factor, Protein biosynthesis
Rare inborn errors of metabolism	Combined oxidative phosphorylation defect type 25	MARS2	Herpes simplex infection: EIF2S1	0.588876	EIF2AK4	0.555882	0.322767	3.02427e-07	7.41854e-05								Y		Translation regulation, Initiation factor, Protein biosynthesis
Rare neurologic disease	Autosomal recessive spastic ataxia with leukoencephalopathy	MARS2	Herpes simplex infection: EIF2S1	0.588876	EIF2AK4	0.555882	0.322767	3.02427e-07	7.41854e-05								Y		Translation regulation, Initiation factor, Protein biosynthesis
Rare developmental defect during embryogenesis	Hoyeraal-Hreidarsson syndrome	DKC1	Herpes simplex infection: EIF2S1	0.62831	EIF2AK4	0.555882	0.387725	0	0								Y		Translation regulation, Initiation factor, Protein biosynthesis
Rare neurologic disease	Autosomal dominant Charcot-Marie-Tooth disease type 2D	GARS	Herpes simplex infection: EIF2S1	0.685049	EIF2AK4	0.555882	0.488931	0	0								Y		Translation regulation, Initiation factor, Protein biosynthesis
Rare developmental defect during embryogenesis	Leukoencephalopathy with brain stem and spinal cord involvement-high lactate syndrome	DARS2	Herpes simplex infection: EIF2S1	0.610892	EIF2AK4	0.555882	0.559179	0	0								Y		Translation regulation, Initiation factor, Protein biosynthesis
Rare hematologic disease	Autosomal dominant aplasia and myelodysplasia	SRP72	Herpes simplex infection: EIF2S1	0.649553	EIF2AK4	0.555882	0.54273	0	0								Y		Translation regulation, Initiation factor, Protein biosynthesis
Rare neurologic disease	Mutilating hereditary sensory neuropathy with spastic paraplegia	CCT5	Herpes simplex infection: EIF2S1	0.593117	EIF2AK4	0.555882	0.432726	6.28025e-10	1.71172e-07								Y		Translation regulation, Initiation factor, Protein biosynthesis
Rare inborn errors of metabolism	Combined oxidative phosphorylation defect type 9	MRPL3	Herpes simplex infection: EIF2S1	0.586535	EIF2AK4	0.555882	0.644076	5.11789e-10	1.56927e-07								Y		Translation regulation, Initiation factor, Protein biosynthesis
